# Supplementary material for: Crystal structure of 1,3-bis­(3-tert-butyl-2-hy­droxy-5-methyl­benz­yl)-1,3-diazinan-5-ol monohydrate
Source: Acta Crystallogr E Crystallogr Commun. 2016 Aug 31;72(Pt 9):1353–5. doi: 10.1107/S2056989016013645 (PMC5120723; doi:10.1107/S2056989016013645)
Supplement: Supplementary file 1 [file e-72-01353-sup1.cif]

##############################################################################
#                                                                            #
# This CIF contains the data in a paper accepted for publication in          #
# Acta Crystallographica Section E. It conforms to the requirements of       #
# Notes for Authors for Acta Crystallographica Section E, and has been       #
# peer reviewed under the auspices of the IUCr Commission on Journals.       #
#                                                                            #
# Full details of the Crystallographic Information File format               #
# are given in the paper "The Crystallographic Information File (CIF):       #
# a New Standard Archive File for Crystallography" by S. R. Hall, F. H.      #
# Allen and I. D. Brown [Acta Cryst. (1991), A47, 655-685].                  #
#                                                                            #
# The current version of the core CIF dictionary is obtainable from          #
# ftp://ftp.iucr.org/pub/cif_core.dic.                                       #
#                                                                            #
# Software is freely available for graphical display of the structure(s)     #
# in this CIF. For information consult the CIF software page                 #
# http://www.iucr.org/resources/cif/software.                                #
#                                                                            #
# This file may be used for bona fide research purposes within the           #
# scientific community so long as proper attribution is given to the journal # 
# article from which it was obtained.                                        #
#                                                                            #
##############################################################################
data_I
_database_code_depnum_ccdc_archive 'CCDC 1500903'
_audit_creation_method     SHELXL-2014/6
_journal_date_recd_electronic     2016-08-19
_journal_date_accepted     2016-08-24
_journal_name_full     'Acta Crystallographica, Section E'
_journal_year     2016
_journal_volume     72
_journal_issue      9
_journal_page_first     1353
_journal_page_last     1355
_journal_paper_category     GO
_journal_paper_doi     10.1107/S2056989016013645
_journal_coeditor_code     SJ5503
_publ_contact_author_name     'Augusto Rivera'
_publ_contact_author_address
;
Universidad Nacional de Colombia, Sede Bogot\'a, Facultad de Ciencias,
Departamento de Qu\'imica, Cra 30 No. 45-03, Bogot\'a, C\'odigo Postal 111321
Colombia
;
_publ_contact_author_email     ariverau@unal.edu.co
_publ_contact_author_fax     '571-3165220'
_publ_contact_author_phone     '571-3165000'
_publ_section_title
;
Crystal structure of
1,3-bis(3-<i>tert</i>-butyl-2-hydroxy-5-methylbenzyl)-1,3-diazinan-5-ol
monohydrate
;
loop_
    _publ_author_name
    _publ_author_footnote
    _publ_author_address
    'Rivera, Augusto' .
;
Universidad Nacional de Colombia, Sede Bogot\'a, Facultad de Ciencias,
Departamento de Qu\'imica, Cra 30 No. 45-03, Bogot\'a, C\'odigo Postal 111321
Colombia
;
    'Miranda-Carvajal, Ingrid' .
;
Universidad Nacional de Colombia, Sede Bogot\'a, Facultad de Ciencias,
Departamento de Qu\'imica, Cra 30 No. 45-03, Bogot\'a, C\'odigo Postal 111321
Colombia
;
    'R\'ios-Motta, Jaime' .
;
Universidad Nacional de Colombia, Sede Bogot\'a, Facultad de Ciencias,
Departamento de Qu\'imica, Cra 30 No. 45-03, Bogot\'a, C\'odigo Postal 111321
Colombia
;
    'Bolte, Michael' .
;
Institut f\"ur Anorganische Chemie, J. W. Goethe-Universit\"at Frankfurt,
Max-von Laue-Strasse 7,
60438 Frankfurt/Main,
Germany
;
_publ_section_synopsis
;
The asymmetric unit comprises one
1,3-bis(3-<i>tert</i>-butyl-2-hydroxy-5-methylbenzyl)-1,3-diazinan-5-ol
molecule and one water molecule. The two molecular components are held
together through an O---H...O hydrogen bond.
;
_chemical_name_systematic
;
1,3-Bis(3-<i>tert</i>-butyl-2-hydroxy-5-methylbenzyl)-1,3-diazinan-5-ol
monohydrate
;
_chemical_name_common     ?
_chemical_formula_moiety     'C28 H42 N2 O3, H2 O1'
_chemical_formula_sum     'C28 H44 N2 O4'
_chemical_formula_iupac     'C28 H42 N2 O3, H2 O1'
_chemical_formula_weight     472.65
_chemical_melting_point     ?
_shelx_space_group_comment
;
The symmetry employed for this shelxl refinement is uniquely defined
by the following loop, which should always be used as a source of
symmetry information in preference to the above space-group names.
They are only intended as comments.
;
_space_group_crystal_system     monoclinic
_space_group_name_H-M_alt     'P 21/c'
_space_group_name_Hall     '-P 2ybc'
loop_
    _space_group_symop_operation_xyz
    'x, y, z'
    '-x, y+1/2, -z+1/2'
    '-x, -y, -z'
    'x, -y-1/2, z-1/2'
_cell_length_a     10.11944(9)
_cell_length_b     8.25445(8)
_cell_length_c     33.8907(3)
_cell_angle_alpha     90
_cell_angle_beta     97.8676(4)
_cell_angle_gamma     90
_cell_volume     2804.26(4)
_cell_formula_units_Z     4
_cell_measurement_reflns_used     9999
_cell_measurement_theta_min     2
_cell_measurement_theta_max     50
_cell_measurement_temperature     173(2)
_exptl_crystal_description     plate
_exptl_crystal_colour     colourless
_exptl_crystal_size_max     0.250
_exptl_crystal_size_mid     0.250
_exptl_crystal_size_min     0.090
_exptl_crystal_density_diffrn     1.120
_exptl_crystal_density_meas     ?
_exptl_crystal_density_method     ?
_exptl_crystal_F_000     1032
_exptl_absorpt_coefficient_mu     0.586
_exptl_absorpt_correction_type     multi-scan
_exptl_absorpt_process_details
;
(SADABS; Bruker, 1998)
;
_shelx_estimated_absorpt_T_min     0.867
_shelx_estimated_absorpt_T_max     0.949
_exptl_absorpt_correction_T_min     0.746
_exptl_absorpt_correction_T_max     1.000
_diffrn_ambient_temperature     173(2)
_diffrn_radiation_type     CuK\a
_diffrn_radiation_wavelength     1.54187
_diffrn_measurement_device_type     'Bruker APEXII CCD three-circle'
_diffrn_measurement_method     \w
_diffrn_detector_area_resol_mean     ?
_diffrn_reflns_number     25653
_diffrn_reflns_av_R_equivalents     0.0527
_diffrn_reflns_theta_min     1.316
_diffrn_reflns_theta_max     51.651
_diffrn_reflns_theta_full     68.000
_diffrn_measured_fraction_theta_max     0.967
_diffrn_measured_fraction_theta_full     0.606
_diffrn_reflns_limit_h_min     -9
_diffrn_reflns_limit_h_max     10
_diffrn_reflns_limit_k_min     -7
_diffrn_reflns_limit_k_max     8
_diffrn_reflns_limit_l_min     -34
_diffrn_reflns_limit_l_max     34
_refine_special_details
;
 Refined as a 2-component twin.
;
_reflns_number_total     3138
_reflns_number_gt     2895
_reflns_threshold_expression     'I > 2\s(I)'
_refine_ls_structure_factor_coef     Fsqd
_refine_ls_matrix_type     full
_refine_ls_R_factor_all     0.0838
_refine_ls_R_factor_gt     0.0786
_refine_ls_wR_factor_gt     0.2015
_refine_ls_wR_factor_ref     0.2066
_refine_ls_goodness_of_fit_ref     1.070
_refine_ls_restrained_S_all     1.070
_refine_ls_number_reflns     3138
_refine_ls_number_parameters     333
_refine_ls_number_restraints     0
_refine_ls_hydrogen_treatment     mixed
_refine_ls_weighting_scheme     calc
_refine_ls_weighting_details
              'w=1/[\s^2^(Fo^2^)+(0.0797P)^2^+7.0703P] where P=(Fo^2^+2Fc^2^)/3'
_atom_sites_solution_hydrogens     mixed
_atom_sites_solution_primary     ?
_atom_sites_solution_secondary     ?
_refine_ls_shift/su_max     0.000
_refine_ls_shift/su_mean     0.000
_refine_diff_density_max     0.284
_refine_diff_density_min     -0.312
_refine_ls_extinction_method     none
_refine_ls_extinction_coef     .
loop_
    _atom_type_symbol
    _atom_type_description
    _atom_type_scat_dispersion_real
    _atom_type_scat_dispersion_imag
    _atom_type_scat_source
    'C' 'C' 0.0181 0.0091
                         'International Tables Vol C Tables 4.2.6.8 and 6.1.1.4'
    'H' 'H' 0.0000 0.0000
                         'International Tables Vol C Tables 4.2.6.8 and 6.1.1.4'
    'N' 'N' 0.0311 0.0180
                         'International Tables Vol C Tables 4.2.6.8 and 6.1.1.4'
    'O' 'O' 0.0492 0.0322
                         'International Tables Vol C Tables 4.2.6.8 and 6.1.1.4'
_computing_data_collection
;
APEX2 (Bruker, 2004)
;
_computing_cell_refinement
;
APEX2 (Bruker, 2004)
;
_computing_data_reduction
;
SAINT (Bruker, 1998)
;
_computing_structure_solution
;
SHELXS97 (Sheldrick, 2008)
;
_computing_structure_refinement
;
SHELXL2014 (Sheldrick, 2015)
;
_computing_molecular_graphics
;
XP in SHELXTL-Plus (Sheldrick, 2008)
;
_computing_publication_material
;
SHELXL2014 (Sheldrick, 2015)
;
loop_
    _atom_site_type_symbol
    _atom_site_label
    _atom_site_fract_x
    _atom_site_fract_y
    _atom_site_fract_z
    _atom_site_U_iso_or_equiv
    _atom_site_adp_type
    _atom_site_calc_flag
    _atom_site_occupancy
    _atom_site_disorder_assembly
    _atom_site_disorder_group
    N N1 0.3254(4) 0.7763(5) 0.21069(11) 0.0316(10) Uani d 1 . .
    N N2 0.3688(4) 0.7733(5) 0.28166(11) 0.0328(10) Uani d 1 . .
    O O1 0.2304(4) 0.5043(4) 0.17291(11) 0.0455(10) Uani d 1 . .
    H H1 0.255(6) 0.578(8) 0.1942(19) 0.07(2) Uiso d 1 . .
    O O2 0.3143(3) 0.5008(4) 0.32058(10) 0.0400(9) Uani d 1 . .
    H H2 0.329(5) 0.575(7) 0.2996(17) 0.056(17) Uiso d 1 . .
    O O3 0.0542(5) 0.9917(7) 0.25116(16) 0.0540(19) Uani d 0.794(13) A 1
    H H3 0.091(8) 1.073(11) 0.251(2) 0.05(3) Uiso d 0.794(13) A 1
    O O3' 0.087(2) 0.732(3) 0.2516(8) 0.084(10) Uani d 0.206(13) A 2
    H H3' 0.1248 0.6581 0.2401 0.126 Uiso calc 0.206(13) A 2
    C C1 0.4256(4) 0.8013(6) 0.24530(13) 0.0316(11) Uani d 1 . .
    H H1A 0.5012 0.7262 0.2441 0.038 Uiso calc 1 . .
    H H1B 0.4600 0.9135 0.2451 0.038 Uiso calc 1 . .
    C C2 0.2173(5) 0.8935(6) 0.21124(14) 0.0375(12) Uani d 1 . .
    H H2A 0.1483 0.8753 0.1880 0.045 Uiso calc 1 . .
    H H2B 0.2526 1.0047 0.2094 0.045 Uiso calc 1 . .
    C C3 0.1561(5) 0.8758(6) 0.24922(15) 0.0379(13) Uani d 1 . .
    H H3A 0.1156 0.7654 0.2495 0.046 Uiso calc 0.794(13) A 1
    H H3B 0.0914 0.9667 0.2503 0.046 Uiso calc 0.206(13) A 2
    C C4 0.2634(5) 0.8907(6) 0.28543(14) 0.0370(12) Uani d 1 . .
    H H4A 0.3007 1.0017 0.2870 0.044 Uiso calc 1 . .
    H H4B 0.2240 0.8695 0.3101 0.044 Uiso calc 1 . .
    C C6 0.3872(5) 0.7878(6) 0.17401(14) 0.0378(13) Uani d 1 . .
    H H6A 0.4694 0.7213 0.1772 0.045 Uiso calc 1 . .
    H H6B 0.4135 0.9017 0.1703 0.045 Uiso calc 1 . .
    C C7 0.4746(5) 0.7809(6) 0.31659(14) 0.0387(12) Uani d 1 . .
    H H7A 0.5061 0.8942 0.3202 0.046 Uiso calc 1 . .
    H H7B 0.5512 0.7140 0.3110 0.046 Uiso calc 1 . .
    C C11 0.2987(4) 0.7334(5) 0.13747(14) 0.0308(12) Uani d 1 . .
    C C12 0.2251(5) 0.5891(5) 0.13778(14) 0.0310(12) Uani d 1 . .
    C C13 0.1507(5) 0.5278(6) 0.10314(15) 0.0377(13) Uani d 1 . .
    C C14 0.1514(6) 0.6207(7) 0.06904(15) 0.0485(15) Uani d 1 . .
    H H14 0.1022 0.5821 0.0450 0.058 Uiso calc 1 . .
    C C15 0.2198(6) 0.7672(7) 0.06775(15) 0.0490(15) Uani d 1 . .
    C C16 0.2925(5) 0.8205(6) 0.10255(15) 0.0405(13) Uani d 1 . .
    H H16 0.3398 0.9199 0.1025 0.049 Uiso calc 1 . .
    C C17 0.0760(5) 0.3666(6) 0.10303(17) 0.0499(15) Uani d 1 . .
    C C18 0.0022(8) 0.3268(9) 0.0615(2) 0.095(3) Uani d 1 . .
    H H18A -0.0621 0.4130 0.0530 0.143 Uiso calc 1 . .
    H H18B 0.0667 0.3184 0.0425 0.143 Uiso calc 1 . .
    H H18C -0.0452 0.2236 0.0625 0.143 Uiso calc 1 . .
    C C19 0.1749(6) 0.2298(6) 0.1152(2) 0.071(2) Uani d 1 . .
    H H19A 0.1268 0.1267 0.1151 0.106 Uiso calc 1 . .
    H H19B 0.2399 0.2240 0.0963 0.106 Uiso calc 1 . .
    H H19C 0.2216 0.2508 0.1420 0.106 Uiso calc 1 . .
    C C20 -0.0288(6) 0.3723(7) 0.1317(2) 0.0652(18) Uani d 1 . .
    H H20A -0.0921 0.4601 0.1239 0.098 Uiso calc 1 . .
    H H20B -0.0767 0.2689 0.1308 0.098 Uiso calc 1 . .
    H H20C 0.0156 0.3915 0.1589 0.098 Uiso calc 1 . .
    C C21 0.4305(4) 0.7238(5) 0.35448(14) 0.0292(11) Uani d 1 . .
    C C22 0.3553(4) 0.5812(5) 0.35560(13) 0.0259(11) Uani d 1 . .
    C C23 0.3228(4) 0.5197(6) 0.39176(13) 0.0307(11) Uani d 1 . .
    C C24 0.3686(6) 0.6071(7) 0.42536(15) 0.0469(14) Uani d 1 . .
    H H24 0.3490 0.5673 0.4502 0.056 Uiso calc 1 . .
    C C25 0.4417(6) 0.7497(7) 0.42547(16) 0.0535(16) Uani d 1 . .
    C C26 0.4698(5) 0.8058(6) 0.38942(15) 0.0431(14) Uani d 1 . .
    H H26 0.5180 0.9043 0.3886 0.052 Uiso calc 1 . .
    C C27 0.2443(5) 0.3604(6) 0.39375(15) 0.0370(13) Uani d 1 . .
    C C28 0.1069(5) 0.3741(7) 0.36836(19) 0.0559(16) Uani d 1 . .
    H H28A 0.0569 0.4634 0.3783 0.084 Uiso calc 1 . .
    H H28B 0.1185 0.3950 0.3406 0.084 Uiso calc 1 . .
    H H28C 0.0577 0.2726 0.3700 0.084 Uiso calc 1 . .
    C C29 0.3219(6) 0.2220(6) 0.3783(2) 0.0593(17) Uani d 1 . .
    H H29A 0.3377 0.2457 0.3510 0.089 Uiso calc 1 . .
    H H29B 0.4075 0.2094 0.3954 0.089 Uiso calc 1 . .
    H H29C 0.2704 0.1215 0.3786 0.089 Uiso calc 1 . .
    C C30 0.2210(8) 0.3202(9) 0.4363(2) 0.081(2) Uani d 1 . .
    H H30A 0.1709 0.4084 0.4467 0.121 Uiso calc 1 . .
    H H30B 0.1699 0.2193 0.4363 0.121 Uiso calc 1 . .
    H H30C 0.3071 0.3072 0.4531 0.121 Uiso calc 1 . .
    C C151 0.2103(9) 0.8663(9) 0.03030(18) 0.090(2) Uani d 1 . .
    H H15A 0.1229 0.9194 0.0256 0.135 Uiso calc 1 . .
    H H15B 0.2211 0.7956 0.0077 0.135 Uiso calc 1 . .
    H H15C 0.2807 0.9487 0.0332 0.135 Uiso calc 1 . .
    C C251 0.4875(10) 0.8412(10) 0.4634(2) 0.105(3) Uani d 1 . .
    H H25A 0.4431 0.9469 0.4625 0.158 Uiso calc 1 . .
    H H25B 0.5843 0.8570 0.4660 0.158 Uiso calc 1 . .
    H H25C 0.4651 0.7793 0.4862 0.158 Uiso calc 1 . .
    O O1W 0.1841(5) 0.3019(6) 0.2497(2) 0.120(2) Uani d 1 . .
    H H1WA 0.1012 0.3526 0.2427 0.179 Uiso d 1 . .
    H H1WB 0.2232 0.3920 0.2488 0.179 Uiso d 1 . .
loop_
    _atom_site_aniso_label
    _atom_site_aniso_U_11
    _atom_site_aniso_U_22
    _atom_site_aniso_U_33
    _atom_site_aniso_U_12
    _atom_site_aniso_U_13
    _atom_site_aniso_U_23
    N1 0.027(2) 0.028(2) 0.040(2) -0.0053(18) 0.0046(18) -0.0030(18)
    N2 0.031(2) 0.029(2) 0.037(2) -0.0030(19) -0.0001(18) 0.0044(18)
    O1 0.052(2) 0.030(2) 0.053(2) -0.0120(18) 0.0012(18) 0.0074(19)
    O2 0.048(2) 0.032(2) 0.039(2) -0.0141(17) 0.0033(16) -0.0058(17)
    O3 0.037(3) 0.046(4) 0.080(4) 0.009(3) 0.013(3) 0.000(3)
    O3' 0.054(15) 0.10(2) 0.101(18) -0.040(14) 0.025(12) -0.002(15)
    C1 0.027(3) 0.024(2) 0.044(3) -0.003(2) 0.004(2) 0.002(2)
    C2 0.034(3) 0.031(3) 0.046(3) 0.005(2) 0.000(2) 0.003(2)
    C3 0.024(3) 0.032(3) 0.057(3) 0.012(3) 0.004(2) 0.002(2)
    C4 0.034(3) 0.029(3) 0.048(3) 0.004(2) 0.009(2) 0.002(2)
    C6 0.036(3) 0.033(3) 0.046(3) -0.011(2) 0.010(2) 0.000(2)
    C7 0.034(3) 0.030(3) 0.050(3) -0.006(2) -0.005(2) 0.003(2)
    C11 0.030(3) 0.019(3) 0.044(3) -0.004(2) 0.010(2) -0.006(2)
    C12 0.028(3) 0.020(3) 0.045(3) 0.004(2) 0.007(2) 0.003(2)
    C13 0.035(3) 0.026(3) 0.052(3) 0.002(2) 0.005(2) -0.010(2)
    C14 0.052(4) 0.051(4) 0.040(3) 0.001(3) -0.001(3) -0.014(3)
    C15 0.065(4) 0.044(4) 0.040(3) -0.002(3) 0.014(3) -0.001(3)
    C16 0.051(3) 0.030(3) 0.043(3) -0.004(3) 0.016(3) 0.001(2)
    C17 0.038(3) 0.036(3) 0.073(4) -0.004(3) -0.001(3) -0.016(3)
    C18 0.106(6) 0.072(5) 0.100(6) -0.043(5) -0.015(5) -0.030(4)
    C19 0.046(4) 0.021(3) 0.148(6) -0.001(3) 0.022(4) -0.017(3)
    C20 0.035(3) 0.041(4) 0.121(5) -0.004(3) 0.016(4) -0.006(3)
    C21 0.022(3) 0.018(3) 0.044(3) -0.002(2) -0.007(2) -0.004(2)
    C22 0.023(3) 0.017(3) 0.035(3) 0.004(2) -0.007(2) -0.008(2)
    C23 0.026(3) 0.028(3) 0.038(3) 0.005(2) 0.003(2) -0.002(2)
    C24 0.059(4) 0.046(3) 0.036(3) -0.003(3) 0.009(3) -0.005(3)
    C25 0.068(4) 0.045(4) 0.044(3) -0.008(3) -0.002(3) -0.021(3)
    C26 0.046(3) 0.027(3) 0.053(4) -0.007(3) -0.006(3) -0.010(3)
    C27 0.027(3) 0.030(3) 0.055(3) 0.001(2) 0.010(2) 0.005(2)
    C28 0.031(3) 0.040(3) 0.098(5) -0.004(3) 0.014(3) 0.003(3)
    C29 0.048(4) 0.023(3) 0.110(5) -0.003(3) 0.022(3) 0.002(3)
    C30 0.103(6) 0.069(5) 0.073(4) -0.024(4) 0.023(4) 0.014(4)
    C151 0.132(7) 0.088(5) 0.048(4) -0.009(5) 0.010(4) 0.016(4)
    C251 0.157(8) 0.097(6) 0.059(4) -0.050(6) 0.006(5) -0.036(4)
    O1W 0.081(4) 0.058(3) 0.220(7) -0.002(3) 0.022(4) -0.010(4)
_geom_special_details
;
 All esds (except the esd in the dihedral angle between two l.s. planes)
 are estimated using the full covariance matrix.  The cell esds are taken
 into account individually in the estimation of esds in distances, angles
 and torsion angles; correlations between esds in cell parameters are only
 used when they are defined by crystal symmetry.  An approximate (isotropic)
 treatment of cell esds is used for estimating esds involving l.s. planes.
;
loop_
    _geom_bond_atom_site_label_1
    _geom_bond_atom_site_label_2
    _geom_bond_site_symmetry_2
    _geom_bond_distance
    _geom_bond_publ_flag
    N1 C1 . 1.456(6) ?
    N1 C2 . 1.462(6) ?
    N1 C6 . 1.469(6) ?
    N2 C1 . 1.448(6) ?
    N2 C4 . 1.460(6) ?
    N2 C7 . 1.485(6) ?
    O1 C12 . 1.376(6) ?
    O1 H1 . 0.95(7) ?
    O2 C22 . 1.374(5) ?
    O2 H2 . 0.96(6) ?
    O3 C3 . 1.415(6) ?
    O3 H3 . 0.76(9) ?
    O3' C3 . 1.38(2) ?
    O3' H3' . 0.8400 ?
    C1 H1A . 0.9900 ?
    C1 H1B . 0.9900 ?
    C2 C3 . 1.510(7) ?
    C2 H2A . 0.9900 ?
    C2 H2B . 0.9900 ?
    C3 C4 . 1.528(7) ?
    C3 H3A . 1.0000 ?
    C3 H3B . 1.0000 ?
    C4 H4A . 0.9900 ?
    C4 H4B . 0.9900 ?
    C6 C11 . 1.494(7) ?
    C6 H6A . 0.9900 ?
    C6 H6B . 0.9900 ?
    C7 C21 . 1.493(7) ?
    C7 H7A . 0.9900 ?
    C7 H7B . 0.9900 ?
    C11 C16 . 1.378(7) ?
    C11 C12 . 1.406(6) ?
    C12 C13 . 1.400(7) ?
    C13 C14 . 1.388(7) ?
    C13 C17 . 1.530(7) ?
    C14 C15 . 1.397(8) ?
    C14 H14 . 0.9500 ?
    C15 C16 . 1.374(7) ?
    C15 C151 . 1.502(8) ?
    C16 H16 . 0.9500 ?
    C17 C19 . 1.528(8) ?
    C17 C20 . 1.535(8) ?
    C17 C18 . 1.536(8) ?
    C18 H18A . 0.9800 ?
    C18 H18B . 0.9800 ?
    C18 H18C . 0.9800 ?
    C19 H19A . 0.9800 ?
    C19 H19B . 0.9800 ?
    C19 H19C . 0.9800 ?
    C20 H20A . 0.9800 ?
    C20 H20B . 0.9800 ?
    C20 H20C . 0.9800 ?
    C21 C26 . 1.375(7) ?
    C21 C22 . 1.405(6) ?
    C22 C23 . 1.407(6) ?
    C23 C24 . 1.374(7) ?
    C23 C27 . 1.542(7) ?
    C24 C25 . 1.390(8) ?
    C24 H24 . 0.9500 ?
    C25 C26 . 1.372(8) ?
    C25 C251 . 1.507(8) ?
    C26 H26 . 0.9500 ?
    C27 C29 . 1.519(7) ?
    C27 C30 . 1.529(8) ?
    C27 C28 . 1.536(7) ?
    C28 H28A . 0.9800 ?
    C28 H28B . 0.9800 ?
    C28 H28C . 0.9800 ?
    C29 H29A . 0.9800 ?
    C29 H29B . 0.9800 ?
    C29 H29C . 0.9800 ?
    C30 H30A . 0.9800 ?
    C30 H30B . 0.9800 ?
    C30 H30C . 0.9800 ?
    C151 H15A . 0.9800 ?
    C151 H15B . 0.9800 ?
    C151 H15C . 0.9800 ?
    C251 H25A . 0.9800 ?
    C251 H25B . 0.9800 ?
    C251 H25C . 0.9800 ?
    O1W H1WA . 0.9381 ?
    O1W H1WB . 0.8447 ?
loop_
    _geom_angle_atom_site_label_1
    _geom_angle_atom_site_label_2
    _geom_angle_atom_site_label_3
    _geom_angle_site_symmetry_1
    _geom_angle_site_symmetry_3
    _geom_angle
    _geom_angle_publ_flag
    C1 N1 C2 . . 109.6(4) ?
    C1 N1 C6 . . 110.0(3) ?
    C2 N1 C6 . . 111.9(4) ?
    C1 N2 C4 . . 110.4(4) ?
    C1 N2 C7 . . 110.2(4) ?
    C4 N2 C7 . . 111.0(4) ?
    C12 O1 H1 . . 108(4) ?
    C22 O2 H2 . . 106(3) ?
    C3 O3 H3 . . 104(6) ?
    C3 O3' H3' . . 109.5 ?
    N2 C1 N1 . . 110.5(3) ?
    N2 C1 H1A . . 109.6 ?
    N1 C1 H1A . . 109.6 ?
    N2 C1 H1B . . 109.6 ?
    N1 C1 H1B . . 109.6 ?
    H1A C1 H1B . . 108.1 ?
    N1 C2 C3 . . 110.0(4) ?
    N1 C2 H2A . . 109.7 ?
    C3 C2 H2A . . 109.7 ?
    N1 C2 H2B . . 109.7 ?
    C3 C2 H2B . . 109.7 ?
    H2A C2 H2B . . 108.2 ?
    O3' C3 C2 . . 113.6(11) ?
    O3 C3 C2 . . 111.2(4) ?
    O3' C3 C4 . . 109.2(12) ?
    O3 C3 C4 . . 110.5(4) ?
    C2 C3 C4 . . 110.4(4) ?
    O3 C3 H3A . . 108.2 ?
    C2 C3 H3A . . 108.2 ?
    C4 C3 H3A . . 108.2 ?
    O3' C3 H3B . . 107.8 ?
    C2 C3 H3B . . 107.8 ?
    C4 C3 H3B . . 107.8 ?
    N2 C4 C3 . . 108.9(4) ?
    N2 C4 H4A . . 109.9 ?
    C3 C4 H4A . . 109.9 ?
    N2 C4 H4B . . 109.9 ?
    C3 C4 H4B . . 109.9 ?
    H4A C4 H4B . . 108.3 ?
    N1 C6 C11 . . 114.0(4) ?
    N1 C6 H6A . . 108.8 ?
    C11 C6 H6A . . 108.8 ?
    N1 C6 H6B . . 108.8 ?
    C11 C6 H6B . . 108.8 ?
    H6A C6 H6B . . 107.7 ?
    N2 C7 C21 . . 113.8(4) ?
    N2 C7 H7A . . 108.8 ?
    C21 C7 H7A . . 108.8 ?
    N2 C7 H7B . . 108.8 ?
    C21 C7 H7B . . 108.8 ?
    H7A C7 H7B . . 107.7 ?
    C16 C11 C12 . . 119.1(4) ?
    C16 C11 C6 . . 120.4(4) ?
    C12 C11 C6 . . 120.4(4) ?
    O1 C12 C13 . . 119.6(4) ?
    O1 C12 C11 . . 118.7(4) ?
    C13 C12 C11 . . 121.6(4) ?
    C14 C13 C12 . . 115.8(4) ?
    C14 C13 C17 . . 122.5(5) ?
    C12 C13 C17 . . 121.7(5) ?
    C13 C14 C15 . . 124.3(5) ?
    C13 C14 H14 . . 117.8 ?
    C15 C14 H14 . . 117.8 ?
    C16 C15 C14 . . 117.3(5) ?
    C16 C15 C151 . . 121.0(5) ?
    C14 C15 C151 . . 121.6(5) ?
    C15 C16 C11 . . 121.8(5) ?
    C15 C16 H16 . . 119.1 ?
    C11 C16 H16 . . 119.1 ?
    C19 C17 C13 . . 109.7(4) ?
    C19 C17 C20 . . 109.6(5) ?
    C13 C17 C20 . . 110.8(4) ?
    C19 C17 C18 . . 107.9(5) ?
    C13 C17 C18 . . 111.5(5) ?
    C20 C17 C18 . . 107.2(5) ?
    C17 C18 H18A . . 109.5 ?
    C17 C18 H18B . . 109.5 ?
    H18A C18 H18B . . 109.5 ?
    C17 C18 H18C . . 109.5 ?
    H18A C18 H18C . . 109.5 ?
    H18B C18 H18C . . 109.5 ?
    C17 C19 H19A . . 109.5 ?
    C17 C19 H19B . . 109.5 ?
    H19A C19 H19B . . 109.5 ?
    C17 C19 H19C . . 109.5 ?
    H19A C19 H19C . . 109.5 ?
    H19B C19 H19C . . 109.5 ?
    C17 C20 H20A . . 109.5 ?
    C17 C20 H20B . . 109.5 ?
    H20A C20 H20B . . 109.5 ?
    C17 C20 H20C . . 109.5 ?
    H20A C20 H20C . . 109.5 ?
    H20B C20 H20C . . 109.5 ?
    C26 C21 C22 . . 118.9(4) ?
    C26 C21 C7 . . 120.0(4) ?
    C22 C21 C7 . . 121.0(4) ?
    O2 C22 C21 . . 118.8(4) ?
    O2 C22 C23 . . 119.9(4) ?
    C21 C22 C23 . . 121.2(4) ?
    C24 C23 C22 . . 116.1(4) ?
    C24 C23 C27 . . 121.9(4) ?
    C22 C23 C27 . . 122.0(4) ?
    C23 C24 C25 . . 124.5(5) ?
    C23 C24 H24 . . 117.8 ?
    C25 C24 H24 . . 117.8 ?
    C26 C25 C24 . . 117.3(5) ?
    C26 C25 C251 . . 120.8(6) ?
    C24 C25 C251 . . 121.9(6) ?
    C25 C26 C21 . . 122.0(5) ?
    C25 C26 H26 . . 119.0 ?
    C21 C26 H26 . . 119.0 ?
    C29 C27 C30 . . 108.3(5) ?
    C29 C27 C28 . . 109.5(5) ?
    C30 C27 C28 . . 107.4(5) ?
    C29 C27 C23 . . 109.4(4) ?
    C30 C27 C23 . . 111.9(4) ?
    C28 C27 C23 . . 110.2(4) ?
    C27 C28 H28A . . 109.5 ?
    C27 C28 H28B . . 109.5 ?
    H28A C28 H28B . . 109.5 ?
    C27 C28 H28C . . 109.5 ?
    H28A C28 H28C . . 109.5 ?
    H28B C28 H28C . . 109.5 ?
    C27 C29 H29A . . 109.5 ?
    C27 C29 H29B . . 109.5 ?
    H29A C29 H29B . . 109.5 ?
    C27 C29 H29C . . 109.5 ?
    H29A C29 H29C . . 109.5 ?
    H29B C29 H29C . . 109.5 ?
    C27 C30 H30A . . 109.5 ?
    C27 C30 H30B . . 109.5 ?
    H30A C30 H30B . . 109.5 ?
    C27 C30 H30C . . 109.5 ?
    H30A C30 H30C . . 109.5 ?
    H30B C30 H30C . . 109.5 ?
    C15 C151 H15A . . 109.5 ?
    C15 C151 H15B . . 109.5 ?
    H15A C151 H15B . . 109.5 ?
    C15 C151 H15C . . 109.5 ?
    H15A C151 H15C . . 109.5 ?
    H15B C151 H15C . . 109.5 ?
    C25 C251 H25A . . 109.5 ?
    C25 C251 H25B . . 109.5 ?
    H25A C251 H25B . . 109.5 ?
    C25 C251 H25C . . 109.5 ?
    H25A C251 H25C . . 109.5 ?
    H25B C251 H25C . . 109.5 ?
    H1WA O1W H1WB . . 90.3 ?
loop_
    _geom_torsion_atom_site_label_1
    _geom_torsion_atom_site_label_2
    _geom_torsion_atom_site_label_3
    _geom_torsion_atom_site_label_4
    _geom_torsion_site_symmetry_1
    _geom_torsion_site_symmetry_2
    _geom_torsion_site_symmetry_3
    _geom_torsion_site_symmetry_4
    _geom_torsion
    _geom_torsion_publ_flag
    C4 N2 C1 N1 . . . . -63.3(5) ?
    C7 N2 C1 N1 . . . . 173.7(4) ?
    C2 N1 C1 N2 . . . . 62.5(5) ?
    C6 N1 C1 N2 . . . . -174.0(4) ?
    C1 N1 C2 C3 . . . . -58.2(5) ?
    C6 N1 C2 C3 . . . . 179.4(4) ?
    N1 C2 C3 O3' . . . . -68.0(13) ?
    N1 C2 C3 O3 . . . . 178.0(4) ?
    N1 C2 C3 C4 . . . . 55.0(5) ?
    C1 N2 C4 C3 . . . . 58.5(5) ?
    C7 N2 C4 C3 . . . . -179.0(4) ?
    O3' C3 C4 N2 . . . . 70.9(11) ?
    O3 C3 C4 N2 . . . . -178.0(4) ?
    C2 C3 C4 N2 . . . . -54.7(5) ?
    C1 N1 C6 C11 . . . . 169.1(4) ?
    C2 N1 C6 C11 . . . . -68.8(5) ?
    C1 N2 C7 C21 . . . . -169.3(4) ?
    C4 N2 C7 C21 . . . . 68.0(5) ?
    N1 C6 C11 C16 . . . . 137.4(5) ?
    N1 C6 C11 C12 . . . . -45.3(6) ?
    C16 C11 C12 O1 . . . . -179.0(4) ?
    C6 C11 C12 O1 . . . . 3.6(6) ?
    C16 C11 C12 C13 . . . . 3.0(7) ?
    C6 C11 C12 C13 . . . . -174.3(4) ?
    O1 C12 C13 C14 . . . . -179.7(4) ?
    C11 C12 C13 C14 . . . . -1.8(7) ?
    O1 C12 C13 C17 . . . . -0.9(7) ?
    C11 C12 C13 C17 . . . . 177.0(4) ?
    C12 C13 C14 C15 . . . . -0.3(8) ?
    C17 C13 C14 C15 . . . . -179.1(5) ?
    C13 C14 C15 C16 . . . . 1.1(8) ?
    C13 C14 C15 C151 . . . . -176.6(6) ?
    C14 C15 C16 C11 . . . . 0.2(8) ?
    C151 C15 C16 C11 . . . . 177.9(6) ?
    C12 C11 C16 C15 . . . . -2.2(7) ?
    C6 C11 C16 C15 . . . . 175.2(5) ?
    C14 C13 C17 C19 . . . . 118.1(6) ?
    C12 C13 C17 C19 . . . . -60.6(6) ?
    C14 C13 C17 C20 . . . . -120.7(6) ?
    C12 C13 C17 C20 . . . . 60.6(6) ?
    C14 C13 C17 C18 . . . . -1.4(7) ?
    C12 C13 C17 C18 . . . . 179.9(5) ?
    N2 C7 C21 C26 . . . . -139.0(4) ?
    N2 C7 C21 C22 . . . . 44.8(6) ?
    C26 C21 C22 O2 . . . . 179.0(4) ?
    C7 C21 C22 O2 . . . . -4.8(6) ?
    C26 C21 C22 C23 . . . . -1.5(6) ?
    C7 C21 C22 C23 . . . . 174.7(4) ?
    O2 C22 C23 C24 . . . . 179.6(4) ?
    C21 C22 C23 C24 . . . . 0.1(6) ?
    O2 C22 C23 C27 . . . . 1.5(6) ?
    C21 C22 C23 C27 . . . . -178.0(4) ?
    C22 C23 C24 C25 . . . . 0.8(8) ?
    C27 C23 C24 C25 . . . . 178.9(5) ?
    C23 C24 C25 C26 . . . . -0.2(9) ?
    C23 C24 C25 C251 . . . . 179.2(6) ?
    C24 C25 C26 C21 . . . . -1.3(8) ?
    C251 C25 C26 C21 . . . . 179.3(6) ?
    C22 C21 C26 C25 . . . . 2.2(7) ?
    C7 C21 C26 C25 . . . . -174.1(5) ?
    C24 C23 C27 C29 . . . . -117.7(5) ?
    C22 C23 C27 C29 . . . . 60.2(6) ?
    C24 C23 C27 C30 . . . . 2.3(7) ?
    C22 C23 C27 C30 . . . . -179.7(5) ?
    C24 C23 C27 C28 . . . . 121.8(5) ?
    C22 C23 C27 C28 . . . . -60.2(6) ?
loop_
    _geom_hbond_atom_site_label_D
    _geom_hbond_atom_site_label_H
    _geom_hbond_atom_site_label_A
    _geom_hbond_site_symmetry_A
    _geom_hbond_distance_DH
    _geom_hbond_distance_HA
    _geom_hbond_distance_DA
    _geom_hbond_angle_DHA
    O1 H1 N1 . 0.95(7) 1.84(7) 2.696(5) 148(5)
    O2 H2 N2 . 0.96(6) 1.81(6) 2.702(5) 152(5)
    O3 H3 O1W 1_565 0.76(9) 2.12(9) 2.882(8) 177(9)
    O1W H1WA O3 2_545 0.94 1.98 2.873(8) 158
    O1W H1WA O3' 2_545 0.94 2.19 2.80(2) 122
    O1W H1WB O2 . 0.84 2.64 3.057(7) 111.9
_shelx_hkl_file
;
   1   0   0  848.02   49.12   1
  -1   0   0  809.28   49.11   1
   1   0   0  866.49   49.31   9
   1   0   0  832.30   54.36  14
   2   0   0 6688.61  394.54   1
  -2   0   0 6720.55  394.53   1
   2   0   0 7037.27  396.04   9
   2   0   0 6889.90  436.85  14
   3   0   0   75.41    4.96   1
   3   0   0   82.03    5.40   2
   3   0   0   83.37    5.06   9
  -3   0   0   71.40    4.92   1
   3   0   0   74.19    5.60   4
   3   0   0   83.23    5.43  14
   4   0   0  232.02   15.56  14
   4   0   0  223.30   15.32   2
  -4   0   0  255.25   16.37  11
  -4   0   0  244.34   16.55  12
   4   0   0  223.07   14.26   9
   5   0   0   10.57    1.76   9
  -5   0   0    5.95    2.00  17
  -5   0   0    5.71    1.60  12
   5   0   0    8.84    1.60   3
   5   0   0    5.48    1.23  14
   5   0   0   11.01    2.01  20
  -5   0   0    4.94    1.66   5
  -5   0   0    4.20    1.24  11
   5   0   0    7.23    1.48   2
   6   0   0  127.93    8.83   3
  -6   0   0  150.33   11.75  17
   6   0   0  135.28    9.73  20
  -6   0   0  114.06    9.84  12
   6   0   0  120.73    8.59   9
  -6   0   0  133.31   10.62   5
   7   0   0  112.39    8.95  20
  -7   0   0  101.38    9.47   5
   7   0   0  101.29    7.91   3
  -7   0   0  120.11   10.72  17
   8   0   0   84.98    8.00  20
  -8   0   0   82.64    9.31  17
   9   0   0   96.61   12.60  24
   0   1   0  -10.38    0.26   2
   0   1   0  -10.48    0.29  10
   0   1   0  -10.25    0.27   9
   0   1   0  -10.02    0.30  14
   0  -1   0  -10.22    0.24   2
   0   1   0  -10.35    0.35  11
   0   1   0  -10.43    0.27  13
   0   1   0  -10.43    0.34  12
   1  -1   0 5648.17  364.71  14
   1   1   0 5949.05  356.14  10
   1   1   0 5895.14  355.27   2
   1  -1   0 5483.18  330.53   9
   1   1   0 5880.78  330.60   9
  -1   1   0 5518.77  353.51  13
  -1  -1   0 5557.42  329.36   1
  -2   1   0 9776.60  622.94   6
   2   1   0 9999.99  563.77   9
  -2   1   0 9181.17  602.79  13
   2   1   0 9414.43  605.88   2
   2  -1   0 9712.74  621.97  14
   2  -1   0 9802.66  561.63   1
   2   1   0 9883.38  607.31  10
   2  -1   0 9967.72  563.74   9
   2   1   0 9874.86  571.86   3
   2   1   0 9700.15  561.70   1
   3   1   0 1339.29   82.36  14
   3   1   0 1233.56   74.57   1
   3  -1   0 1303.08   82.60  14
   3   1   0 1360.20   75.98   3
   3   1   0 1380.66   74.93   9
  -3   1   0 1257.05   82.71   6
   3   1   0 1283.16   80.63  10
   3   1   0 1252.49   80.46   2
   3  -1   0 1229.70   74.83   9
   3   1   0 1213.58   87.49   4
   4   1   0  218.74   13.17   9
  -4  -1   0  218.88   15.19  12
   4   1   0  196.23   15.13   4
   4   1   0  221.77   13.37   3
   4  -1   0  214.08   14.42  14
   4  -1   0  215.37   13.10   9
  -4  -1   0  228.31   15.13  11
   4   1   0  208.60   14.11   2
   5   1   0  176.41   11.77   9
  -5   1   0  187.71   13.66  12
   5  -1   0  206.73   16.28  19
  -5  -1   0  187.56   13.63  12
   5   1   0  171.19   12.51  10
   5   1   0  192.60   13.16  20
   5  -1   0  179.35   11.72   9
  -5   1   0  202.98   14.49   5
   5   1   0  193.59   12.06   3
   5  -1   0  178.85   12.97  20
  -5  -1   0  196.03   13.57  11
   5  -1   0  186.86   12.86  14
   6   1   0   54.74    4.95  20
   6  -1   0   53.19    4.80  20
  -6   1   0   49.70    5.22   5
  -6  -1   0   45.05    4.61  11
  -6  -1   0   59.25    5.90  17
   6  -1   0   47.12    4.19   3
   6  -1   0   49.85    4.11   9
   6  -1   0   59.65    5.96  19
   6   1   0   51.78    4.42   3
  -6   1   0   57.75    6.11  17
   6  -1   0   45.87    4.28  14
  -6  -1   0   58.63    6.46  16
  -6   1   0   44.85    4.68  12
   6   1   0   56.36    4.30   9
  -6  -1   0   47.35    4.72  12
   7  -1   0   40.78    4.18   3
  -7   1   0   49.39    5.99  17
  -7  -1   0   52.60    6.22  17
   7  -1   0   50.13    4.99  20
  -7   1   0   39.78    5.18   5
   7   1   0   41.53    4.41   3
   7   1   0   48.44    5.23  20
  -7  -1   0   45.14    5.17   5
  -8   1   0    5.23    3.01  17
  -8  -1   0    8.03    3.24  17
  -9  -1   0   57.49    9.26  17
   9  -1   0   94.58   12.07  24
   9   1   0   96.26   12.27  24
   0   2   0 7997.19  466.77  13
   0   2   0 8168.52  470.12  10
   0   2   0 7050.78  436.40   9
   0   2   0 7106.13  506.16  12
   0   2   0 7336.62  529.36   5
  -1   2   0 3384.53  236.54   5
  -1  -2   0 3305.24  208.37  13
   1   2   0 3371.95  197.72   3
  -1   2   0 3395.02  215.53   6
  -1   2   0 3216.98  226.09  12
   1   2   0 3393.02  209.45   2
  -1   2   0 3371.79  224.58  11
   1   2   0 3434.49  228.16   4
   1   2   0 3255.72  214.94  14
   1   2   0 3518.54  210.10  10
  -1   2   0 3310.05  208.52  13
   1  -2   0 3349.15  215.11  14
   1   2   0 3495.12  194.92   9
  -1  -2   0 3270.33  226.09  12
  -2   2   0  703.73   45.87   6
  -2   2   0  765.87   48.15  12
   2   2   0  706.94   44.45   2
   2  -2   0  684.75   45.72  14
   2   2   0  696.00   48.52   4
   2   2   0  725.12   44.70  10
   2   2   0  699.72   41.96   3
   2  -2   0  705.90   41.35   9
  -2   2   0  668.71   44.28  13
   2   2   0  724.53   41.38   9
   3   2   0  424.55   30.31   4
   3  -2   0  428.05   28.59  14
   3   2   0  460.12   25.89   9
  -3   2   0  426.20   28.68   6
   3   2   0  443.12   27.79   2
   3   2   0  448.87   26.25   3
   3   2   0  438.25   27.96  10
   3  -2   0  429.45   25.81   9
   5   2   0  144.16   11.81  15
   5  -2   0  135.61   10.33  14
   5  -2   0  142.20   10.42  20
  -5  -2   0  150.77   11.04  11
  -5   2   0  164.09   12.92  17
  -5  -2   0  160.29   12.80  17
   5   2   0  130.86   10.87   4
   5   2   0  149.91    9.52   9
  -5   2   0  150.93   11.72   5
   5   2   0  150.93   10.70  20
  -5   2   0  135.18   10.93  12
  -5   2   0  155.49   12.34  18
  -5  -2   0  139.00   10.94  12
   5   2   0  139.30    9.66   3
   6   2   0   22.76    3.29  20
   6  -2   0   15.60    2.37  14
   6  -2   0   24.16    4.08  19
   6  -2   0   22.34    2.94  20
   6   2   0   17.66    2.66  10
   6   2   0   18.88    2.79   3
  -6  -2   0   19.81    2.89  11
  -6   2   0   21.15    4.09  17
  -6  -2   0   22.71    3.94  17
  -6   2   0   14.43    2.59  12
  -6  -2   0   17.90    2.82  12
   6   2   0   24.91    3.78  15
   6   2   0   18.53    2.48   9
   6  -2   0   16.20    2.19   9
  -6   2   0   21.10    3.44   5
   7   2   0   69.13    6.92  20
  -7  -2   0   73.75    8.76  16
  -7  -2   0   75.83    8.04  17
   7  -2   0   74.69    7.98  19
   7  -2   0   68.12    6.23  20
  -7   2   0   59.29    6.85   5
   7   2   0   62.38    5.93   3
   7  -2   0   59.29    5.46   3
  -7   2   0   69.50    7.93  17
   8  -2   0   34.82    5.32  20
   8   2   0   49.89    9.56  22
  -8  -2   0   30.88    6.21  17
  -8   2   0   29.02    6.14  17
  -9   2   0   11.82    4.78  17
   9   2   0   29.48    8.45  22
  -9  -2   0   13.14    4.55  17
   0   3   0   -0.22    0.55  10
   0   3   0   -0.46    0.88   5
   0   3   0    3.06    0.76   6
   0  -3   0    0.36    0.51  14
   0   3   0   -0.59    0.78  12
   0   3   0   -0.13    0.63   3
   0  -3   0    1.49    0.66  13
   0   3   0   -0.36    0.71   9
   0   3   0    0.58    0.76  11
  -1   3   0 1040.39   67.83  11
   1  -3   0  982.51   64.91  14
   1   3   0  960.91   63.16   2
  -1  -3   0 1002.84   62.80  13
  -1   3   0 1030.66   71.60   5
  -1   3   0 1067.72   65.19   6
   1   3   0  953.97   59.61   3
   1   3   0 1036.26   63.47  10
  -1   3   0  970.42   68.73   4
  -1   3   0 1021.55   63.01  13
   1   3   0 1014.90   58.79   9
  -1   3   0  958.44   68.34  12
   1   3   0 1068.62   69.01   4
   2  -3   0 1190.37   77.93  14
  -2   3   0 1171.14   75.54  13
   2  -3   0 1178.68   70.48   9
  -2   3   0 1264.91   78.21   6
  -2   3   0 1164.61   81.23  11
  -2  -3   0 1244.07   81.99  12
   2   3   0 1199.40   70.52   9
   2   3   0 1254.75   76.20  10
   2   3   0 1260.15   82.77   4
   2   3   0 1146.26   75.75   2
   2   3   0 1195.18   71.54   3
  -2   3   0 1266.59   85.90   5
  -2   3   0 1189.70   81.99  12
  -3   3   0 1239.61   86.49   5
   3   3   0 1156.34   76.66  10
   3   3   0 1154.39   70.96   9
  -3  -3   0 1318.03   82.16  11
  -3  -3   0 1231.06   82.48  12
   3   3   0 1218.22   83.27   4
   3   3   0 1249.33   87.44  15
  -3   3   0 1304.19   97.49  19
  -3   3   0 1290.01   92.30  17
  -3   3   0 1190.99   78.66   6
   3  -3   0 1125.79   78.39  14
   3   3   0 1132.69   71.98   3
  -3   3   0 1188.25   91.97  18
  -4   3   0   65.03    6.29  17
  -4  -3   0   62.46    5.36  11
  -4   3   0   59.45    5.64   5
   4  -3   0   53.49    4.78  14
   4   3   0   56.43    4.39   3
  -4   3   0   53.19    5.11  12
   4   3   0   58.32    5.01  20
  -4   3   0   57.64    5.85  18
   4   3   0   60.40    4.34   9
  -4  -3   0   59.39    5.17  12
   4   3   0   53.99    4.84  10
  -4   3   0   68.03    6.62  19
   4   3   0   58.17    5.24   4
   4   3   0   63.81    5.95  15
  -5  -3   0  345.71   23.92  11
  -5   3   0  318.82   25.09   5
   5   3   0  364.21   25.58  15
   5   3   0  354.38   22.89  20
   5   3   0  323.23   20.82   3
  -5  -3   0  327.05   23.84  12
   5   3   0  313.18   20.42   9
  -5   3   0  369.47   27.31  17
  -5   3   0  325.75   26.61  18
   5  -3   0  304.81   22.49  14
   5   3   0  325.38   23.99   4
   6  -3   0  370.71   31.73  19
   6   3   0  387.20   31.76   7
   6   3   0  356.06   28.53  15
   6   3   0  353.87   25.59  20
  -6  -3   0  406.45   30.43  17
  -6   3   0  343.15   30.14  17
   7   3   0   52.95    6.77  20
   7   3   0   70.43    7.79   8
  -7  -3   0   61.11    8.87  16
  -7  -3   0   52.64    7.24  17
   7  -3   0   61.76    7.58  19
   7   3   0   58.35    7.99   7
  -7   3   0   49.28    7.61  17
  -8  -3   0   37.87    7.74  16
   8   3   0   43.61    7.12   8
  -8  -3   0   30.60    6.01  17
   8  -3   0   35.19    6.47  19
  -8   3   0   32.93    6.66  17
   0  -4   0  768.80   49.96  13
   0   4   0  749.86   50.26  10
   0   4   0  799.73   54.77   4
   0   4   0  844.69   61.00  17
   0   4   0  769.55   54.37  12
   0   4   0  814.45   57.04   5
   0   4   0  829.00   54.03  11
   1   4   0 1452.32   95.58   4
  -1   4   0 1370.48   93.97  11
   1  -4   0 1305.71   87.17  13
  -1   4   0 1325.37  105.77  17
  -1   4   0 1444.90   90.27   6
   1   4   0 1477.78   94.17  11
   1   4   0 1380.78   87.90  10
   1   4   0 1489.75  100.25  15
  -1  -4   0 1324.87   87.03  13
  -2   4   0   42.97    4.83  18
   2   4   0   44.80    4.62  15
  -2   4   0   44.41    5.21  19
  -2   4   0   54.99    5.41  17
   2   4   0   54.44    5.72  16
  -2   4   0   42.41    3.98   6
  -2   4   0   45.12    4.28  12
   2   4   0   43.85    4.34   4
   2   4   0   38.64    3.81  10
  -2   4   0   49.66    4.76   5
   3   4   0  376.23   26.42  10
   3   4   0  439.41   30.38  15
  -3  -4   0  420.50   28.42  11
  -3  -4   0  380.94   28.34  12
   3   4   0  411.61   28.81   4
  -3   4   0  415.20   31.89  18
  -3   4   0  393.07   32.15  17
  -4  -4   0   26.68    3.51  12
  -4   4   0   43.77    4.66   5
   4   4   0   28.66    4.44  15
   4   4   0   25.17    2.94   3
  -4   4   0   27.93    4.40  18
  -4   4   0   36.56    5.07  19
  -4   4   0   39.56    3.86  12
   4   4   0   30.03    3.79   4
  -4  -4   0   27.03    3.66  11
  -4  -4   0   39.32    5.12  17
   4   4   0   44.98    5.91  16
   4  -4   0   26.03    3.21  14
   4   4   0   25.75    3.41  10
   5   4   0   73.14    6.96  20
  -5  -4   0   90.54    8.75  17
   5   4   0   68.77    5.84   3
  -5   4   0   70.95    7.91  18
   5   4   0   82.23    8.37  15
   5   4   0   89.40    9.08   7
  -5   4   0   72.83    8.56  17
   5   4   0   69.27    6.96   4
   6  -4   0   87.42    9.74  19
   6   4   0   80.60    9.29  15
  -6   4   0   75.66    9.25  17
   6   4   0   70.33    6.46   3
  -6  -4   0   90.04    9.35  17
  -6   4   0   72.50    8.70  18
   6   4   0   95.04   10.21   7
   7   4   0   10.73    4.73  27
  -7  -4   0    2.28    3.28  17
   7   4   0    1.15    3.80   7
   7  -4   0    5.54    3.70  19
   7   4   0    9.60    5.43  28
   7   4   0    2.81    4.48  26
  -7   4   0    4.52    3.81  17
   7   4   0   10.34    7.29  22
  -7   4   0    2.27    5.28  31
   8   4   0  439.93   27.90  26
   0   5   0    1.48    1.65   5
   0   5   0    5.37    1.87  18
   0   5   0   -0.79    1.04  11
   0  -5   0   -1.15    1.17  12
   0   5   0   -0.25    1.61  16
   0  -5   0    1.98    1.07  13
   0   5   0    0.03    1.62  17
   1   5   0  370.65   24.99  11
   1  -5   0  333.92   22.85  13
  -1   5   0  354.23   28.32  17
  -1   5   0  333.76   26.34   5
   1   5   0  374.69   25.38   4
  -2   5   0  130.83   12.44   5
   2   5   0  161.72   12.07   4
  -2  -5   0  146.17   11.85  11
  -2   5   0  169.29   14.49  19
   2   5   0  166.41   12.99  15
   2   5   0  143.91   10.83  10
  -2   5   0  147.30   13.59  17
  -2   5   0  166.37   13.48  18
  -3   5   0  175.79   15.92   5
   3   5   0  177.41   15.17   4
   3   5   0  202.27   16.63  15
  -3   5   0  204.05   17.50  17
   3   5   0  229.10   18.54   7
   3   5   0  229.21   17.67   8
  -3   5   0  188.72   16.98  18
  -3   5   0  190.61   18.16  19
  -4   5   0   30.29    5.67  17
   4   5   0   38.25    6.06   8
  -4   5   0   25.87    4.85  18
   4   5   0   24.00    3.91   4
  -4   5   0   29.39    5.61  19
   4   5   0   36.50    6.42  16
  -4   5   0   24.77    4.38   5
   4   5   0   35.21    5.63   7
  -4  -5   0   27.08    5.10  17
  -5   5   0   23.74    4.85  18
   5   5   0   32.57    6.30   8
   5   5   0   26.95    5.81   7
  -5  -5   0   17.82    4.65  17
  -5   5   0   19.24    4.31   5
  -5   5   0   20.56    5.18  17
   5   5   0   26.26    5.33  15
   5   5   0   20.74    4.06   4
  -6   5   0    2.11    3.63  17
  -6   5   0    5.40    3.80  23
   6   5   0    1.42    3.83   7
   6   5   0    0.94    4.52  26
   6   5   0   -0.50    6.12  22
   6   5   0   -0.03    3.65   8
   6   5   0   -2.50    3.53  15
   6  -5   0    0.43    3.04  19
   6   5   0    1.43    4.23  27
   6   5   0    1.63    4.58  28
  -6   5   0    3.07    3.33  29
  -7   5   0   36.34    6.11  23
   7   5   0   45.58    7.67  26
   7   5   0   56.91   11.50  22
   7   5   0   54.56    9.07  28
   7   5   0   34.11    7.59   7
   7   5   0   31.91    7.26   8
   7  -5   0   29.32    6.67  19
   7   5   0   50.59    7.95  27
   8   5   0  144.65   12.26  26
   8   5   0  167.67   18.19  22
   8   5   0  155.75   14.69  28
   8   5   0  156.04   13.25  27
   0   6   0   19.05    3.49   5
   0   6   0   24.10    4.65  17
   1   6   0  265.84   23.30  16
  -1   6   0  217.23   20.63  17
  -1   6   0  227.70   20.43  18
   1   6   0  266.90   20.80   8
   1   6   0  250.02   20.94  17
  -2   6   0   11.64    3.52  18
   2   6   0   12.65    2.96   4
   2   6   0   18.02    4.10  17
  -2   6   0    9.61    3.15   5
  -2   6   0   15.06    4.05  17
   2   6   0   17.86    4.69  16
   3   6   0   14.23    4.09   7
  -3   6   0   11.15    3.60  18
  -3   6   0   11.92    3.91  17
  -3   6   0   10.20    3.31   5
   3   6   0   10.93    3.96   8
   3   6   0    5.93    2.64   4
  -4   6   0  131.23   10.19  23
   4   6   0  116.70   12.95   8
   4   6   0  118.51   13.35   7
  -5   6   0   36.34    7.72  17
  -5   6   0   65.15    7.88  23
   5   6   0   60.67    8.19  27
   5   6   0   76.78   11.01  22
   5   6   0   58.70    7.83  26
   5   6   0   65.56    8.55  28
   5   6   0   40.69    7.78  15
   5   6   0   43.21    8.39   7
   6  -6   0    0.82    3.20  19
   6   6   0    0.68    3.99  27
   6   6   0    1.91    4.15   7
   6   6   0    2.77    3.84   8
  -6   6   0   -1.10    3.34  17
   6   6   0    2.75    4.06  26
   6   6   0   -1.41    5.47  22
  -6   6   0    0.94    2.81  18
   6   6   0   -0.56    4.60  28
   7   6   0   41.13    7.11  27
   7   6   0   29.18    6.43   8
   7   6   0   33.41    6.40  26
   7   6   0   25.40    6.82   7
   7   6   0   39.57    7.69  28
  -7   6   0   32.16    5.76  23
   7   6   0   43.55   10.11  22
  -1   7   0  116.77   11.91  17
   2   7   0   23.22    6.13  28
   2   7   0   19.62    7.50  22
  -2   7   0   27.29    5.47  17
   3   7   0   31.23    6.56  28
  -3   7   0   14.12    4.77  17
   3   7   0   33.39    8.23  22
   3   7   0   21.57    5.76   7
   3   7   0   28.53    6.05  27
   4   7   0   44.34    6.84  26
   4   7   0   50.93   10.16  22
   4   7   0   53.32    8.54  28
   4   7   0   47.94    7.71  27
   5   7   0   16.80    6.97  22
   5   7   0   14.01    4.79  26
   5   7   0    6.93    4.42   7
   5   7   0   11.60    4.82  27
   5   7   0   11.34    5.28  28
   2   8   0   93.99   10.61  28
   2   8   0   95.22   12.65  22
   3   8   0    7.91    4.53  28
   3   8   0    5.99    6.10  22
   3   8   0    4.52    3.85  27
   9   0  -1    3.74    4.70  24
  -9   0   1    1.59    3.05  17
  -8   0   1    4.50    2.94  17
   8   0  -1   10.43    3.04  20
   7   0  -1    1.74    1.41   3
  -7   0   1    1.06    1.73   5
   7   0  -1    0.82    1.70  20
  -7   0   1    1.67    2.13  17
   6   0  -1    8.08    1.65   3
  -6   0   1    4.93    1.55  12
   6   0  -1   15.41    1.93   9
   6   0  -1    8.28    1.86  20
  -5   0   1    1.88    1.11   5
  -5   0   1    1.36    0.96  12
  -5   0   1    2.28    0.93  11
   5   0  -1    1.05    0.71  14
   5   0  -1    1.77    0.99   9
   5   0  -1    1.90    1.16  20
   5   0  -1    1.30    0.89   3
   5   0  -1    1.97    0.84   2
  -5   0   1    1.71    1.47  17
   4   0  -1    0.67    0.64  14
   4   0  -1    1.69    0.84   9
  -4   0   1    1.51    0.77  11
   4   0  -1    0.81    0.71   2
  -4   0   1    0.77    0.84  12
  -4   0   1    0.78    0.56  13
   2   0  -1   12.54    1.22   9
  -2   0   1   16.69    1.24   1
   2   0  -1   12.63    1.25  14
  -2   0   1   13.32    1.18  13
   2   0  -1   13.23    1.20   1
   1   0  -1  103.56    6.11   1
   0   0  -1    0.03    0.03   2
   0   0   1    0.07    0.04  13
   0   0   1   -0.02    0.04   2
   0   0  -1    0.14    0.06  10
   0   0   1    0.03    0.04  14
   0   0  -1    0.05    0.06  11
   0   0   1    0.00    0.03   9
  -2   0  -1    5.21    0.80  13
  -2   0  -1    7.40    0.90   1
   4   0   1    2.48    0.83  14
   4   0   1    2.91    0.94   3
  -4   0  -1    2.72    1.02  12
   4   0   1    1.90    0.80   2
  -4   0  -1    2.53    0.89  11
   4   0   1    2.87    0.97   9
   5   0   1    0.46    0.77  14
   5   0   1    0.59    0.91   9
   5   0   1    0.15    0.73   2
  -5   0  -1   -0.05    0.87  11
  -5   0  -1    0.43    0.94  12
   5   0   1    0.55    0.91   3
  -5   0  -1    0.20    1.38  17
  -5   0  -1    1.03    1.10   5
   5   0   1    1.43    1.15  20
   6   0   1    0.75    1.14   9
  -6   0  -1    1.46    1.62  17
  -6   0  -1    1.14    1.36   5
   6   0   1    0.80    1.33  20
   6   0   1    1.49    1.15   3
  -6   0  -1    1.58    1.22  12
  -7   0  -1    5.06    2.14   5
   7   0   1    2.22    1.57   3
   7   0   1    3.10    1.96  20
  -7   0  -1    4.38    2.49  17
  -8   0  -1   32.10    5.44  17
   8   0   1   27.84    4.84  20
  -9   0  -1    1.79    2.91  17
   9   0   1    7.87    4.76  24
   9  -1  -1   62.35    9.99  24
  -9   1   1   37.68    6.93  17
  -9  -1   1   40.51    7.12  17
   8   1  -1   76.71    7.68  20
   8  -1  -1   79.14    7.57  20
  -8  -1   1   77.26    8.75  17
  -8   1   1   71.44    8.47  17
   7  -1  -1    3.01    1.62   3
   7   1  -1    3.70    2.15  20
   7  -1  -1    3.91    2.01  20
  -7   1   1    3.32    2.40  17
  -7   1   1    3.59    2.08   5
   7   1  -1    4.01    1.76   3
  -7  -1   1    3.27    2.42  17
  -7  -1   1    1.78    1.84   5
  -6   1   1   38.10    4.24   5
   6  -1  -1   38.87    3.89  20
   6  -1  -1   33.03    3.38  14
   6  -1  -1   40.18    4.81  19
   6  -1  -1   34.53    3.25   9
  -6   1   1   38.75    4.80  17
   6   1  -1   36.79    3.93  20
  -6  -1   1   36.12    3.81  12
   6   1  -1   40.74    3.61   3
   6  -1  -1   35.06    3.38   3
   6   1  -1   37.75    3.37   9
  -6   1   1   33.71    3.70  12
  -6  -1   1   41.77    4.87  17
   5  -1  -1  226.86   15.89  20
   5   1  -1  220.31   15.47   2
   5   1  -1  238.00   14.73   3
   5  -1  -1  260.90   19.89  19
  -5  -1   1  234.65   16.71  12
   5  -1  -1  217.02   15.70  14
   5   1  -1  245.95   16.07  20
  -5   1   1  225.08   16.67  12
  -5   1   1  248.92   17.66   5
   5   1  -1  230.17   14.43   9
   5  -1  -1  220.70   14.35   9
  -5  -1   1  237.33   16.52  11
   4  -1  -1  442.04   29.09  14
   4   1  -1  444.45   26.47   9
   4   1  -1  426.09   28.39  10
   4  -1  -1  422.74   26.40   9
   4   1  -1  440.66   28.43   2
   4   1  -1  431.80   30.75   4
  -4   1   1  428.04   29.10   6
  -4  -1   1  490.81   30.69  12
   4   1  -1  482.83   26.91   3
   3   1  -1 2462.24  135.57   9
   3  -1  -1 2264.33  134.99   1
   3   1  -1 2402.74  149.25  14
   3  -1  -1 2372.73  135.53   9
   3   1  -1 2414.77  137.50   3
  -3   1   1 2214.66  149.73   6
   3  -1  -1 2284.30  149.49  14
   3   1  -1 2251.80  145.98  10
   3   1  -1 2201.95  135.00   1
   3   1  -1 2461.02  145.68   2
   2   1  -1 1376.82   89.11  10
   2   1  -1 1401.05   82.38   1
   2   1  -1 1492.07   82.71   9
   2   1  -1 1440.95   88.87   2
   2  -1  -1 1462.58   82.70   9
   2   1  -1 1440.79   83.88   3
   2  -1  -1 1405.73   91.25  14
   2  -1  -1 1412.38   82.38   1
   2   1  -1 1317.49   96.72   4
   1  -1  -1 3559.38  242.84  14
   1   1  -1 3835.90  236.53   2
  -1  -1   1 3615.52  219.26   1
  -1   1   1 3739.70  235.39  13
   1   1  -1 4086.65  253.61  11
   1   1  -1 3803.97  220.11   9
   1   1  -1 3921.36  237.17  10
  -1  -1   1 3820.67  235.36  13
   0   1   1   18.61    1.53  12
   0  -1   1   19.02    1.39  13
   0   1  -1   18.90    1.57  12
   0   1  -1   21.29    1.59  11
   0   1   1   18.85    1.43   2
   0   1   1   20.11    1.40  13
   0  -1  -1   18.86    1.41   2
   0   1   1   21.20    1.48  14
   0   1   1   19.18    1.33   9
   0   1   1   21.88    1.44  10
   0  -1   1   19.97    1.43  14
   0   1   1   22.05    1.54  11
   0   1  -1   20.67    1.42  10
  -1  -1  -1  287.10   17.55   1
   1   1   1  294.78   19.02  10
   1   1   1  302.07   17.63   9
  -1   1  -1  291.70   18.86  13
   1   1   1  329.96   19.38  14
   2  -1   1 2055.78  119.32   1
  -2   1  -1 2028.12  132.41   6
   2   1   1 2136.47  119.81   9
   2  -1   1 2109.53  132.20  14
   2   1   1 2081.22  128.74   2
   2   1   1 1959.20  140.12   4
   2   1   1 2048.84  129.07  10
   2   1   1 2053.55  132.01  14
   2  -1   1 2099.58  119.77   9
   2   1   1 2066.93  121.52   3
   3  -1   1  230.92   15.32  14
   3   1   1  238.33   14.11   3
   3   1   1  223.65   16.16   4
   3   1   1  236.46   13.92   9
   3   1   1  235.39   15.10  14
  -3   1  -1  224.58   14.74  13
   3  -1   1  219.18   13.84   9
  -3   1  -1  247.22   16.00  11
   3   1   1  228.97   14.93  10
   4   1   1  157.48    9.78   9
   4   1   1  153.65   10.49   2
   4   1   1  147.31   10.40  10
  -4   1  -1  163.83   11.34  12
   4   1   1  155.70   10.45  14
   4  -1   1  153.46   10.69  14
  -4  -1  -1  160.98   11.28  12
   4  -1   1  155.22    9.71   9
   4   1   1  162.77    9.94   3
  -4  -1  -1  169.21   11.29  11
   4   1   1  143.97   11.18   4
   5  -1   1  463.48   29.41   9
   5   1   1  507.73   32.60  20
   5  -1   1  499.03   32.49  20
   5   1   1  498.14   29.54   9
  -5   1  -1  525.98   35.95   5
  -5  -1  -1  493.00   34.17  12
   5  -1   1  465.88   32.36  14
  -5   1  -1  476.14   34.16  12
  -5  -1  -1  506.43   33.98  11
   5   1   1  507.16   30.03   3
  -6  -1  -1    0.30    1.29  11
  -6   1  -1    1.51    1.40  12
   6   1   1    2.20    1.60  20
   6  -1   1    3.87    1.80  19
   6   1   1    2.06    1.41   3
   6  -1   1    2.98    1.25   3
  -6   1  -1    3.64    2.08  17
   6   1   1    2.56    1.44   9
   6  -1   1    4.78    1.48  20
  -6  -1  -1    0.92    1.86  17
  -6  -1  -1    1.82    2.05  16
   6  -1   1    3.16    1.27   9
   6  -1   1    3.45    1.25  14
  -6  -1  -1    1.51    1.39  12
  -6   1  -1    1.30    1.51   5
   7   1   1   74.42    6.91  20
  -7   1  -1   65.79    6.91   5
  -7  -1  -1   78.38    7.96  17
   7  -1   1   75.95    6.51  20
   7   1   1   65.34    5.81   3
  -7   1  -1   71.95    7.79  17
   7  -1   1   63.03    5.55   3
  -7  -1  -1   64.35    6.76   5
   8   1   1  195.39   14.76  20
   8  -1   1  187.84   14.32  20
  -8   1  -1  173.28   16.75  17
  -8  -1  -1  195.69   17.12  17
   9   1   1   18.91    3.39  21
  -9  -1  -1   14.77    4.65  17
   9  -1   1   19.19    6.02  24
  -9   1  -1   13.45    4.73  17
   9  -2  -1   43.81    8.06  24
  -9   2   1   27.55    6.22  17
   9  -2  -1   27.11    5.25  20
  -9  -2   1   26.36    6.00  17
  -8  -2   1   12.68    4.21  17
   8  -2  -1   10.84    3.20  20
  -8   2   1   11.63    4.08  17
   7   2  -1    3.01    1.90   3
  -7   2   1    5.70    2.59   5
   7  -2  -1    5.99    2.58  19
   7  -2  -1    5.61    2.18  20
   7  -2  -1    3.01    1.66   3
   7   2  -1    3.86    2.38  20
  -7   2   1    6.61    3.04  17
  -7  -2   1    4.73    2.83  17
   6   2  -1  164.01   11.86   9
   6  -2  -1  179.38   11.80   9
   6   2  -1  197.70   13.63  20
   6   2  -1  181.63   15.00  15
  -6   2   1  196.83   16.06  17
  -6  -2   1  170.12   13.77  12
  -6   2   1  177.64   14.65   5
   6  -2  -1  205.27   16.79  19
   6   2  -1  176.31   12.24   3
   6  -2  -1  197.00   13.29  20
   5   2  -1  286.10   17.56   9
  -5   2   1  274.46   20.34  12
  -5   2   1  314.53   21.69   5
   5  -2  -1  279.23   17.47   9
   5  -2  -1  285.16   19.32  14
  -5  -2   1  291.23   20.32  11
   5  -2  -1  294.04   19.38  20
  -5  -2   1  281.91   20.39  12
   5   2  -1  294.60   19.58  20
   5   2  -1  275.79   17.87   3
  -5   2   1  290.30   22.77  18
   5   2  -1  268.65   21.73  15
   4   2  -1  198.81   13.24   2
   4  -2  -1  200.31   12.26   9
  -3   2   1  514.67   33.27  12
   3   2  -1  474.12   30.86  10
   3  -2  -1  482.14   28.54   9
   3   2  -1  503.05   28.59   9
   3   2  -1  491.88   28.98   3
   3   2  -1  468.61   33.48   4
   3  -2  -1  468.95   31.57  14
   3   2  -1  490.00   30.70   2
  -3   2   1  464.04   31.67   6
  -2   2   1 1782.62  116.56   6
   2   2  -1 1854.76  113.63  10
   2   2  -1 1769.99  123.36   4
   2   2  -1 1814.18  113.18   2
   2  -2  -1 1799.78  105.35   9
  -2   2   1 1690.02  112.70  13
   2  -2  -1 1774.43  116.31  14
  -2   2   1 1983.97  122.31  12
   2   2  -1 1875.07  105.34   9
   2   2  -1 1788.75  106.84   3
  -1   2   1  933.47   61.47  11
   1   2  -1  949.27   53.33   9
  -1  -2   1  892.00   56.99  13
   1   2  -1  915.24   62.55   4
  -1  -2   1  892.02   53.10   1
  -1   2   1  921.26   59.10   6
  -1  -2   1  934.83   62.01  12
   1   2  -1  917.62   57.29   2
   1   2  -1  928.07   54.09   3
   1   2  -1  951.59   57.59  10
  -1   2   1  893.05   57.12  13
   1  -2  -1  871.28   58.92  14
   0  -2   1 6819.16  443.77  14
   0   2  -1 7270.26  470.66   4
   0   2   1 7115.39  444.58   6
   0   2  -1 6503.63  487.93   5
   0   2   1 7143.94  470.63   4
   0   2   1 6623.35  466.60  12
   0   2   1 7278.47  433.41  10
   0   2  -1 7222.62  444.58   6
   0   2   1 6854.12  430.22  13
   0  -2   1 6745.71  430.26  13
   0   2   1 6386.90  402.27   9
   0   2  -1 7101.83  433.37  10
   0   2   1 7064.96  443.86  14
   0   2   1 7066.41  487.92   5
  -1  -2  -1  542.68   36.90  12
  -1   2  -1  539.95   36.63  11
   1   2   1  535.16   34.95  14
   1   2   1  557.36   34.13   2
  -1   2  -1  538.32   35.21   6
   1   2   1  595.04   36.72  11
  -1   2  -1  531.97   34.01  13
   1   2   1  560.85   31.77   9
   1   2   1  528.65   37.24   4
   1   2   1  546.30   34.29  10
  -1  -2  -1  514.37   33.84  13
   1   2   1  541.01   32.21   3
   1  -2   1  524.51   35.07  14
   2   2   1 1092.29   75.12   4
   2   2   1 1113.06   64.14   9
   2   2   1 1108.42   68.91   2
   2   2   1 1093.34   70.55  14
   2   2   1 1126.19   69.20  10
   2  -2   1 1097.12   64.06   9
   2  -2   1 1088.97   70.82  14
  -2   2  -1 1156.00   74.52  12
   2   2   1 1101.63   65.05   3
  -2   2  -1 1088.15   71.00   6
   2  -2   1 1044.27   63.80   1
   3  -2   1  201.03   12.21   9
  -3   2  -1  186.33   13.09  13
   3   2   1  208.39   12.32   9
  -3   2  -1  225.04   14.44  12
   3   2   1  198.03   14.43   4
   3  -2   1  196.23   12.13   1
   3   2   1  195.46   13.19   2
   3   2   1  201.64   12.47   3
   3  -2   1  207.74   13.64  14
   3   2   1  206.09   13.34  10
  -3   2  -1  201.85   13.70   6
  -4   2  -1 1291.18   85.23   5
   4   2   1 1196.12   86.08  15
   4  -2   1 1129.27   77.27  14
   4   2   1 1219.64   77.17  20
  -4   2  -1 1181.21   81.28  12
   4   2   1 1125.30   75.47  10
  -4   2  -1 1240.95   96.01  19
   4   2   1 1169.14   71.07   3
   4   2   1 1164.88   70.05   9
  -4  -2  -1 1255.86   81.25  12
   5   2   1   51.04    5.04   4
   5   2   1   50.46    4.71  10
  -5  -2  -1   62.34    5.37  11
  -5   2  -1   70.10    6.55  17
   5   2   1   56.28    4.67   3
   5   2   1   65.31    4.63   9
   5   2   1   61.72    5.29  20
   5  -2   1   66.91    5.09  20
   5  -2   1   57.01    4.89  14
  -5   2  -1   62.16    5.91  18
   5  -2   1   54.35    4.32   9
  -5   2  -1   60.83    5.71   5
  -5  -2  -1   55.09    5.19  12
   5  -2   1   71.36    6.64  19
  -5  -2  -1   68.31    6.50  17
   5   2   1   55.93    5.73  15
  -5   2  -1   54.88    5.22  12
  -6  -2  -1   22.46    2.92  11
   6  -2   1   14.84    2.17   9
  -6  -2  -1   16.35    2.68  12
  -6   2  -1   17.40    3.73  17
   6   2   1   12.48    2.69  20
   6   2   1   15.66    3.24  15
   6  -2   1   16.10    2.35  14
   6  -2   1   20.90    3.85  19
  -6   2  -1   17.38    3.22   5
   6  -2   1   15.16    2.32   3
   6   2   1   16.76    2.61   3
  -6  -2  -1   13.47    3.34  17
   6  -2   1   19.20    2.76  20
   7  -2   1   21.17    4.38  19
   7   2   1   24.02    4.63   8
  -7  -2  -1   19.88    4.98  16
   7  -2   1   16.30    2.85   3
   7   2   1   19.53    3.91  20
  -7   2  -1   16.16    3.66   5
  -7  -2  -1   18.44    4.27  17
   7  -2   1   17.91    3.29  20
   7   2   1   20.17    3.39   3
  -7   2  -1   18.64    4.38  17
  -8   2  -1    4.16    3.35  17
  -8  -2  -1    5.37    3.25  17
   8   2   1    8.15    6.33  22
   9   3  -1   23.13    7.88  22
  -9  -3   1    9.91    4.03  17
  -9   3   1   10.17    4.42  17
  -8   3   1   28.60    6.56  17
   8   3  -1   58.20   10.34  22
   8  -3  -1   31.76    6.07  19
  -8  -3   1   29.45    6.07  17
  -7  -3   1   65.71    8.19  17
   7   3  -1   80.89    9.00   7
  -7   3   1   62.64    8.24  17
   7   3  -1   55.82    7.85  15
   7  -3  -1   70.74    8.59  19
  -6   3   1  465.84   39.73  17
   6   3  -1  464.10   37.65  15
   6   3  -1  477.34   33.79  20
   6  -3  -1  522.58   42.07  19
  -6  -3   1  540.36   40.08  17
   6   3  -1  527.77   42.02   7
  -5   3   1  121.18    9.48   5
  -5  -3   1  113.67    8.86  11
  -5   3   1  123.45   10.86  19
  -5   3   1  103.66   10.25  17
   5   3  -1   95.91    8.27  20
   5   3  -1  116.65    9.58  15
   5   3  -1  116.93    7.40   9
  -5   3   1  102.48    9.68  18
  -5  -3   1  100.23   10.12  17
   5  -3  -1  106.52    8.11  14
  -5  -3   1   97.79    8.58  12
   5   3  -1   97.87    8.06  10
   5   3  -1  100.49    8.70   4
   5   3  -1  102.77    7.63   3
  -4   3   1   59.15    6.10  17
  -4   3   1   62.50    6.40  19
   4   3  -1   56.43    5.65  15
  -4  -3   1   68.09    6.47  17
   4  -3  -1   49.49    4.05   9
   4   3  -1   57.43    4.86  20
  -4   3   1   56.97    5.49   5
  -4  -3   1   64.74    5.27  11
   4   3  -1   54.86    4.24   3
  -4   3   1   55.67    5.03  12
  -4   3   1   54.89    4.77   6
   4   3  -1   52.33    4.65  10
  -4  -3   1   55.58    5.04  12
   4  -3  -1   56.72    4.72  14
   4   3  -1   53.18    5.03   4
  -4   3   1   55.77    4.54  13
   4   3  -1   57.77    4.18   9
  -3  -3   1 1905.32  133.74  12
   3  -3  -1 1837.32  127.20  14
  -3  -3   1 2139.75  133.10  11
  -3   3   1 2079.66  133.85  12
  -3   3   1 2151.51  140.17   5
  -3   3   1 2059.11  157.89  19
  -3   3   1 1898.84  127.52   6
   3   3  -1 2028.67  135.04   4
   3   3  -1 1836.79  124.28  10
  -3   3   1 1960.06  149.18  18
   3   3  -1 1877.19  115.17   9
   2   3  -1 6013.18  397.16   2
  -2   3   1 6068.20  428.73  12
   2   3  -1 6719.42  398.48  10
   2  -3  -1 6343.61  407.96  14
   2   3  -1 6243.37  374.94   3
  -2  -3   1 6356.09  428.78  12
   2  -3  -1 6261.62  369.66   9
  -2   3   1 6780.29  408.78   6
  -2   3   1 6207.08  425.79  11
   2   3  -1 6782.93  432.73   4
  -2   3   1 6578.96  448.58   5
   2   3  -1 6318.81  369.62   9
  -2   3   1 6229.75  395.45  13
  -1   3   1 1743.33  129.57   5
   1   3  -1 1722.28  114.57   2
  -1   3   1 1983.90  118.11   6
  -1   3   1 1897.32  114.21  13
  -1  -3   1 1733.46  117.50  14
  -1  -3   1 1835.14  106.20   1
  -1   3   1 1836.92  124.73   4
   1   3  -1 1706.61  108.14   3
   1   3  -1 1812.44  106.63   9
  -1   3   1 1964.73  122.97  11
   1  -3  -1 1832.27  117.76  14
  -1  -3   1 1957.00  114.05  13
   0   3  -1    0.62    0.54   6
   0   3  -1   -0.06    0.58   3
   0   3  -1   -0.04    0.98   5
   0  -3   1    0.15    0.55  13
   0   3   1    0.20    0.88   5
   0   3   1    1.03    0.69   4
   0   3   1    0.39    0.88  12
   0   3   1    0.36    0.56   6
   0   3  -1   -0.08    0.53  10
   0   3   1   -0.09    0.64   3
   0   3  -1    1.86    0.79   4
   0   3  -1    0.99    0.82  11
   0   3  -1    0.10    0.84  12
   0   3   1    0.12    0.74   9
   0   3  -1    0.37    0.64   9
   0   3   1    0.61    0.60  10
   0  -3   1    2.71    0.70  14
   0   3   1    0.31    0.72  11
   1   3   1  720.63   47.60   2
   1   3   1  721.78   48.75  14
  -1   3  -1  802.23   49.16   6
  -1   3  -1  753.99   51.81   4
  -1   3  -1  698.64   53.96   5
  -1   3  -1  782.16   51.15  11
   1   3   1  749.10   48.87   6
   1   3   1  718.15   44.93   3
  -1  -3  -1  772.91   47.29  13
   1   3   1  744.68   44.31   9
   1   3   1  817.12   52.04   4
   1   3   1  806.06   47.87  10
   1  -3   1  763.14   48.93  14
   2  -3   1   53.85    4.08  14
  -2   3  -1   46.05    4.14   6
   2   3   1   54.37    4.47   4
  -2   3  -1   57.19    4.46  12
  -2   3  -1   46.59    3.92  13
  -2  -3  -1   58.48    4.41  12
   2   3   1   49.00    3.55   9
   2   3   1   54.44    4.08  10
   2   3   1   48.35    3.60   3
  -2   3  -1   59.63    4.81   5
   2  -3   1   48.77    3.46   9
   2   3   1   44.47    3.77   2
  -3   3  -1   73.75    6.19   5
   3   3   1   64.56    5.29  10
  -3  -3  -1   71.98    5.79  11
  -3  -3  -1   72.83    5.67  12
  -3   3  -1   70.16    6.42  18
   3   3   1   64.81    4.72   9
   3   3   1   60.96    4.74   3
  -3   3  -1   69.59    5.74  12
   3  -3   1   65.03    5.29  14
   3   3   1   65.04    5.72   4
  -3   3  -1   61.28    5.10  13
  -3   3  -1   75.68    7.05  19
   3   3   1   73.02    6.25  15
  -3   3  -1   82.07    6.90  17
  -4  -3  -1   19.40    3.58  17
   4   3   1   23.24    2.26   9
  -4   3  -1   25.35    2.80  12
   4   3   1   21.55    2.37   3
   4   3   1   15.70    2.14   2
   4   3   1   19.23    2.59  10
  -4  -3  -1   25.19    2.99  11
  -4   3  -1   22.77    3.21  18
   4  -3   1   18.52    2.40  14
   4   3   1   18.35    2.62  20
  -4   3  -1   18.59    3.54  17
  -4  -3  -1   23.52    2.71  12
   4   3   1   22.41    2.77   4
  -4   3  -1   18.01    2.26  13
   4   3   1   20.56    3.17  15
  -4   3  -1   24.34    3.10   5
   5   3   1  548.84   39.40  15
   5   3   1  510.96   32.46   3
  -5   3  -1  571.08   42.08  17
  -5   3  -1  503.41   41.27  18
  -5  -3  -1  509.10   36.93  12
   5   3   1  500.40   37.34   4
   5  -3   1  578.16   44.03  19
  -5   3  -1  496.53   38.87   5
   5   3   1  541.99   35.28  20
  -5  -3  -1  543.56   37.02  11
   6   3   1   70.88    7.33  15
  -6   3  -1   61.65    7.75  17
   6   3   1   56.25    5.58   3
   6   3   1   71.82    8.10   7
   6  -3   1   72.40    8.20  19
  -6  -3  -1   76.55    8.00  17
   6   3   1   68.89    6.70  20
   6   3   1   57.25    6.02   4
   7   3   1  101.62   11.23   7
   7   3   1   88.94    9.05  20
   7  -3   1   93.64   10.44  19
   7   3   1   88.58    9.85  15
  -7   3  -1   84.04   10.34  17
  -7  -3  -1  105.31   12.01  16
  -7  -3  -1   93.07   10.02  17
   7   3   1  113.39   10.42   8
  -8  -3  -1   29.48    7.24  16
   8   3   1   59.75    8.16  28
   8   3   1   56.12    9.94  22
   8   3   1   35.19    6.96   8
  -8   3  -1   28.95    6.57  17
   8  -3   1   33.83    6.96  19
  -8  -3  -1   27.49    6.02  17
   9   3   1   31.41    9.12  22
  -8  -4   1   18.31    5.74  16
  -8  -4   1   14.77    4.68  17
   8   4  -1   41.95    9.43  22
  -8   4   1   17.51    5.21  17
   8   4  -1   24.45    5.73   8
   8   4  -1   32.67    7.07  28
   8   4  -1   26.17    5.89  26
   8   4  -1   33.65    6.94   7
   7  -4  -1   13.52    4.85  19
  -7  -4   1    8.20    4.06  17
  -7   4   1   11.20    4.41  17
  -7   4   1    7.83    3.65  18
   7   4  -1   32.18    8.88  22
   7   4  -1   18.67    5.44  27
   7   4  -1   18.16    5.83  26
   7   4  -1    8.83    4.51   7
   7   4  -1   25.96    6.68  28
  -6   4   1   29.93    5.46  18
   6   4  -1   49.73    7.01   8
  -6   4   1   26.18    4.78   5
   6  -4  -1   38.48    6.30  19
   6   4  -1   47.85    6.85   7
   6   4  -1   47.74    7.55  16
  -6  -4   1   35.26    6.07  17
   6   4  -1   27.15    3.94   3
   6   4  -1   27.42    4.37   4
  -6   4   1   35.13    5.90  17
   5   4  -1   30.02    4.12  20
  -5   4   1   35.09    5.80  19
   5   4  -1   29.71    4.86  15
  -5  -4   1   33.21    5.34  17
   5   4  -1   25.40    3.25   3
   5   4  -1   33.71    5.38   7
  -5   4   1   28.35    4.62  18
  -5   4   1   28.07    5.21  17
   5   4  -1   45.67    6.58  16
   5   4  -1   42.08    6.15   8
   5   4  -1   26.76    3.85   4
  -5   4   1   26.61    4.35   5
  -4  -4   1  120.53   10.79  17
  -4  -4   1   96.30    8.83  11
   4   4  -1  111.70    9.82  15
  -4   4   1  126.04    9.07  12
  -4   4   1  117.07   11.24  19
  -4   4   1   95.26   10.12  18
   3   4  -1  182.84   12.69   4
   3  -4  -1  158.25   11.61  14
  -3   4   1  175.24   11.87   6
   3   4  -1  149.22   13.30  15
  -3   4   1  158.63   13.89  18
  -3   4   1  176.21   14.96  19
  -3  -4   1  158.63   12.35  11
  -2   4   1  263.94   18.59  13
   2   4  -1  270.97   18.75  10
   2   4  -1  292.46   20.19  11
   2   4  -1  292.94   21.67  15
  -2   4   1  313.25   24.14  19
  -2   4   1  272.01   21.28   5
  -2   4   1  294.51   22.75  18
  -2   4   1  290.57   22.93  17
  -2   4   1  281.44   19.29   6
   2   4  -1  283.50   20.45   4
  -1   4   1  460.46   29.91   6
  -1   4   1  421.86   31.35  12
   1   4  -1  460.81   31.24  11
  -1   4   1  475.62   35.38  17
   1   4  -1  457.68   31.70   4
  -1   4   1  471.63   35.16  18
  -1   4   1  437.02   31.01  11
  -1   4   1  458.08   33.00   5
   1   4  -1  437.65   33.25  15
   0   4   1 1827.20  125.92   5
   0   4  -1 1841.29  119.53  11
   0   4   1 1721.03  111.52  10
   0  -4  -1 1705.94  110.73  13
   0   4   1 1819.21  121.25   4
   0   4   1 1875.62  119.49  11
   0   4  -1 1828.96  126.00   5
   0   4  -1 1665.88  120.26  12
   0   4  -1 1796.43  121.29   4
   0   4   1 1733.77  114.53   6
   0   4   1 1675.42  120.21  12
   0  -4   1 1732.94  110.74  13
   0   4   1 1916.34  134.31  17
   0   4  -1 1874.23  134.40  17
   0   4  -1 1663.53  111.50  10
  -1   4  -1  125.17   10.34  12
  -1   4  -1  144.40   11.62  18
  -1   4  -1  139.05   11.07   5
   1   4   1  146.67   11.01  15
   1   4   1  132.00    9.48  10
   1   4   1  149.73   10.36  11
  -1   4  -1  126.51   10.12  11
  -1   4  -1  146.05   12.04  17
   1   4   1  145.27   10.45   4
  -2   4  -1   13.41    2.37  18
   2   4   1    9.32    2.32  17
   2   4   1    9.04    2.60  16
  -2  -4  -1    8.75    2.01  11
   2   4   1    7.78    1.74  10
   2   4   1    7.29    1.98  15
   3   4   1   36.10    3.75   4
  -3   4  -1   35.43    4.66  19
   3   4   1   27.30    2.70   9
  -3  -4  -1   29.79    3.57  11
   3   4   1   43.74    5.17  16
   3   4   1   34.58    4.11  15
   3   4   1   26.04    3.20  10
  -3   4  -1   30.41    4.09  18
   3   4   1   29.49    3.46  20
  -3   4  -1   37.18    4.19   5
   3   4   1   41.14    4.47  17
  -3   4  -1   42.77    4.89  17
   3   4   1   28.90    2.83   3
  -3  -4  -1   27.16    3.36  12
   3  -4   1   29.27    3.14  14
  -3   4  -1   34.77    3.68  12
   4   4   1   15.98    3.32  15
  -4   4  -1   12.34    2.63  12
  -4   4  -1   25.65    4.25  19
  -4   4  -1   16.59    3.46  18
  -4  -4  -1   14.00    2.92  11
   4   4   1   13.07    2.19   9
   4   4   1   15.77    2.34   3
  -4  -4  -1   12.95    2.73  12
   4   4   1   22.41    4.54  16
  -4   4  -1   15.88    3.31   5
   4  -4   1   15.61    2.34  14
  -4   4  -1   15.82    3.72  17
   4   4   1   14.25    2.60  10
  -4  -4  -1   17.50    3.81  17
   4   4   1   16.83    2.82   4
   4   4   1   15.11    2.76  20
   5   4   1   69.17    7.71   7
  -5  -4  -1   63.83    7.06  17
  -5   4  -1   51.25    6.91  17
   5   4   1   57.36    6.91  15
  -5   4  -1   50.82    6.37  18
   5  -4   1   60.06    7.36  19
   5   4   1   55.38    5.81  20
   5   4   1   52.46    5.63   4
   5   4   1   45.99    4.77   3
  -6   4  -1   25.80    5.63  17
   6  -4   1   27.48    5.72  19
  -6  -4  -1   26.68    5.31  17
   6   4   1   26.67    3.91   4
   6   4   1   43.88    6.66   8
  -6   4  -1   26.57    5.17  18
   6   4   1   33.08    6.01   7
   6   4   1   42.83    7.32  16
  -6   4  -1   21.84    4.47   5
   6   4   1   23.91    3.78   3
   6   4   1   33.04    5.93  15
   7   4   1   70.16    9.57   8
   7   4   1   58.05   10.10   7
   7   4   1  107.99   10.67  28
   7   4   1   81.21    8.97  26
   7   4   1   84.32    9.72  27
   7  -4   1   61.77    9.25  19
   8   4   1  170.48   13.73  26
   8   5  -1  220.28   17.54  28
   8   5  -1  178.20   14.63  26
   8   5  -1  209.80   15.54  27
   7   5  -1   25.95    8.62  22
  -7   5   1   10.60    3.95  18
   7   5  -1   25.50    6.21  27
   7   5  -1   17.04    5.20   8
   7  -5  -1   14.65    4.95  19
   7   5  -1   31.93    7.43  28
   7   5  -1   12.13    4.96   7
  -7   5   1    9.37    4.41  17
  -7   5   1   20.87    4.98  23
   7   5  -1   23.96    6.01  26
   6  -5  -1    1.41    3.30  19
   6   5  -1    2.03    3.87   7
  -6   5   1    2.85    3.73  17
  -6   5   1    1.12    2.63  18
   6   5  -1    4.40    5.06  28
   6   5  -1    5.37    6.55  22
  -6   5   1    1.35    3.26  29
  -6   5   1   -2.95    4.06  31
   6   5  -1    3.45    4.99  26
  -6   5   1    0.44    3.50  23
   6   5  -1    1.63    3.80   8
   6   5  -1    0.96    4.76  27
  -6  -5   1    1.60    3.10  17
   5   5  -1    6.20    3.52   7
   5   5  -1    0.83    1.85   4
   5   5  -1    1.03    3.28  16
  -5   5   1    6.04    2.89   5
  -5   5   1    3.73    3.22  17
  -5  -5   1    3.68    3.07  17
  -5   5   1    3.72    2.79  18
   4   5  -1  103.10   10.12   7
  -4   5   1   83.11    9.25  18
   4   5  -1   86.76    9.02  15
   4   5  -1  106.17   10.14   8
  -4  -5   1   82.68    9.27  17
  -4   5   1   92.28   10.27  19
  -4   5   1   73.59    9.13  17
   4   5  -1   74.27    7.91   4
   4   5  -1  104.95   11.02  16
   3   5  -1  783.25   58.15  15
  -3   5   1  816.06   64.65  19
  -3   5   1  760.52   60.89  18
   2   5  -1  556.67   37.25  10
   2   5  -1  607.47   40.67   4
  -2   5   1  564.63   45.03  17
  -1   5   1   68.34    6.01  12
   1   5  -1   74.17    6.66   5
   1   5  -1   78.96    8.24  16
  -1   5   1   71.53    6.99  18
   1   5  -1   76.91    7.44  17
  -1   5   1   76.51    6.74   5
   1   5  -1   61.17    6.12   4
   1   5  -1   61.88    5.98  11
   0   5  -1    0.49    1.84  17
   0   5   1    2.39    1.36  11
   0  -5  -1    0.42    1.27  12
   0  -5   1    2.47    1.14  13
   0   5   1    3.37    2.25  16
   0   5   1    2.44    1.69   5
   0   5  -1    2.13    1.72   5
   0   5   1    1.53    1.84  17
   0   5  -1    3.12    2.07  16
   0   5   1    3.29    1.61  18
   0   5  -1    2.78    1.58  18
   0  -5  -1    1.85    1.06  13
   0   5  -1    2.98    1.41  11
   0   5  -1    1.58    1.19   4
   1   5   1  120.17    9.35   4
  -1   5  -1  110.49    9.87   5
  -1   5  -1  127.02   10.51  18
   1   5   1  109.02    8.34  10
   1   5   1  114.31    9.91  15
  -1   5  -1  120.75   10.82  17
  -2   5  -1   84.27    8.68  17
   2   5   1   91.87    8.11  15
  -2   5  -1   94.02    8.83  19
  -2   5  -1   84.10    7.82   5
  -2   5  -1   70.59    6.92  12
   2   5   1   85.22    7.41   4
  -2   5  -1   91.99    8.44  18
  -2  -5  -1   76.46    7.07  11
   2   5   1   74.48    6.52  10
  -3   5  -1  471.36   38.24  19
  -3   5  -1  446.89   35.86  18
   3   5   1  464.88   34.27  15
   3   5   1  421.77   32.25   4
   4   5   1   10.47    3.04   4
   4   5   1   20.39    5.07  16
   4   5   1   12.96    4.25   7
  -4   5  -1    9.26    3.13   5
  -4   5  -1   10.54    3.88  17
   4   5   1   20.98    4.79   8
  -4   5  -1    8.75    3.22  18
   5  -5   1    5.14    3.20  19
  -5   5  -1    6.22    3.10  18
   5   5   1    9.51    4.16   7
  -5   5  -1   10.50    4.06  17
  -5   5  -1    7.05    3.19   5
   5   5   1   12.37    4.32   8
  -6   5  -1   63.48    7.70  23
   6   5   1   72.46   11.25  22
   6   5   1   68.82    9.25  28
   6   5   1   71.78    9.38  27
   6   5   1   48.52    8.36  15
  -6   5  -1   68.83    7.21  29
   6   5   1   40.22    8.47   8
   6   5   1   67.51    9.21  26
  -6   5  -1   67.70    9.39  31
   6  -5   1   41.80    8.41  19
   7   5   1   43.63    8.07  15
   7   5   1   40.24    8.60   7
   7   5   1   61.72    8.56  26
   7   5   1   55.37    8.58  28
   7   5   1   57.46   11.28  22
   7   5   1   61.89    8.43  27
   7   5   1   43.52    8.06   8
   8   5   1   19.48    4.88  27
   8   5   1   18.11    4.74  26
   8   5   1   17.65    7.50  22
   8   5   1    9.59    4.47   7
   8   5   1   22.94    6.25  28
  -7   6   1   13.15    4.34  23
   7   6  -1   20.91    5.34  27
   7   6  -1   22.06    8.14  22
   7   6  -1   12.94    5.24   7
   7   6  -1   24.41    6.37  28
   7   6  -1   16.66    5.30   8
   7   6  -1   17.90    5.39  26
   6   6  -1   19.75    6.35   7
   6   6  -1   31.40    6.90  28
  -6   6   1   18.14    4.45  29
   6   6  -1   17.92    5.52  15
   6   6  -1   29.22    6.29  26
   6   6  -1   28.94    6.27  27
   6   6  -1   28.50    8.48  22
   5   6  -1   17.33    5.46  26
  -5   6   1   23.16    5.87  31
  -5   6   1   21.25    4.81  23
  -5   6   1   15.61    4.90  17
   5   6  -1   13.11    5.24   7
   5   6  -1   11.12    4.59  15
   5   6  -1   25.81    7.95  22
   5   6  -1   20.01    6.52  28
   5   6  -1   23.15    6.32  27
   5   6  -1   14.80    5.38   8
  -5   6   1   13.73    4.19  18
   5  -6  -1   13.51    4.42  19
   4   6  -1  130.16   14.18   7
   4   6  -1  135.70   15.11  16
   4   6  -1  130.39   13.70   8
   3   6  -1   53.84    6.70  17
  -3   6   1   42.36    6.31  17
   3   6  -1   33.13    5.01   4
   3   6  -1   52.53    7.12   7
   3   6  -1   49.53    7.16   8
  -3   6   1   42.96    6.20  18
  -2   6   1  173.78   14.54  18
  -2   6   1  149.12   14.33  17
   2   6  -1  152.73   12.67   4
  -1   6   1  369.96   30.30  18
  -1   6   1  328.59   30.18  17
   1   6  -1  395.71   30.11   8
   1   6  -1  395.89   30.51  17
   0   6   1   23.29    4.62  17
   0   6   1   21.06    3.74   5
   0   6  -1   22.28    4.58  17
   0   6  -1   24.25    5.26  16
   0   6  -1   21.25    3.84   5
  -1   6  -1   99.94   10.80  17
   1   6   1  117.59   10.97  17
  -1   6  -1  108.79   10.66  18
   1   6   1  120.30   11.14   8
  -2   6  -1   27.55    4.57   5
   2   6   1   27.29    4.01   4
  -2   6  -1   33.15    5.38  17
   2   6   1   36.45    6.11   8
   3   6   1   11.12    4.72  16
  -3   6  -1   15.10    4.34  17
   3   6   1   16.71    4.53   8
   3   6   1   14.24    4.16   7
   3   6   1   15.39    3.95  15
   3   6   1    9.58    3.02   4
  -3   6  -1   11.41    3.32   5
  -4   6  -1    5.80    3.36  23
  -4   6  -1    8.53    4.00  17
   4   6   1    6.15    5.77  22
   4   6   1   10.78    4.31   7
   4   6   1   10.46    4.45   8
   4  -6   1    2.44    2.76  19
   4   6   1   13.20    5.44  28
  -4   6  -1    3.13    2.81  18
   5   6   1   29.19    6.48  15
  -5   6  -1   42.21    7.60  31
   5   6   1   53.62    8.09  27
   5   6   1   54.34    9.62  22
   5   6   1   31.94    7.82   7
   5  -6   1   28.08    6.56  19
   5   6   1   53.03    7.80  26
   5   6   1   51.10    8.23  28
  -5   6  -1   39.89    6.37  23
  -6   6  -1    1.09    2.97  18
   6   6   1   -0.19    3.95  26
   6   6   1   -2.87    3.40   7
  -6   6  -1   -0.10    3.42  17
   6   6   1    0.63    5.43  22
   6   6   1   -2.45    4.14  27
   6  -6   1   -0.59    2.95  19
   6   6   1   -0.57    3.62   8
   6   6   1    0.01    4.93  28
   7   6   1   53.61    8.45  28
  -7   6  -1   48.86    6.62  23
   7   6   1   51.84    7.75  27
   7   6   1   52.39   10.24  22
   7   6   1   47.07    7.64  26
   5   7  -1   49.84    7.36  26
   5   7  -1   58.90    8.06  27
   5   7  -1   57.27   10.52  22
   5   7  -1   66.18    8.98  28
   4   7  -1   11.57    6.40  22
  -4   7   1    7.17    3.95  17
   4   7  -1   15.06    5.50  28
   4   7  -1    9.09    4.30   7
   4   7  -1    8.99    4.68  27
   4   7  -1   11.03    4.35  26
  -4   7   1    7.48    3.45  18
   3   7  -1    7.72    4.08   7
   3   7  -1   10.69    5.16  28
   3   7  -1    6.76    4.32   8
   3   7  -1   15.04    5.08  27
   3   7  -1   11.43    6.08  22
  -3   7   1    5.69    3.61  17
  -2   7   1   36.09    6.90  17
   2   7  -1   59.24    8.17  28
   2   7  -1   54.37    9.87  22
   0   7  -1    3.02    3.30  17
  -1   7  -1   56.51    7.50  17
   2   7   1  246.14   21.67   8
  -3   7  -1    7.54    4.03  17
   3   7   1   16.90    5.19  27
   3   7   1   11.99    6.27  22
   3   7   1   13.11    5.32  28
   4   7   1   32.76    7.60   7
   4   7   1   48.71    9.13  22
   4   7   1   49.53    7.70  27
   4   7   1   43.25    6.97  26
   4   7   1   47.68    8.12  28
   5   7   1  116.27   11.42  27
   5   7   1  142.63   15.73  22
   5   7   1  127.66   12.57  28
   5   7   1  113.29   10.88  26
   3   8  -1   40.65    6.17  27
   3   8  -1   39.84    7.51  28
   3   8  -1   43.55    9.12  22
   2   8  -1   35.82    6.68  28
   2   8  -1   35.37    8.10  22
   3   8   1    9.71    5.73  22
   9   0  -2   54.92    5.42  21
   9   0  -2   69.74   10.70  24
  -9   0   2   44.01    7.48  17
   8   0  -2  265.21   19.24  20
  -8   0   2  261.57   22.58  17
   7   0  -2   18.43    2.87   3
  -7   0   2   20.52    3.44   5
  -7   0   2   25.83    4.10  17
   7   0  -2   25.56    3.45  20
  -6   0   2  180.56   13.81  17
  -6   0   2  157.30   12.51   5
  -6   0   2  141.16   11.68  12
   6   0  -2  152.96   10.43   3
   6   0  -2  151.19   10.21   9
   6   0  -2  163.62   11.53  20
   5   0  -2   23.22    2.39   2
   5   0  -2   26.76    2.83  20
  -5   0   2   22.35    2.59  12
  -5   0   2   28.38    3.52  17
   5   0  -2   23.12    2.27   9
  -4   0   2  409.26   27.13  12
   4   0  -2  370.36   23.38   9
  -4   0   2  412.93   26.79  11
   4   0  -2  381.21   25.60  14
   3   0  -2 4415.82  283.96  10
  -3   0   2 4345.26  281.86  13
   3   0  -2 4561.31  262.75   1
   3   0  -2 4907.30  263.77   9
  -3   0   2 4390.70  291.24   6
   3   0  -2 4665.44  290.82  14
  -1   0   2  797.71   48.34  13
   1   0  -2  752.86   45.05   1
   1   0  -2  782.45   48.71  10
   1   0  -2  764.08   45.23   9
   1   0   2   79.24    4.91  10
   1   0   2   72.77    4.55   1
   1   0   2   75.28    4.58   9
   1   0   2   79.12    5.06  14
   1   0   2   75.62    4.92   2
   2   0   2 3335.74  206.04  14
   2   0   2 3137.04  200.70   2
   2   0   2 3189.02  189.46   3
   3   0   2 1303.48   82.24  14
   3   0   2 1250.97   75.67   3
   3   0   2 1267.30   80.18   2
   3   0   2 1301.85   74.62   9
  -4   0  -2 1776.44  116.30  12
   4   0   2 1703.86  101.78   3
   4   0   2 1610.68  107.79   2
   4   0   2 1729.21  110.56  14
  -4   0  -2 1822.33  115.57  11
   4   0   2 1690.86  100.34   9
  -5   0  -2   39.58    3.74  11
  -5   0  -2   43.08    4.11   5
   5   0   2   40.40    3.43   3
  -5   0  -2   45.54    5.09  16
   5   0   2   38.08    3.49   2
  -5   0  -2   50.17    4.88  17
   5   0   2   43.43    3.90  20
   5   0   2   40.40    3.34   9
   5   0   2   39.79    3.44  14
  -5   0  -2   40.06    3.79  12
  -6   0  -2  113.09    9.43  17
   6   0   2   98.85    7.63  20
  -6   0  -2   96.79    8.26   5
   6   0   2   94.23    6.91   3
   6   0   2   89.57    6.69   9
  -6   0  -2   88.25    7.75  12
   7   0   2  203.06   14.58  20
  -7   0  -2  222.75   17.47  17
  -7   0  -2  182.43   15.68   5
   7   0   2  183.71   13.26   3
  -8   0  -2   26.12    5.14  17
  -9  -1   2   41.46    7.26  17
   9   1  -2   68.64   10.54  24
  -9   1   2   38.42    7.10  17
   9  -1  -2   56.83   10.02  24
  -8   1   2   24.26    4.71  17
  -8  -1   2   24.67    5.18  17
   8  -1  -2   27.95    4.51  20
  -7   1   2    9.40    3.16  17
   7  -1  -2    9.24    2.21   3
   7   1  -2    9.35    2.59  20
  -7  -1   2   11.45    2.89   5
   7  -1  -2   10.26    2.67  20
  -7  -1   2    9.51    3.17  17
  -7   1   2    8.24    2.60   5
   7   1  -2    8.76    2.26   3
  -6  -1   2   33.00    4.55  17
   6  -1  -2   37.18    3.15   9
  -6  -1   2   29.76    3.49  12
  -6   1   2   27.78    3.39  12
   6   1  -2   34.07    3.67  20
   6  -1  -2   39.82    3.79  20
   6   1  -2   30.28    3.26   3
   6   1  -2   38.25    3.20   9
  -6   1   2   33.21    4.52  17
  -6   1   2   31.35    3.89   5
   5   1  -2  139.50    9.24   9
  -5   1   2  152.37   11.39   5
   5   1  -2  147.19   10.36  20
   5   1  -2  140.10    9.44   3
   5  -1  -2  142.39   10.05  14
   5  -1  -2  134.85    9.19   9
  -5   1   2  149.00   10.73  12
  -5  -1   2  162.75   12.48  17
  -5   1   2  156.72   12.42  17
   5   1  -2  129.56    9.86   2
   5  -1  -2  141.09   10.25  20
  -5  -1   2  137.36   10.67  12
   4  -1  -2   98.97    7.10  14
  -4  -1   2  109.13    7.59  12
   4   1  -2   91.25    7.41   4
  -4   1   2  106.25    7.60  12
  -4   1   2   92.15    7.09   6
   4   1  -2  110.53    6.60   9
   4   1  -2   94.83    6.94  10
   4  -1  -2   92.84    6.46   9
   4   1  -2  113.11    6.71   3
   4   1  -2  100.52    7.01   2
   3  -1  -2 1433.96   94.93  14
   3   1  -2 1565.35   86.12   9
   3   1  -2 1523.11   94.66  14
   3  -1  -2 1480.95   86.08   9
   3   1  -2 1583.09   87.36   3
   3   1  -2 1410.10   85.74   1
   3   1  -2 1471.78   92.51   2
  -3   1   2 1385.76   95.09   6
   3   1  -2 1450.81   92.72  10
  -1  -1   2 2084.79  142.26  12
   1   1  -2 2283.42  141.39  11
  -1  -1   2 2050.39  122.17   1
  -1   1   2 2089.95  131.21  13
   1   1  -2 2184.52  131.78   2
  -1  -1   2 2034.29  131.13  13
   1   1  -2 2106.89  122.17   1
  -1   1   2 2031.64  135.62   6
   1   1  -2 2195.81  122.63   9
   1   1  -2 2012.09  143.56   4
   1   1  -2 2180.96  132.22  10
  -1   1   2 2133.45  135.40  14
   0   1   2   10.12    0.87   2
   0   1   2    9.71    0.80   9
   0   1   2   11.85    0.92  14
   0   1   2    9.96    0.81  13
   0   1   2    9.21    0.87  12
   0  -1   2   10.03    0.82  14
   0  -1   2   10.03    0.82  13
   0   1   2   10.29    0.88  11
   0   1  -2    9.01    0.95  12
   0   1   2   11.08    0.88  10
   0   1  -2   10.72    0.99  11
   1   1   2  380.25   22.59  14
  -1   1  -2  337.26   21.94  13
   1   1   2  337.32   24.02   4
   1   1   2  357.31   22.14  10
   1  -1   2  356.52   20.36   1
   1   1   2  327.64   20.80   3
   1   1   2  338.75   20.52   9
   1  -1   2  345.58   22.66  14
   1   1   2  360.53   22.06   2
   2   1   2 4343.01  282.50  14
   2  -1   2 4652.93  282.67  14
   2   1   2 4325.93  275.27   2
   2  -1   2 4401.46  255.17   1
   2   1   2 4519.65  256.18   9
   2   1   2 4227.69  259.84   3
   2  -1   2 4519.41  256.12   9
   2   1   2 4449.98  275.98  10
   2   1   2 4336.07  299.66   4
   3  -1   2   52.93    3.42   1
  -3  -1  -2   53.84    3.44   1
   3  -1   2   48.47    3.85  14
   3   1   2   51.97    3.77   2
   3   1   2   49.86    3.50   9
   4  -1   2  240.28   16.24   2
   4   1   2  246.07   16.34   2
   4  -1   2  255.91   16.72  14
  -4  -1  -2  272.80   17.61  12
   4   1   2  260.97   15.47   3
   4   1   2  229.98   16.21  10
  -4   1  -2  261.84   17.64  12
   4   1   2  249.80   15.21   9
   4  -1   2  248.87   15.14   9
   4   1   2  256.95   16.50  14
   4   1   2  233.65   17.56   4
   5   1   2  182.39   13.43   2
  -5  -1  -2  219.75   16.55  17
   5   1   2  203.49   13.97  20
  -5   1  -2  198.32   14.53  12
   5  -1   2  191.88   13.70  14
   5   1   2  200.45   12.59   9
  -5   1  -2  216.38   16.68  17
   5   1   2  208.54   12.83   3
   5  -1   2  182.53   12.60   3
  -5  -1  -2  207.60   14.52  12
  -6  -1  -2   32.65    3.68  11
  -6   1  -2   40.02    4.87  17
   6  -1   2   37.53    3.86  20
  -6   1  -2   30.30    3.67  12
   6  -1   2   35.79    3.42  14
  -6  -1  -2   37.44    4.14   5
   6   1   2   32.99    3.26   9
  -6  -1  -2   40.32    5.36  16
  -6   1  -2   35.22    4.21   5
   6   1   2   35.82    3.58   3
   6   1   2   39.48    4.13  20
   6  -1   2   31.54    3.19   9
  -6  -1  -2   41.83    4.81  17
   6  -1   2   46.70    5.02  19
  -6  -1  -2   32.20    3.72  12
   6  -1   2   31.77    3.26   3
   7   1   2   28.59    3.65   3
  -7  -1  -2   27.49    3.97   5
  -7  -1  -2   34.35    4.92  17
   7  -1   2   25.54    3.28   3
  -7   1  -2   27.73    4.25   5
   7  -1   2   32.35    4.06  20
  -7   1  -2   33.60    4.98  17
   7   1   2   32.13    4.39  20
   8   1   2   20.32    4.38  20
   8  -1   2   19.74    3.97  20
  -8  -1  -2   24.03    4.96  17
  -8   1  -2   21.99    4.91  17
   9  -1   2   11.62    5.48  24
  -9  -1  -2    8.53    6.08  22
   9   1   2   12.81    6.12  24
  -9   1  -2    9.38    3.93  17
  -9  -1  -2    9.98    4.04  17
  -9   2   2   84.69   10.29  17
  -9  -2   2   92.02   10.42  17
  -8  -2   2   23.02    5.07  17
  -8   2   2   18.67    4.80  17
  -7  -2   2   30.70    5.07  17
   7  -2  -2   19.48    3.03   3
   7   2  -2   23.04    3.42   3
  -7   2   2   25.71    4.74  17
   7  -2  -2   29.17    4.02  20
  -7   2   2   19.06    3.76   5
   7  -2  -2   28.77    4.71  19
  -6  -2   2  120.45   10.50  12
  -6   2   2  153.59   12.46  17
  -6   2   2  138.74   11.38   5
   6  -2  -2  134.11   10.18  20
   6   2  -2  138.95   11.63  15
   6  -2  -2  121.71    8.97   9
   6   2  -2  130.64    9.14   9
  -6  -2   2  154.47   12.73  17
   6   2  -2  141.87   10.55  20
  -6  -2   2  134.16   10.55  11
  -6   2   2  130.41   10.50  12
   6  -2  -2  142.42   12.91  19
   6   2  -2  133.77    9.47   3
  -5   2   2  831.93   57.26   5
  -5  -2   2  819.07   54.31  11
  -5   2   2  736.27   51.87   6
   5  -2  -2  803.32   51.80  20
  -5   2   2  770.76   60.84  18
   5   2  -2  751.97   54.87   4
   5   2  -2  818.58   47.09   9
  -5   2   2  765.55   54.50  12
   5   2  -2  854.19   58.16  15
   5  -2  -2  752.15   46.94   9
   5   2  -2  801.70   47.80   3
  -5  -2   2  784.27   54.56  12
  -5   2   2  865.92   61.20  17
  -5   2   2  828.13   64.61  19
   5  -2  -2  751.58   51.79  14
   4   2  -2 6367.49  465.91  15
  -4  -2   2 7118.06  437.69  11
  -4   2   2 6627.02  519.07  19
   4   2  -2 6948.73  417.68  20
   4  -2  -2 6125.76  379.70   9
   4   2  -2 6122.01  408.05   2
  -4  -2   2 6584.76  440.36  12
  -4   2   2 6445.62  440.34  12
   4   2  -2 6476.73  385.24   3
   4   2  -2 6662.37  379.78   9
  -3   2   2  274.67   17.50  12
   3   2  -2  233.00   17.54   4
   3  -2  -2  232.80   16.53  14
   3   2  -2  244.14   16.04   2
   3  -2  -2  241.66   14.94   9
   3   2  -2  259.39   14.96   9
  -3   2   2  232.54   16.62   6
   3   2  -2  248.36   15.15   3
  -3  -2   2  270.81   17.47  12
   3   2  -2  251.14   16.23  10
   2   2  -2  739.40   44.96  10
  -2   2   2  717.23   46.13   6
  -2  -2   2  751.85   48.37  12
  -2   2   2  666.44   47.76  11
  -2   2   2  766.12   48.37  12
   2   2  -2  714.43   48.81   4
   2  -2  -2  703.75   41.64   9
   2   2  -2  712.43   44.65   2
  -2   2   2  680.61   44.54  13
   2   2  -2  701.00   42.15   3
   2   2  -2  718.25   41.56   9
   2  -2  -2  690.61   45.97  14
  -2  -2   2  692.45   44.33  13
  -1   2   2 1898.43  119.85   6
   1   2  -2 1819.15  109.81   3
  -1   2   2 1886.92  131.49   5
  -1   2   2 1875.15  124.76  11
  -1   2   2 1893.01  119.63  14
   1   2  -2 1913.87  126.88   4
   1   2  -2 1873.94  116.34   2
  -1  -2   2 1894.85  115.80  13
  -1   2   2 1796.57  125.66  12
  -1  -2   2 1724.96  125.71  12
  -1  -2   2 1823.81  107.85   1
  -1   2   2 1851.04  115.92  13
   1   2  -2 1890.35  108.26   9
   1   2  -2 1980.59  116.83  10
   0   2   2   13.07    1.35  10
   0   2   2   16.79    1.35   9
   0  -2   2   13.94    1.29  13
   0   2   2   13.93    1.31   3
   0   2  -2   14.40    1.10   9
   0  -2   2   11.70    1.28  14
   0   2  -2   14.09    1.59  11
   0   2   2   11.74    1.42  11
   0   2   2   15.88    1.41   2
   1   2   2  252.61   14.50   9
   1  -2   2  227.92   14.34   9
   1   2   2  241.13   14.69   3
   1   2   2  245.20   15.57   2
  -1   2  -2  242.77   16.92  12
   1   2   2  250.81   15.68  10
   1   2   2  247.83   15.91  14
   1  -2   2  244.16   16.01  14
  -1   2  -2  238.33   16.10   6
  -1   2  -2  235.13   16.89   4
  -1   2  -2  244.54   17.73   5
  -1  -2  -2  270.10   16.86  12
  -1   2  -2  233.45   16.74  11
  -1   2  -2  232.41   15.51  13
   1   2   2  241.81   17.02   4
   2   2   2   41.49    3.35  10
   2  -2   2   45.03    2.83   1
  -2  -2  -2   40.24    2.90   1
   2   2   2   43.24    3.01   3
   2  -2   2   43.78    2.86   9
   2   2   2   40.45    3.58   4
   2   2   2   40.94    3.16   2
   2   2   2   45.70    3.07  14
   2  -2   2   44.02    3.38  14
   2   2   2   43.66    2.97   9
   3  -2   2  279.05   19.04  14
  -3   2  -2  299.79   20.11  12
   3   2   2  289.45   17.49   3
   3   2   2  290.97   17.25   9
   3   2   2  286.69   18.63  10
   3  -2   2  281.84   17.11   9
   3   2   2  289.90   20.21   4
   3   2   2  281.30   18.50   2
   4   2   2   57.10    4.90  20
   4  -2   2   60.62    4.80  14
   4   2   2   62.31    4.36   9
  -4  -2  -2   60.08    4.93  12
   4   2   2   53.55    4.96   4
  -4   2  -2   62.72    5.11  12
  -4   2  -2   55.18    4.43  13
   4   2   2   59.16    4.40   3
   4   2   2   69.40    5.63  15
  -4   2  -2   68.89    5.59   5
   4   2   2   49.51    4.57  10
   5   2   2  426.13   30.56  15
  -5  -2  -2  425.13   28.66  11
  -5  -2  -2  404.29   28.64  12
  -5   2  -2  419.61   30.23   5
   5   2   2  378.22   28.73   4
   5   2   2  409.30   25.18   3
   5   2   2  437.62   27.46  20
   5   2   2  390.82   24.71   9
   5  -2   2  396.67   27.08  20
  -6  -2  -2  128.06   10.65  17
   6   2   2  109.40    8.00   3
   6  -2   2   96.89    7.53   3
   6  -2   2  120.41   10.87  19
  -6   2  -2   98.04    9.44   5
   6  -2   2  110.57    8.38  20
  -6   2  -2  117.38   10.80  17
  -6  -2  -2   99.43    8.79  11
   6   2   2  115.63    8.91  20
  -6  -2  -2  104.19    8.86  12
  -7  -2  -2   92.67    9.41   5
  -7  -2  -2  116.54   12.34  16
   7  -2   2  116.54   11.27  19
  -7   2  -2   90.34    9.59   5
   7   2   2  104.46    8.36   3
  -7  -2  -2  113.90   10.79  17
  -7   2  -2  104.10   10.98  17
   7   2   2  123.56   11.05   8
  -8  -2  -2   63.68    8.00  17
   8  -2   2   71.27    8.33  19
  -8   2  -2   61.83    8.47  17
  -9  -3   2   12.60    4.61  17
  -9   3   2   12.94    4.51  17
   9   3  -2   29.02    8.29  22
   8   3  -2   45.53    9.36  22
  -8  -3   2   21.92    5.53  17
  -8   3   2   22.43    5.74  17
   8  -3  -2   25.40    5.68  19
  -7  -3   2   50.80    7.16  17
  -7   3   2   51.94    7.16  17
   7  -3  -2   56.52    7.44  19
   7   3  -2   47.70    7.03  15
  -6   3   2   74.46    8.47  17
  -6   3   2   75.40    7.54   5
   6   3  -2  100.39    8.87   8
   6   3  -2   70.55    7.82  15
   6   3  -2   74.84    7.09  20
   6   3  -2   73.95    6.26   3
  -6   3   2   70.37    7.73  18
  -6  -3   2   80.11    8.66  17
   5   3  -2  699.86   50.90   4
   5   3  -2  687.65   43.32   9
  -5  -3   2  742.39   50.36  11
  -5   3   2  752.92   56.41  18
   5  -3  -2  694.62   43.33   9
  -5  -3   2  673.92   50.38  12
   5   3  -2  777.30   53.77  15
  -5   3   2  731.73   52.99   5
   5   3  -2  725.58   44.12   3
   5   3  -2  788.77   48.10  20
   5  -3  -2  749.33   47.86  20
  -5   3   2  796.73   56.78  17
  -5   3   2  679.28   48.03   6
   4   3  -2   39.65    3.90   4
   4   3  -2   33.71    3.17   2
  -4   3   2   34.93    3.71  12
  -4  -3   2   39.75    3.94  11
   4   3  -2   42.94    4.65  15
   4  -3  -2   40.30    3.86  20
   4   3  -2   37.95    3.18   3
  -4   3   2   39.95    4.25   5
  -4   3   2   42.50    4.90  19
  -4   3   2   32.62    3.30  13
   4  -3  -2   35.52    3.07   9
  -4   3   2   40.74    4.72  17
   4   3  -2   41.01    3.82  20
   4   3  -2   40.11    3.14   9
  -4  -3   2   33.37    3.72  12
  -4   3   2   38.51    3.68   6
   4  -3  -2   36.42    3.53  14
  -4   3   2   38.90    4.49  18
  -4  -3   2   49.40    5.26  17
   4   3  -2   35.67    3.57  10
   3   3  -2 7772.56  508.96  15
  -3   3   2 6826.63  458.33   6
  -3   3   2 7184.70  503.06   5
   3   3  -2 6813.93  414.51   9
  -3  -3   2 7772.62  478.00  11
  -3   3   2 7195.56  536.02  18
   3   3  -2 6919.27  420.51   3
   3  -3  -2 6722.95  414.54   9
  -3  -3   2 6904.43  480.82  12
   3   3  -2 6870.60  446.82  10
   3   3  -2 7091.82  485.21   4
  -3   3   2 7732.13  566.92  19
  -2   3   2 1255.74   86.32   5
   2   3  -2 1187.60   71.89   3
  -2  -3   2 1242.06   75.74  13
  -2  -3   2 1181.22   82.47  12
   2  -3  -2 1198.02   71.00   9
   2   3  -2 1211.38   70.88   9
   2  -3  -2 1174.91   78.38  14
   2   3  -2 1153.85   76.14   2
   2   3  -2 1293.97   83.29   4
   2   3  -2 1283.49   76.67  10
  -2   3   2 1199.28   82.42  12
  -2   3   2 1277.96   78.67   6
  -2   3   2 1202.75   76.00  13
  -2   3   2 1173.13   81.61  11
  -1   3   2  154.79   10.02  13
  -1   3   2  162.49   10.69  11
   1   3  -2  169.36   10.96  11
  -1  -3   2  153.54    9.84  13
   1  -3  -2  144.41   10.26  14
   1   3  -2  159.55   11.07   4
   1   3  -2  142.51    9.82   2
   1   3  -2  153.18   10.09  10
  -1  -3   2  156.78   10.97  12
   1   3  -2  152.03    9.17   9
  -1   3   2  151.63   10.41   6
  -1   3   2  143.90   10.71   4
   1   3  -2  142.81    9.28   3
  -1   3   2  140.34    9.44   3
   0   3   2    8.33    1.22   3
   0   3  -2    8.23    1.50  12
   0  -3   2   10.23    1.13  14
   0   3   2    9.89    1.18  10
   0   3  -2    9.23    1.73   5
   0   3   2    8.80    1.52   5
   0   3   2    8.82    1.21   6
   0   3   2    8.44    1.42  12
   0   3   2    9.01    1.17  13
   0   3   2   10.57    1.42   9
   0   3  -2    8.22    1.12  10
   0   3  -2   10.21    1.50  11
   0   3   2   10.64    1.33   4
   0   3  -2    9.42    1.33   4
   0   3   2   11.09    1.41  11
   0   3   2   10.22    1.23  14
   0  -3   2    9.17    1.15  13
   1   3   2  105.94    7.50   4
  -1   3  -2   98.97    7.28   4
   1   3   2  110.83    7.41  11
   1   3   2   96.96    6.34   3
   1   3   2   94.71    6.80   6
  -1  -3  -2   90.43    7.31  12
   1  -3   2   98.07    6.71  13
  -1  -3  -2   97.31    6.54  13
   1  -3   2   97.92    6.90  14
  -1   3  -2  100.47    7.90   5
  -1   3  -2  103.20    7.33  11
  -1   3  -2   93.52    7.42  12
   1   3   2   97.54    6.72   2
   1   3   2  103.73    6.29   9
   1   3   2   96.27    6.78  14
   1   3   2  105.80    6.86  10
  -2  -3  -2  357.46   22.49  12
   2   3   2  303.85   20.65   2
  -2   3  -2  344.80   23.75   5
  -2   3  -2  299.80   22.19  11
   2   3   2  312.78   19.53   3
   2   3   2  341.20   22.76   4
   2  -3   2  312.25   21.30  14
  -2   3  -2  312.13   22.52  12
   2   3   2  330.05   20.91  10
   2   3   2  316.20   19.25   9
   3   3   2  737.98   45.32   3
   3   3   2  803.39   55.14  15
   3   3   2  779.77   49.28  20
   3   3   2  744.40   48.28  10
  -3   3  -2  764.58   54.55   5
  -3   3  -2  754.57   57.92  18
   3  -3   2  716.85   49.33  14
  -3   3  -2  805.12   58.28  17
   3   3   2  714.85   44.63   9
   3   3   2  776.75   52.46   4
  -4   3  -2  310.69   24.15   5
  -4   3  -2  321.34   25.61  18
   4   3   2  301.06   21.28  10
  -4   3  -2  349.23   26.28  17
  -4  -3  -2  360.69   23.07  12
   4   3   2  319.65   23.14   4
   4   3   2  312.41   20.02   3
   4   3   2  305.66   19.63   9
  -4  -3  -2  356.05   23.07  11
   4   3   2  337.45   24.59  15
   4   3   2  323.58   21.80  20
   4  -3   2  296.21   21.69  14
   5   3   2   33.15    3.59   3
   5  -3   2   41.47    3.80  14
   5   3   2   37.71    3.44   9
  -5   3  -2   37.26    5.38  17
  -5  -3  -2   35.06    4.10  11
  -5   3  -2   41.81    4.13  12
  -5  -3  -2   36.51    3.98  12
  -5  -3  -2   36.84    5.20  17
   6   3   2  130.08   12.35  15
  -6   3  -2  126.18   13.08  17
   6  -3   2  131.57   13.72  19
   6   3   2  128.32   11.05  20
  -6  -3  -2  147.46   13.16  17
   6   3   2  157.21   13.95   7
   6   3   2  162.10   13.51   8
   7   3   2   36.17    6.32  15
   7  -3   2   33.80    6.28  19
  -7   3  -2   30.93    6.22  17
  -7  -3  -2   40.83    7.49  16
   7   3   2   47.31    7.03   7
   7   3   2   48.97    7.14   8
  -7  -3  -2   33.39    6.02  17
   8   3   2    4.46    6.14  22
   8   3   2    6.94    4.89  28
  -8   3  -2    5.31    3.72  17
   8  -3   2    4.26    3.33  19
  -8  -3  -2   -0.40    3.88  16
   9   3   2   50.15   10.84  22
   9   4  -2  123.53   15.03  22
   8   4  -2   85.94   11.97   7
   8   4  -2  127.40   10.72  26
   8   4  -2  101.30   11.62   8
  -7   4   2   16.06    5.00  17
   7   4  -2   22.82    5.91   7
   7   4  -2   28.45    7.18  16
   7   4  -2   19.80    5.70  15
   7  -4  -2   14.25    5.01  19
   7   4  -2   44.91    9.53  22
   7   4  -2   37.26    6.39  26
   7   4  -2   42.50    8.00  28
  -6  -4   2   61.74    7.99  17
  -6   4   2   60.92    7.89  17
   6   4  -2   75.38    8.75   7
   6   4  -2   55.10    6.27   4
  -6   4   2   61.62    7.52  18
   6   4  -2   86.64    9.26   8
   6   4  -2   59.54    7.64  15
  -5  -4   2   37.47    5.40  17
  -5   4   2   22.54    4.61  17
   5   4  -2   28.17    4.77  15
   5   4  -2   29.14    5.57   8
   5   4  -2   21.10    3.54   4
  -5   4   2   31.54    5.48  19
   5   4  -2   29.80    5.89  16
   5   4  -2   25.98    4.94   7
  -5   4   2   20.45    3.96   5
  -5   4   2   24.17    4.23  18
   4   4  -2   11.35    2.69  15
  -4  -4   2   10.40    3.04  17
   4   4  -2    6.42    1.81  10
   4  -4  -2    7.68    1.81  14
   4   4  -2   10.44    2.40   4
  -4   4   2    7.37    2.48  18
  -4   4   2    6.68    1.86   6
   4   4  -2   12.27    3.52  16
  -4  -4   2    8.15    2.15  12
  -4   4   2    9.17    2.81  19
  -4   4   2   15.89    2.41  12
  -4  -4   2    6.86    2.00  11
   3   4  -2 1238.18   82.36  15
  -3   4   2 1063.82   86.42  17
   3   4  -2 1131.20   78.18   4
  -3   4   2 1097.04   73.76   6
  -3   4   2 1166.17   86.51  18
   3   4  -2 1067.43   71.91  10
  -3  -4   2 1177.20   77.08  11
   2   4  -2   80.65    6.70   4
  -2   4   2   82.98    7.63  17
  -2   4   2   86.74    7.60  18
   2   4  -2   82.86    6.66  11
  -2   4   2   78.73    5.99  13
  -2   4   2   85.25    6.36   6
  -2   4   2   72.35    6.91   5
   2   4  -2   77.66    6.11  10
   2  -4  -2   72.77    6.04  14
  -2   4   2   91.35    8.16  19
   2   4  -2   86.54    7.26  15
   1   4  -2  357.59   25.10  15
   1   4  -2  346.60   23.49  11
  -1   4   2  337.71   22.44   6
  -1   4   2  363.72   27.95  19
  -1  -4   2  321.44   21.43  13
  -1   4   2  329.06   23.20  11
  -1   4   2  331.64   21.67  13
   1   4  -2  340.87   23.82   4
   1   4  -2  323.05   21.78  10
  -1   4   2  315.95   26.42  17
   0   4   2 1097.46   78.33  12
   0   4  -2 1180.42   82.27   5
   0   4   2 1195.27   82.12   5
   0   4   2 1211.82   77.88  11
   0  -4  -2 1113.66   72.12  13
   0   4   2 1192.53   79.01   4
   0   4  -2 1152.30   77.94  11
   0   4   2 1133.16   72.65  10
   0   4   2 1216.12   87.72  17
   0   4  -2 1070.98   78.43  12
   0   4  -2 1153.70   79.07   4
   0   4  -2 1238.63   87.85  17
   0  -4   2 1120.91   72.14  13
   0   4   2 1091.31   74.64   6
  -1   4  -2   37.46    4.20  17
   1   4   2   26.24    2.77  10
  -1   4  -2   37.60    3.80   5
   1   4   2   30.89    3.42  15
  -1   4  -2   27.38    3.03  11
   1   4   2   26.88    2.51   9
  -1   4  -2   30.53    3.54  18
   1   4   2   37.50    4.27  16
   1   4   2   24.68    2.62   2
  -1   4  -2   33.46    3.34  12
   1   4   2   36.50    3.97  17
   1  -4   2   25.99    2.65  13
  -1   4  -2   30.26    4.08  16
   1   4   2   28.54    3.11   4
   1   4   2   33.58    3.37   5
   1   4   2   26.43    2.55   3
  -2   4  -2  424.95   33.17   5
  -2   4  -2  477.27   35.32  18
  -2  -4  -2  428.63   31.40  12
   2  -4   2  419.44   29.77  14
   2   4   2  502.87   33.60  15
  -2   4  -2  448.67   35.66  17
   2   4   2  444.99   29.37  10
   2   4   2  484.28   31.93   4
  -3   4  -2    8.00    2.06  12
   3  -4   2    6.64    1.60  14
   3  -4   2   10.49    1.61  13
  -3   4  -2    7.58    2.32   5
   3   4   2    5.76    1.43   3
  -3   4  -2    7.85    2.44  19
  -3   4  -2    8.46    2.31  18
   3   4   2    7.66    2.81  16
  -3   4  -2    6.49    2.44  17
  -3  -4  -2    6.38    1.92  11
   3   4   2   11.21    2.53  17
   3   4   2    7.02    1.75  10
   3   4   2    4.26    1.23   2
  -3  -4  -2   10.60    2.14  12
   3   4   2    8.00    2.33  15
   3   4   2    6.58    1.75  20
   3   4   2    6.76    1.49   9
   3   4   2    7.23    1.97   4
   4   4   2   94.03    7.18   3
   4   4   2   93.85    6.94   9
  -4  -4  -2  108.62    8.74  11
   4   4   2  103.74    8.60   4
  -4   4  -2  106.71   10.10  17
   4   4   2  106.33    8.11  20
   4   4   2  122.52    9.59  15
  -4   4  -2   94.14    9.02   5
   4   4   2   97.39    7.92  10
   4  -4   2   91.62    7.75  14
  -4   4  -2  113.31    9.92  18
   5  -4   2   22.98    4.93  19
   5   4   2   17.58    3.21   4
   5   4   2   23.81    3.80  20
  -5   4  -2   20.00    4.30  18
   5   4   2   27.28    5.27   8
   5   4   2   30.32    5.91  16
   5   4   2   22.76    4.45  15
  -5   4  -2   21.76    4.27   5
   5   4   2   19.49    3.05   3
   5   4   2   23.99    4.94   7
  -5   4  -2   21.79    4.79  17
  -6   4  -2  111.84   12.58  17
  -6   4  -2  111.13   11.93  18
   6  -4   2  135.95   13.43  19
   6   4   2  122.71   12.40  15
   6   4   2  153.41   14.00   7
   7   4   2  350.63   31.59   8
   7   4   2  428.22   25.68  26
   8   4   2   20.17    7.66  22
   8   4   2   11.13    4.75   7
   8   4   2   15.89    5.59  28
  -8  -4  -2   10.47    5.29  16
   8   4   2   14.89    4.91  26
  -8   4  -2    9.27    4.61  17
   8  -4   2    8.31    4.14  19
   8   5  -2   25.01    6.44   7
   8   5  -2   41.13    7.70  28
   8   5  -2   33.06    6.50  27
   8   5  -2   37.13    6.36  26
   8   5  -2   53.17   10.29  22
   7   5  -2   35.74    7.93  28
   7   5  -2   38.94    7.18  26
   7   5  -2   39.77    6.53  27
   7  -5  -2   17.14    5.53  19
   7   5  -2   26.96    6.23   8
   7   5  -2   25.34    6.37   7
   7   5  -2   38.34    9.32  22
   6   5  -2   34.28    6.79  27
   6   5  -2   42.30    7.25  26
  -6   5   2   19.91    5.45  17
   6   5  -2   29.86    7.11  16
   6  -5  -2   18.44    5.49  19
  -6   5   2   28.93    4.91  29
   6   5  -2   22.31    6.21   7
   6   5  -2   42.97    8.24  28
  -6   5   2   34.21    6.80  31
  -6   5   2   18.78    5.01  18
   6   5  -2   45.46   10.06  22
   5   5  -2   35.72    6.44   8
   5   5  -2   20.01    3.66   4
  -5   5   2   19.75    4.26   5
   5   5  -2   30.40    6.52  16
  -5   5   2   24.85    4.96  18
  -5  -5   2   21.94    4.93  17
  -5   5   2   26.50    5.64  17
   5   5  -2   33.76    6.33   7
  -4  -5   2   83.51    9.32  17
   4   5  -2  100.97    9.98   7
  -4   5   2   73.25    8.87  17
  -4   5   2   78.63    8.80  18
   4   5  -2   80.42    8.83  15
   4   5  -2   70.34    7.69   4
   4   5  -2  103.65    9.98   8
   4   5  -2  101.07   10.95  16
   3   5  -2  377.89   29.85   7
  -3   5   2  332.50   27.90  17
  -3   5   2  324.74   28.01  18
   3   5  -2  353.12   26.61  15
  -3   5   2  336.79   29.66  19
  -2   5   2   73.41    6.75  12
   2   5  -2   70.97    6.85  11
  -2   5   2   77.31    6.65   6
  -2   5   2   81.81    8.03  18
   2   5  -2   68.84    7.12   4
   2   5  -2   86.17    7.92  15
  -2   5   2   88.34    8.73  19
   2   5  -2   94.90    9.47  16
  -2   5   2   82.99    7.52   5
  -2   5   2   91.98    8.38  17
  -1   5   2  170.33   14.48   5
  -1   5   2  196.59   13.21   6
  -1   5   2  210.86   15.81  18
   1   5  -2  187.44   13.85  11
   1  -5  -2  169.92   12.49  13
  -1   5   2  178.49   15.80  17
   1   5  -2  191.96   14.02   4
   0   5  -2    8.55    2.51   5
   0   5  -2    6.39    1.75  11
   0   5  -2    7.72    2.19  18
   0   5  -2    7.88    1.85   4
   0   5   2    8.77    2.91  16
   0   5   2    7.24    2.04   5
   0   5   2    7.63    2.43  17
   0  -5   2    6.52    1.52  13
   0   5   2    7.22    1.92  11
   0   5  -2    6.68    2.53  17
   0   5  -2    8.53    2.78  16
  -1   5  -2   84.77    7.37  11
   1   5   2   82.73    6.87  10
  -1   5  -2   88.25    7.53  12
  -1   5  -2  101.13    8.80  18
   1   5   2   88.52    7.61   4
  -1   5  -2  104.26    9.23  17
   1   5   2   93.56    8.07  15
  -1   5  -2   97.00    8.37   5
  -2   5  -2  202.93   17.49   5
  -2   5  -2  225.50   19.10  17
   2   5   2  239.23   17.88  15
   2   5   2  207.31   15.20  10
  -2   5  -2  241.60   18.78  18
   2   5   2  225.41   16.87   4
  -2  -5  -2  228.01   16.47  11
   3   5   2   74.27    7.71  15
   3   5   2   66.13    7.10   4
  -3   5  -2   63.22    7.81  18
   3   5   2   92.56    9.08   7
   3   5   2   83.87    8.96   8
  -3   5  -2   83.45    8.49  17
  -4   5  -2    6.88    2.86  18
   4   5   2    5.18    2.28   4
   4  -5   2    3.79    2.76  19
   4   5   2    8.16    3.52   7
   4   5   2    7.63    3.46   8
  -4   5  -2    3.74    2.51   5
   4   5   2    4.81    3.74  16
  -4   5  -2    5.76    3.51  17
  -5   5  -2    3.74    2.89  18
  -5   5  -2    6.15    3.73  17
   5   5   2    6.42    3.89   7
   5   5   2    9.17    4.11   8
   5  -5   2    5.78    3.37  19
   5   5   2    2.15    3.41  15
  -6   5  -2    1.85    4.33  31
   6   5   2   13.04    5.69  28
  -6   5  -2    3.43    3.82  23
   6   5   2    3.30    4.15   7
   6   5   2    9.96    6.38  22
   6   5   2    7.71    5.27  27
   6   5   2    8.95    5.35  26
  -6   5  -2    3.50    3.94  17
   6   5   2    2.68    4.23   8
   6  -5   2    3.42    3.43  19
  -6   5  -2    7.75    3.77  29
   7   5   2   18.22    5.47   8
  -7   5  -2   17.31    4.51  29
   7   5   2   32.40    9.10  22
   7   5   2   27.90    6.72  28
  -7  -5  -2   15.41    5.63  16
   7   5   2   27.70    6.24  27
   7   5   2   26.00    5.92  26
   7  -5   2   14.40    4.95  19
   7   5   2   13.40    5.65   7
   8   5   2   13.22    7.37  22
   8   5   2   10.46    4.33   7
   8   5   2   20.01    4.97  27
   8   5   2   12.55    5.26  28
   8   5   2    8.96    4.28  26
   8   5   2   11.30    4.76   8
   7   6  -2   54.16    7.68  27
   7   6  -2   58.31   10.96  22
  -7   6   2   56.31    7.18  23
   7   6  -2   37.74    8.18   7
   7   6  -2   46.66    6.82  26
   7   6  -2   51.77    8.50  28
   6  -6  -2   16.47    5.00  19
  -6   6   2   12.79    4.44  18
   6   6  -2   20.55    6.10   7
   6   6  -2   24.73    8.38  22
  -6   6   2   26.12    5.28  23
   6   6  -2   30.12    6.22  27
   6   6  -2   26.95    5.99  26
  -6   6   2   12.66    4.69  17
   6   6  -2   28.87    6.96  28
  -5  -6   2    0.82    2.88  17
   5   6  -2    2.62    4.08  26
   5   6  -2    1.27    5.24  28
  -5   6   2    2.52    4.04  31
  -5   6   2    1.06    3.30  17
   5   6  -2    2.75    3.99   8
   5  -6  -2    1.82    2.94  19
   5   6  -2    1.16    5.70  22
   5   6  -2    2.30    3.63   7
   5   6  -2   -3.21    4.45  27
   4   6  -2   49.78    8.89  22
  -4   6   2   19.89    4.87  17
   4   6  -2   28.98    6.13   8
   4   6  -2   30.32    6.36   7
  -4   6   2   16.07    4.47  18
  -3   6   2  145.80   14.57  19
   3   6  -2  161.01   15.02   7
   3   6  -2  115.91   11.78   4
   3   6  -2  160.13   14.27   8
  -2   6   2   30.62    5.12  17
  -2   6   2   25.09    4.38   5
   2   6  -2   24.32    4.05   4
  -2   6   2   32.44    5.16  18
   2   6  -2   36.58    5.92   8
   2   6  -2   37.99    6.90  16
   2   6  -2   38.28    5.64  17
   1   6  -2  112.79   12.28  16
  -1   6   2  106.34   10.63  18
  -1   6   2  112.08   10.97  17
   1   6  -2  118.44   11.25  17
   0   6  -2   13.92    3.28  18
   0   6  -2   16.64    3.99  17
   0   6  -2   17.82    3.26   5
   0   6  -2   16.60    4.52  16
   1   6   2    9.85    3.83  16
  -1   6  -2    8.25    2.82   5
  -1   6  -2    8.57    3.30  17
  -1   6  -2    7.25    2.76  18
  -2   6  -2   20.94    4.42  18
  -2   6  -2   14.14    3.72   5
  -2   6  -2   21.46    4.87  17
   2   6   2   25.01    5.18   7
   2   6   2   26.01    5.21   8
   3   6   2   76.68    8.47   4
   3   6   2  111.24   10.96   8
   3  -6   2   87.85    9.95  19
   3   6   2  114.57   11.23   7
  -3   6  -2   81.36   10.25  17
   4   6   2    6.08    4.14  26
   4   6   2    7.87    6.07  22
   4   6   2    7.09    4.17   7
   4   6   2    4.55    3.56  15
  -4   6  -2    7.77    4.18  17
   4   6   2   10.30    5.29  28
   4  -6   2    5.20    3.08  19
   4   6   2    7.67    4.60  27
  -4   6  -2    5.39    3.31  18
   5   6   2    8.46    4.92  27
   5   6   2    8.11    4.63  26
   5   6   2    5.41    3.91  15
   5   6   2    8.47    4.87  28
   5   6   2    6.26    5.97  22
   5   6   2    3.94    4.15   7
  -5   6  -2    2.96    4.14  31
   5  -6   2    0.91    2.99  19
  -5   6  -2    2.69    3.63  30
  -5   6  -2    1.00    3.55  17
  -6   6  -2    1.18    3.83  17
   6   6   2    8.08    5.58  28
  -6   6  -2    4.89    3.15  18
   6   6   2    4.63    4.33   7
   6   6   2    9.91    6.58  22
  -6   6  -2    9.11    4.08  23
   6   6   2    6.00    4.61  26
   6   6   2    7.99    5.21  27
   7   6   2   18.73    5.68   7
   7   6   2   30.27    7.07  28
   7   6   2   27.42    5.77  27
   7   6   2   31.39    8.32  22
   5   7  -2  112.52   12.01  28
   5   7  -2  111.18   10.93  27
   5   7  -2  128.80   15.00  22
   5   7  -2  114.93   10.56  26
   4   7  -2   47.46    9.60  22
   4   7  -2   38.09    6.14  26
   4   7  -2   41.63    7.90  28
   4   7  -2   43.76    7.61  27
   4   7  -2   29.77    7.23   7
  -4   7   2   23.33    5.74  18
   4   7  -2   29.36    6.92   8
   3   7  -2   27.31    6.67  28
   3   7  -2   36.32    8.72  22
   3   7  -2   23.03    6.03   8
   3   7  -2   34.04    6.52  27
   2   7  -2   18.03    4.91  17
   2   7  -2   19.42    5.26   8
   2   7  -2   32.67    7.89  22
   2   7  -2   34.61    6.66  28
   2   7  -2   33.00    6.41  27
   1   7  -2   93.99   11.48  22
   1   7  -2   63.31    8.65  17
   1   7  -2   73.77    8.91  28
   0   7  -2    3.53    3.38  17
  -1   7  -2   38.37    6.34  17
  -1   7  -2   39.17    5.99  18
  -2   7  -2   49.59    7.34  17
  -2   7  -2   42.00    6.56  18
   3   7   2   44.76    8.06  28
   3   7   2   55.09    7.99  27
   3   7   2   45.94    9.77  22
   3   7   2   45.45    6.44  26
   4   7   2   27.62    7.93  22
   4   7   2   20.31    5.06  26
  -4   7  -2    9.70    4.70  17
   4   7   2   23.24    6.32  28
   4   7   2   23.69    5.64  27
   4   7   2   17.40    5.23   7
   5   7   2   20.60    5.08  26
   5   7   2   24.55    5.63  27
   5   7   2   23.89    7.79  22
  -5   7  -2   21.54    4.58  30
   5   7   2   20.41    5.80   7
   5   7   2   28.80    6.56  28
   3   8  -2   34.55    5.79  27
   3   8  -2   33.19    6.83  28
   3   8  -2   36.31    8.70  22
   2   8  -2  121.47   14.42  22
   2   8  -2  107.61   11.47  28
   1   8  -2   22.47    7.66  22
   9   0  -3    4.14    5.00  24
  -9   0   3    3.23    3.26  17
  -8   0   3    9.27    3.44  17
  -7   0   3    1.30    1.64   5
   7   0  -3    0.52    1.32   3
  -7   0   3    1.25    1.88  17
   7   0  -3    0.76    1.57  20
  -6   0   3    6.69    2.14  17
  -6   0   3    4.06    1.68   5
   6   0  -3   14.22    2.29  20
   6   0  -3   12.61    1.86   9
   6   0  -3    7.93    1.64   3
   5   0  -3    0.57    1.02  20
   5   0  -3    0.33    0.70   2
  -5   0   3    0.68    1.31  17
  -5   0   3    0.89    0.93  12
   5   0  -3    0.65    0.85   9
  -4   0   3    1.69    0.88  12
   4   0  -3    0.53    0.62  14
  -4   0   3    1.09    0.62  11
   4   0  -3    1.71    0.82   9
  -4   0   3    0.61    0.55  13
  -3   0   3   14.72    1.43  13
   3   0  -3   16.38    1.49   9
   3   0  -3   16.50    1.46   1
  -3   0   3   16.71    1.54   6
   3   0  -3   12.50    1.48  10
  -2   0   3   -0.33    0.44  11
  -2   0   3    0.47    0.49  13
   2   0  -3   -0.16    0.56  10
   2   0  -3    0.44    0.75   1
   2   0  -3    0.25    0.57   9
  -2   0   3    0.93    0.59  12
   2   0  -3   -0.27    0.51  14
  -1   0   3   13.55    1.09  12
   1   0  -3   13.15    1.05  10
   0   0   3    0.35    0.15  13
   0   0   3    0.13    0.16   2
   0   0  -3    0.32    0.20  10
   0   0   3    0.26    0.17  14
   0   0   3    0.16    0.16   9
  -1   0  -3    5.42    0.55  12
   1   0   3    4.02    0.54  14
  -1   0  -3    4.08    0.44   1
   1   0   3    3.66    0.47   2
  -2   0  -3    0.55    0.60  12
   2   0   3    0.07    0.45  10
   2   0   3    0.32    0.46   2
   2   0   3    0.86    0.63   1
   2   0   3    0.36    0.47  14
   2   0   3    0.47    0.47   3
  -2   0  -3    0.49    0.57   5
  -2   0  -3    2.74    0.80  11
  -2   0  -3    0.49    0.56   1
   2   0   3    0.67    0.52   9
   4   0   3    1.80    0.88   2
  -4   0  -3    1.72    1.03   5
  -4   0  -3    2.35    1.00  12
   4   0   3    0.98    0.78  14
   4   0   3    2.73    0.99   9
  -4   0  -3    2.10    0.99  11
   4   0   3    2.82    1.00   3
   5   0   3    1.51    1.36  19
  -5   0  -3    1.71    1.21   5
  -5   0  -3    3.18    1.88  16
  -5   0  -3    2.81    1.25  12
   5   0   3    1.47    1.03   3
   5   0   3    1.07    0.90   2
   5   0   3    2.82    1.02  14
   5   0   3    1.97    1.10   9
  -5   0  -3    1.10    1.43  17
  -5   0  -3    3.42    1.26  11
  -6   0  -3    6.19    2.36  17
   6   0   3    3.44    1.66  20
  -6   0  -3    3.88    1.73   5
   6   0   3    6.70    1.55   9
   6   0   3    3.80    1.39   3
  -6   0  -3    1.83    2.07  16
  -6   0  -3    0.86    1.17  11
  -6   0  -3    4.22    1.71  12
  -7   0  -3    4.64    2.57  17
   7   0   3    3.18    2.06  20
  -7   0  -3    2.96    1.98   5
   7   0   3    1.69    1.67   3
  -8   0  -3    1.71    2.75  17
   8   0   3    0.02    2.45  20
  -9   0  -3    3.52    3.25  17
   9   0   3    9.51    5.14  24
  -9   1   3   38.70    7.24  17
   9  -1  -3   77.37   10.53  24
  -9  -1   3   42.47    7.26  17
  -8   1   3   57.40    7.19  17
   8   1  -3   59.46    6.48  20
  -8  -1   3   60.31    7.58  17
   7  -1  -3    3.56    1.67   3
  -7   1   3    4.37    2.04   5
   7   1  -3    2.95    1.86  20
  -7   1   3    2.50    2.21  17
   7   1  -3    2.87    1.58   3
   7  -1  -3    5.66    2.13  20
  -7  -1   3    3.64    1.96   5
  -7  -1   3    5.00    2.56  17
   6   1  -3  322.31   21.14   9
   6   1  -3  344.38   21.60   3
   6   1  -3  370.13   23.66  20
   6  -1  -3  321.45   21.11   9
   6  -1  -3  363.82   23.56  20
  -6   1   3  357.34   25.90   5
   5  -1  -3  359.41   22.15   9
  -5  -1   3  359.72   25.66  12
   5   1  -3  405.84   24.66  20
   5   1  -3  339.45   23.76   2
   5   1  -3  359.95   27.22  15
   5  -1  -3  345.60   24.24  14
  -5  -1   3  374.15   25.40  11
  -5   1   3  369.22   30.33  19
   5   1  -3  372.91   22.54   3
   5   1  -3  367.53   22.19   9
  -5   1   3  392.96   27.04   5
   5  -1  -3  385.25   24.53  20
  -5   1   3  349.21   25.61  12
   4  -1  -3  690.56   41.13   9
  -4   1   3  737.97   47.71  12
   4   1  -3  727.60   41.18   9
   4   1  -3  728.16   41.77   3
   4   1  -3  660.01   44.23  10
   4   1  -3  687.00   44.20   2
  -4  -1   3  718.42   47.69  12
   4  -1  -3  681.78   45.28  14
  -4   1   3  662.09   45.35   6
   3   1  -3 1768.17  127.36   4
   3  -1  -3 1812.48  120.15  14
   3  -1  -3 1925.95  108.97   9
  -3   1   3 1785.36  120.37   6
   3   1  -3 2007.88  108.99   9
   3   1  -3 1847.15  117.37  10
   3   1  -3 1815.92  108.52   1
   3   1  -3 2003.33  117.11   2
  -3  -1   3 1898.46  116.31  13
   2   1  -3 1250.11   69.46   9
  -2   1   3 1127.41   76.78   6
   2   1  -3 1252.33   74.64   2
   2   1  -3 1190.34   74.88  10
  -2   1   3 1121.76   74.26  13
   2  -1  -3 1166.26   69.48   9
  -2  -1   3 1175.61   74.16  13
   2   1  -3 1190.95   69.18   1
   2   1  -3 1272.52   80.04  11
   1   1  -3 1808.35  115.41  11
  -1   1   3 1667.29  110.69   6
   1   1  -3 1623.93  117.17   4
  -1  -1   3 1686.60   99.69   1
   1   1  -3 1792.32  107.53   2
   1   1  -3 1748.67   99.69   1
   1   1  -3 1752.16  100.06   9
  -1  -1   3 1706.41  107.02  13
  -1   1   3 1735.08  110.53  14
  -1   1   3 1664.82  107.08  13
   1   1  -3 1792.45  107.93  10
  -1  -1   3 1712.66  116.11  12
   0   1   3    1.39    0.47  13
   0   1   3    0.38    0.45  12
   0   1  -3    1.09    0.66  12
   0  -1   3    0.90    0.46  14
   0  -1  -3    4.43    0.56  11
   0  -1   3    0.70    0.47  13
   0   1  -3    1.38    0.54  10
   0   1   3    0.93    0.51   9
   0   1  -3    1.29    0.67  11
   0   1   3    1.35    0.57  14
   0   1   3    1.30    0.56   2
  -1   1  -3 7281.62  471.20  12
  -1   1  -3 7397.66  492.83   5
   1   1   3 6945.31  406.42   9
   1  -1   3 6942.94  404.69   1
   1   1   3 6838.91  412.22   3
   1  -1   3 7122.86  406.17   9
   1   1   3 6988.53  475.31   4
   1  -1   3 6420.22  434.49  13
   1   1   3 6821.36  448.27  14
   1  -1   3 7305.52  448.33  14
   1   1   3 7056.61  437.73  10
  -2   1  -3   78.33    4.63   1
   2   1   3   75.00    5.52   4
   2   1   3   71.46    4.76   3
   2   1   3   76.41    4.73   9
  -2  -1  -3   71.25    4.66   1
  -2   1  -3   71.13    4.96  13
   2   1   3   77.57    5.11  10
   2  -1   3   71.50    4.59   1
   2  -1   3   75.06    5.23  14
   2   1   3   80.95    5.10  14
   2   1   3   73.81    5.06   2
  -3   1  -3   82.81    6.53  11
   3  -1   3   82.94    5.57   9
   3   1   3   89.45    5.67   9
   3   1   3   88.26    6.08   2
   3   1   3   86.06    6.53   4
   3   1   3   91.95    6.07  14
   3   1   3   87.44    5.74   3
  -3   1  -3  103.22    6.67  12
   3  -1   3   91.49    6.26  14
   3  -1   3   82.16    5.51   1
   3   1   3   87.90    6.05  10
   4  -1   3 1160.13   71.21   3
   4   1   3 1265.37   71.38   3
   4   1   3 1139.36   75.56  10
   4   1   3 1196.51   77.31  14
   4   1   3 1219.02   70.33   9
   4  -1   3 1211.78   77.51  14
   4   1   3 1219.23   77.48  20
   4   1   3 1131.70   75.51   2
  -4   1  -3 1252.34   81.52  12
  -4  -1  -3 1272.26   81.44  12
   4  -1   3 1158.89   70.20   9
  -5   1  -3  223.97   15.70   5
   5   1   3  227.31   14.37  20
  -5   1  -3  198.47   14.77  12
   5  -1   3  203.70   14.00  14
   5   1   3  186.05   13.59  10
  -5  -1  -3  209.88   14.77  11
   5  -1   3  188.62   12.65   9
   5   1   3  202.67   12.82   9
   5  -1   3  204.98   14.05  20
   5   1   3  211.53   13.06   3
  -5  -1  -3  200.62   14.71  12
   5  -1   3  200.82   12.87   3
  -6  -1  -3   43.87    4.55   5
   6  -1   3   47.40    5.47  19
  -6  -1  -3   39.49    4.17  12
  -6   1  -3   36.37    4.15  12
  -6  -1  -3   52.87    6.17  16
   6  -1   3   36.99    3.57   9
  -6   1  -3   40.66    4.68   5
   6   1   3   44.75    4.00   3
  -6  -1  -3   50.16    5.32  17
   6  -1   3   38.72    3.81  14
   6  -1   3   44.32    4.27  20
   6   1   3   47.82    4.63  20
   6  -1   3   40.45    3.71   3
  -6  -1  -3   38.21    4.14  11
   6   1   3   39.71    3.72   9
  -6   1  -3   46.23    5.25  17
  -7   1  -3   43.41    5.82  17
  -7   1  -3   36.47    4.97   5
   7  -1   3   42.72    4.66  20
  -7  -1  -3   36.06    4.72   5
   7  -1   3   35.85    3.98   3
  -7  -1  -3   46.54    5.78  17
  -7  -1  -3   43.15    6.42  16
   7   1   3   44.73    5.15  20
   7   1   3   39.21    4.30   3
  -8   1  -3   31.53    5.77  17
  -8  -1  -3   37.48    5.94  17
   9  -1   3    9.05    4.97  24
  -9  -1  -3    2.99    5.66  22
   9   1   3    5.60    5.57  24
  -9  -1  -3    1.11    3.17  17
   9   1   3    3.28    2.64  21
  -9   1  -3    1.09    3.19  17
   9  -1   3    1.84    3.04  20
  -9  -2   3   11.44    4.51  17
   9  -2  -3   26.90    6.63  24
  -9   2   3   12.19    4.35  17
  -8  -2   3    1.89    2.94  17
  -8   2   3    2.24    2.77  17
   8  -2  -3    2.72    2.55  20
   7  -2  -3   12.71    3.35  19
  -7   2   3    7.86    3.10  17
   7   2  -3   10.82    2.85  20
   7   2  -3   10.85    2.40   3
   7  -2  -3   11.70    2.82  20
  -7  -2   3    9.42    3.23  17
  -7   2   3   10.27    2.80   5
   6  -2  -3  181.64   12.55   9
   6   2  -3  185.45   12.64   9
  -6   2   3  213.32   17.15  17
   6   2  -3  219.46   14.62  20
   6   2  -3  198.60   15.90  15
  -6  -2   3  180.46   14.46  11
   6  -2  -3  214.17   14.23  20
  -6   2   3  186.52   15.51   5
   6   2  -3  199.06   13.08   3
   5   2  -3 1074.61   63.11   3
  -5  -2   3 1014.90   72.06  12
   5   2  -3 1146.80   76.71  15
   5   2  -3 1037.79   62.14   9
   5   2  -3 1091.33   68.53  20
   5  -2  -3 1006.94   68.50  14
  -5   2   3  986.00   68.61   6
   5  -2  -3 1073.13   68.42  20
   5   2  -3  979.94   67.01  10
   5   2  -3 1008.40   72.59   4
  -5   2   3 1100.29   85.29  19
  -5   2   3 1021.20   80.40  18
   5  -2  -3  997.59   62.07   9
  -5  -2   3 1120.61   71.77  11
  -5   2   3 1148.37   80.76  17
  -5   2   3 1103.50   75.58   5
  -4  -2   3 1440.21   96.15  12
   4   2  -3 1439.86   82.87   9
   4   2  -3 1385.65  101.81  15
   4   2  -3 1379.26   89.02   2
  -4   2   3 1420.24  113.50  19
  -4   2   3 1410.91   96.13  12
   4  -2  -3 1342.31   91.41  14
   4   2  -3 1449.59   84.08   3
   4  -2  -3 1383.49   82.85   9
  -4  -2   3 1537.10   95.64  11
  -3   2   3  663.29   42.47  12
   3  -2  -3  618.37   36.55   9
   3   2  -3  638.86   39.23   2
   3   2  -3  654.44   36.52   9
  -3  -2   3  638.55   42.44  12
   3  -2  -3  589.94   40.33  14
  -3   2   3  583.31   40.45   6
   3   2  -3  597.53   39.43  10
   3   2  -3  637.27   37.02   3
   3   2  -3  594.01   42.78   4
   2   2  -3  227.80   14.11   3
   2   2  -3  235.64   13.92   9
  -2   2   3  224.35   15.90  11
   2   2  -3  245.54   15.23  10
  -2  -2   3  252.65   16.38  12
   2  -2  -3  227.87   15.51  14
   2  -2  -3  239.24   14.08   9
  -2  -2   3  248.76   14.84  13
  -2   2   3  230.76   15.02  13
  -2   2   3  220.78   15.59   6
   2   2  -3  228.90   14.95   2
   2   2  -3  232.19   16.51   4
  -1   2   3  129.18    8.68  12
  -1   2   3  116.33    8.34   6
  -1  -2   3  115.37    7.26   1
   1   2  -3  122.15    7.32   9
  -1  -2   3  124.63    7.90  13
  -1   2   3  118.49    8.31  14
   1   2  -3  118.52    7.85   2
  -1   2   3  117.42    8.00  13
  -1   2   3  121.12    8.47  11
   1   2  -3  121.13    8.85   4
   1   2  -3  129.97    8.14  10
   0   2  -3  247.19   15.58  10
   0   2   3  243.37   15.45  13
   0   2   3  257.38   16.68  11
   0   2   3  238.81   15.62   2
   0  -2   3  228.24   15.33   2
   0   2   3  239.23   16.77  12
   0  -2   3  247.42   15.89  14
   0   2  -3  251.08   16.80  11
   0   2  -3  246.77   17.73   5
   0   2  -3  231.21   16.89  12
   0   2   3  240.31   16.02   6
   0   2   3  252.41   17.60   5
   0  -2   3  239.26   15.46  13
   0   2  -3  247.63   17.00   4
   0   2   3  250.93   16.01  14
   0   2   3  243.76   14.54   9
   0   2   3  233.11   14.73   3
   0   2   3  265.16   15.62  10
   0   2   3  244.69   16.93   4
  -1   2  -3  678.01   50.06  12
   1   2   3  770.27   50.52   4
   1   2   3  779.48   43.15   9
   1  -2   3  769.26   47.59  14
   1  -2   3  740.50   42.93   9
  -1   2  -3  701.12   49.73  11
  -1   2  -3  707.38   52.42   5
  -1   2  -3  724.50   50.40   4
   1   2   3  745.18   46.35   2
   1   2   3  774.57   47.53  14
   1   2   3  706.09   47.53   6
   1  -2   3  731.40   46.11  13
   1   2   3  742.43   43.75   3
   1   2   3  773.60   46.52  10
   2  -2   3 4192.91  262.30  14
   2   2   3 4070.89  262.08  14
   2   2   3 4239.17  256.15  10
   2  -2   3 4024.60  237.53   9
   2   2   3 4173.27  278.14   4
  -2   2  -3 3942.25  254.18  13
   2   2   3 4143.99  241.12   3
  -2   2  -3 4452.64  275.75  12
   2   2   3 4186.05  237.70   9
   2  -2   3 3886.34  236.64   1
  -2   2  -3 3818.29  277.88   4
   2   2   3 4051.34  255.42   2
   3   2   3   30.34    2.40  14
   3  -2   3   27.43    2.20   1
   3   2   3   32.71    2.75  10
   3   2   3   29.65    2.57   2
   3  -2   3   30.92    2.75  14
  -3   2  -3   32.69    2.58  13
   3   2   3   32.00    2.45   9
   4   2   3  735.93   43.97  20
   4   2   3  690.53   48.89  15
   4   2   3  625.87   42.69   2
  -4   2  -3  652.57   46.15  12
  -4  -2  -3  732.41   46.10  12
   4   2   3  662.46   42.87  10
   4   2   3  675.59   40.38   3
   4   2   3  647.49   46.46   4
   4  -2   3  677.89   43.89  14
   4   2   3  671.75   39.79   9
   4  -2   3  635.93   39.58   9
   5   2   3   39.33    3.38   9
  -5   2  -3   44.74    4.08  12
  -5  -2  -3   41.58    4.06  11
   5  -2   3   38.54    3.64  14
  -5  -2  -3   30.02    3.63  12
   5   2   3   38.17    3.67  10
   6  -2   3  239.88   20.54  19
  -6  -2  -3  262.91   21.99  16
  -6   2  -3  207.02   18.05   5
   6   2   3  230.64   16.69  20
  -6   2  -3  230.58   19.81  17
   6   2   3  212.98   15.12   3
  -6  -2  -3  247.94   19.60  17
   7  -2   3   92.30    9.31  19
  -7  -2  -3   86.82    8.87  17
   7   2   3   70.72    6.87   3
  -7   2  -3   71.99    7.95   5
  -7  -2  -3   86.70   10.42  16
  -7  -2  -3   70.37    7.69   5
   7   2   3  104.85    9.59   8
  -7   2  -3   83.18    9.29  17
   8   2   3   12.51    2.98  21
  -8  -2  -3    7.96    3.56  17
   8   2   3   22.29    7.31  22
   8  -2   3   10.41    3.59  19
   8   2   3   13.52    5.77  24
  -8   2  -3    8.45    4.05  17
  -8  -2  -3    6.91    4.27  16
   9   2   3  133.94   16.26  22
  -9   3   3    2.04    3.28  17
   9   3  -3    1.91    5.75  22
  -9  -3   3   -0.22    3.25  17
   8   3  -3   43.29    9.30  22
  -8  -3   3   15.80    4.83  17
   8  -3  -3   17.15    4.60  19
  -8   3   3   11.17    4.76  17
   7  -3  -3  283.57   24.22  19
  -7   3   3  241.46   22.75  17
   7  -3  -3  253.80   19.12  20
   7   3  -3  253.18   21.53  15
   7   3  -3  296.90   24.22   7
  -7  -3   3  271.33   23.11  17
  -6   3   3  127.88   12.42  17
   6   3  -3  125.74    9.35   3
   6   3  -3  130.17   11.64  15
   6   3  -3  131.28   10.55  20
   6  -3  -3  130.72   10.28  20
  -6  -3   3  145.52   12.97  17
   6   3  -3  140.41   13.22   7
  -5   3   3  320.74   24.35  17
   5  -3  -3  293.08   20.12  20
   5   3  -3  318.20   23.12  15
  -5  -3   3  306.40   21.37  11
   5   3  -3  296.05   21.49   4
  -5   3   3  321.23   25.73  19
   5  -3  -3  286.33   20.15  14
  -5  -3   3  290.38   21.27  12
  -5   3   3  280.01   21.12  12
  -5   3   3  271.91   20.24   6
   5   3  -3  297.04   18.20   9
   5  -3  -3  272.39   18.11   9
  -5   3   3  305.38   22.48   5
  -5   3   3  272.74   23.83  18
   5   3  -3  292.51   18.55   3
   5   3  -3  306.77   20.36  20
  -4   3   3  138.26   11.27  12
   4  -3  -3  151.71   10.74  20
   4  -3  -3  142.80   10.74  14
  -4   3   3  156.05   12.11   5
   4   3  -3  146.88   11.48   4
  -4   3   3  144.27   10.87   6
   4   3  -3  163.41   10.91  20
   4   3  -3  148.21    9.78   3
   4   3  -3  145.00   10.59  10
  -4   3   3  165.80   13.87  19
   4   3  -3  172.97   12.70  15
  -4  -3   3  142.99   11.32  12
  -4  -3   3  150.08   11.39  11
   4   3  -3  147.82    9.60   9
  -4   3   3  170.01   13.26  17
   4  -3  -3  149.23    9.66   9
  -4   3   3  154.87   12.88  18
   3   3  -3  527.08   31.71   9
   3  -3  -3  506.03   35.18  14
  -3   3   3  571.53   41.63  17
  -3   3   3  517.30   41.42  18
  -3   3   3  550.91   43.99  19
  -3   3   3  566.65   37.07  12
   3   3  -3  528.36   37.42   4
   3   3  -3  552.44   39.40  15
   3   3  -3  504.85   34.44  10
  -3   3   3  580.78   38.92   5
  -3  -3   3  579.03   37.18  12
  -3   3   3  506.71   35.31   6
   3   3  -3  501.02   32.14   3
   2   3  -3   71.20    5.51  10
   2  -3  -3   68.06    4.89   9
  -2   3   3   68.27    5.63   6
   2   3  -3   72.02    4.78   3
  -2   3   3   83.64    5.82  12
   2   3  -3   68.33    5.99   4
  -2   3   3   65.82    5.29  13
   2  -3  -3   69.93    5.49  14
   2   3  -3   75.43    4.72   9
   2   3  -3   69.16    5.03   2
  -2   3   3   86.46    6.21   5
   2   3  -3   83.77    5.99  11
  -1   3   3  110.49    7.99   4
  -1   3   3  114.49    7.53  13
  -1   3   3  105.38    8.11  12
   1   3  -3  115.82    6.81   9
   1   3  -3  119.88    8.38   4
  -1  -3   3   98.89    8.19  12
  -1   3   3  100.69    7.11   3
  -1   3   3  117.73    7.97  11
   1   3  -3  114.67    7.63  10
  -1   3   3  114.74    7.89   6
  -1   3   3  111.22    8.57   5
   1   3  -3  108.96    7.30   2
  -1  -3   3  117.85    7.38  13
   0   3  -3    2.33    0.73  10
   0   3   3    2.20    0.92  12
   0   3   3    3.95    0.94  11
   0   3  -3    1.70    1.13   5
   0   3  -3    1.23    0.91  11
   0   3   3    1.38    0.72  14
   0  -3   3    1.83    0.70  13
   0   3   3    1.68    0.70  13
   0   3   3    1.76    0.76   3
   0   3  -3    2.36    0.84   4
   0   3   3    1.59    0.71   6
   0  -3   3    2.21    0.67  14
   0   3   3    2.15    0.90   9
   0   3   3    2.29    0.94   5
   0   3   3    2.07    0.75  10
   0   3  -3    2.02    1.01  12
   0   3   3    1.57    0.75   4
  -1   3  -3   22.19    2.20   4
   1   3   3   22.76    2.02  14
   1   3   3   28.45    2.50   5
  -1   3  -3   23.32    2.44  12
  -1   3  -3   24.18    2.69   5
   1   3   3   23.14    2.07   2
  -1  -3  -3   23.19    2.33  12
   1   3   3   23.30    2.18  10
   1   3   3   25.97    2.03   9
   1   3   3   23.02    1.98   3
   1   3   3   24.20    2.40   4
  -1  -3  -3   22.42    1.88  13
   1  -3   3   23.87    2.10  13
  -1   3  -3   23.95    2.36  11
   1  -3   3   22.33    2.09  14
   1   3   3   21.33    2.00   6
   2   3   3   71.00    5.37   2
   2   3   3   74.16    5.12   3
  -2   3  -3   81.90    6.55   5
   2   3   3   79.83    6.12   4
  -2   3  -3   70.33    6.02  12
  -2  -3  -3   88.86    6.00  12
   2  -3   3   76.68    5.62  14
   2   3   3   73.10    5.04   9
   2   3   3   75.18    5.58  10
   3   3   3  506.40   33.74  10
   3  -3   3  478.50   34.41  14
   3   3   3  525.02   36.65   4
  -3  -3  -3  568.67   36.24  12
  -3   3  -3  568.49   40.91  17
  -3   3  -3  573.38   43.10  19
   3   3   3  488.86   31.16   9
   3   3   3  489.73   31.64   3
  -3   3  -3  534.37   38.23   5
   3   3   3  545.58   38.57  15
  -3   3  -3  515.95   40.48  18
   3   3   3  525.28   34.45  20
  -4   3  -3   34.55    4.01  18
   4   3   3   30.84    3.40  20
  -4   3  -3   26.26    3.33  12
   4   3   3   31.55    3.46   4
   4   3   3   31.65    2.91   9
   4   3   3   29.86    2.98   3
  -4  -3  -3   35.28    3.77  11
   4  -3   3   30.34    3.22  14
   4   3   3   33.62    4.11  15
  -4   3  -3   30.85    3.85   5
   4   3   3   28.17    3.21  10
  -4  -3  -3   30.40    3.28  12
  -4   3  -3   37.05    4.50  17
   4  -3   3   41.34    4.58  19
   5   3   3  150.76   10.87  20
   5   3   3  138.98    9.81   3
   5   3   3  159.01   12.42  15
   5   3   3  133.94   10.35  10
   5  -3   3  169.97   13.73  19
   5  -3   3  130.54   10.34  14
  -5  -3  -3  144.24   11.26  11
  -5   3  -3  135.10   12.42  18
   5   3   3  132.47    9.46   9
  -5   3  -3  133.41   11.78   5
  -5   3  -3  152.75   13.14  17
   5   3   3  144.73   11.30   4
  -6   3  -3  156.05   14.83  17
   6  -3   3  168.36   15.42  19
   6   3   3  158.55   13.87  15
   6   3   3  158.07   12.52  20
  -7   3  -3  234.92   22.80  17
   7  -3   3  275.52   24.12  19
  -7  -3  -3  287.73   25.96  16
   8   3   3  156.24   14.44  28
   9   3   3    9.45    6.67  22
   9   4  -3   43.36    9.23  22
   8   4  -3  192.94   14.21  26
   8   4  -3  150.81   15.86   8
   7   4  -3  128.00   13.59   8
   7   4  -3  150.53   12.01  26
   6   4  -3   10.44    3.96   8
   6   4  -3    5.96    3.07  15
  -6   4   3   10.66    3.73  17
  -6   4   3    2.70    2.40   5
   6   4  -3   13.14    4.58  16
   6   4  -3    5.83    2.37   4
  -6   4   3    7.31    2.87  18
   6   4  -3   10.94    3.76   7
  -6  -4   3    8.23    3.54  17
  -5  -4   3   15.80    4.11  17
   5   4  -3   19.52    4.35   7
   5   4  -3   11.47    2.93   4
  -5   4   3   16.28    4.44  19
   5   4  -3   21.64    5.12  16
  -5   4   3   14.28    3.49  18
   5   4  -3   23.84    4.74   8
   5   4  -3   14.66    3.78  15
  -5   4   3   14.42    3.99  17
  -5   4   3   12.52    3.32   5
   4   4  -3  280.92   20.65   4
   4   4  -3  313.39   22.36  15
   4   4  -3  258.28   18.96  10
  -4   4   3  276.17   19.60   6
  -4   4   3  301.45   23.04  18
  -4  -4   3  272.21   20.32  11
  -4   4   3  293.25   23.20  17
  -4   4   3  262.54   21.47   5
   3   4  -3   74.24    7.14  15
  -3   4   3   88.63    6.41   6
   3   4  -3   85.43    8.69  16
   3  -4  -3   68.10    6.03  14
  -3   4   3   88.61    8.23  19
  -3  -4   3   69.99    6.47  12
  -3   4   3   88.45    7.16   5
   3   4  -3   69.69    6.60   4
  -3   4   3   73.62    7.47  18
   2  -4  -3   13.76    1.96  14
   2   4  -3   15.99    2.12  10
  -2   4   3   19.09    2.36  12
   2   4  -3   22.97    3.33  17
  -2   4   3   20.71    2.70   5
   2   4  -3   20.70    3.39  16
  -2   4   3   22.16    3.18  17
  -2   4   3   15.30    2.69  18
  -2   4   3   12.74    1.93  13
   2   4  -3   18.41    2.48   4
  -2  -4   3   14.55    2.33  12
  -2   4   3   14.82    2.97  19
   2   4  -3   15.78    2.65  15
  -2   4   3   14.66    2.26   6
   2   4  -3   15.24    2.38  11
   1   4  -3  112.88    8.27  10
   1   4  -3  125.11    9.11  11
   1   4  -3  124.94   10.20  18
  -1   4   3  103.84    9.39   5
   1   4  -3  124.30    9.70  15
  -1   4   3  134.17   10.91  19
   1   4  -3  133.13    9.73   5
  -1   4   3  120.87    8.28  13
  -1   4   3  116.36    8.59   6
  -1  -4   3  114.67    8.04  13
  -1   4   3  133.34   10.33  18
  -1   4   3  110.16   10.25  17
   1   4  -3  119.28    9.17   4
   1  -4  -3  104.73    8.34  14
   0   4   3  209.09   14.18  10
   0   4  -3  235.87   17.40  18
   0   4   3  219.60   15.48   4
   0   4   3  223.26   16.24   5
   0   4   3  210.33   15.37  12
   0   4  -3  226.69   16.52   5
   0   4  -3  198.69   15.54   4
   0   4   3  227.80   15.33  11
   0   4  -3  234.35   17.82  17
   0   4  -3  204.68   15.54  12
   0  -4   3  202.07   14.08  13
   0   4  -3  208.79   15.41  11
  -1   4  -3   41.34    4.02  11
   1  -4   3   39.49    3.57  13
  -1   4  -3   51.96    5.39  16
  -1   4  -3   46.62    4.70  18
   1   4   3   40.25    3.57   2
   1   4   3   43.73    4.10   4
   1   4   3   45.00    3.42   9
   1   4   3   39.17    3.62  10
   1   4   3   45.87    3.50   3
  -1   4  -3   47.77    4.27  12
   1   4   3   46.19    4.28   5
   1   4   3   43.07    4.36  15
  -1   4  -3   54.59    5.41  17
  -1   4  -3   53.45    4.79   5
  -2   4  -3   32.46    4.60  16
  -2   4  -3   44.65    4.42  18
  -2   4  -3   40.13    3.89  12
   2   4   3   33.24    2.98   9
   2  -4   3   36.12    3.26  13
  -2  -4  -3   34.46    3.55  12
   2   4   3   32.34    3.06   3
  -2   4  -3   46.99    5.00  17
   2   4   3   33.96    3.60  20
   2  -4   3   33.99    3.28  14
   2   4   3   40.63    4.26  15
   2   4   3   31.91    3.38  10
  -2   4  -3   46.92    4.46   5
  -2  -4  -3   41.96    3.92  11
   2   4   3   42.10    3.93   4
   3   4   3   14.08    2.05   9
   3  -4   3   13.46    2.25  14
   3   4   3   13.45    2.04   3
  -3   4  -3   15.61    2.81  18
   3   4   3   17.10    3.59  16
   3   4   3   15.50    3.00  15
  -3   4  -3   13.49    3.35  17
  -3   4  -3   12.06    2.76   5
   3   4   3   12.22    2.26  20
   3   4   3   13.36    2.36  10
   3  -4   3   12.03    1.82  13
  -3  -4  -3   14.14    2.66  11
   3   4   3   12.86    2.57   4
   3   4   3    8.87    1.75   2
  -3   4  -3   13.19    2.66  12
  -4  -4  -3  235.58   17.31  11
   4   4   3  236.11   17.33   4
  -4   4  -3  241.53   19.86  17
   4   4   3  218.54   14.77   3
   4  -4   3  208.64   15.97  14
   4   4   3  241.02   16.42  20
  -4   4  -3  212.47   18.08   5
   4   4   3  229.89   16.08  10
  -4   4  -3  236.31   19.19  18
   4  -4   3  260.99   20.48  19
   5   4   3   22.42    3.52   4
   5   4   3   28.83    5.14  15
   5   4   3   36.43    5.77   8
   5   4   3   36.21    6.40  16
  -5   4  -3   24.75    4.68   5
   5   4   3   20.77    3.07   3
   5   4   3   29.34    4.38  20
   5  -4   3   24.49    5.00  19
  -5   4  -3   20.37    4.27  18
   5   4   3   29.06    5.38   7
  -5   4  -3   26.31    5.32  17
  -6   4  -3   10.01    3.34  18
  -6   4  -3    9.58    3.15   5
   6   4   3    8.39    2.46   3
  -6   4  -3   12.45    4.15  17
   6   4   3   21.23    5.70  16
   7  -4   3   33.79    7.02  19
   7   4   3   54.26    7.91   8
  -7  -4  -3   26.38    7.17  16
  -7   4  -3   24.67    6.01  17
   8   4   3   54.54    8.55  28
   8   4   3   35.04    7.36   7
   8   4   3   40.87    7.98   8
   8   4   3   61.19   11.00  22
   8  -4   3   28.91    6.76  19
  -8  -4  -3   29.19    7.52  16
   8   5  -3    4.08    3.59   7
   8   5  -3    2.89    3.93  27
   8   5  -3    3.61    3.59   8
   8   5  -3    2.88    3.85  26
   8   5  -3    6.87    6.46  22
   8   5  -3    8.52    4.85  28
   7   5  -3  122.28   13.52   8
   7   5  -3  161.11   12.22  26
   7   5  -3  105.11   13.72   7
  -6   5   3    7.49    3.54  17
  -6   5   3   11.29    4.84  31
   6   5  -3    6.92    4.26   7
  -6  -5   3    2.96    3.30  17
  -6   5   3    5.01    3.10  18
  -6   5   3    9.07    3.83  29
  -6   5   3    5.23    3.70  23
   6   5  -3    8.86    4.39   8
   6   5  -3   14.26    5.12  27
   6   5  -3    6.95    4.82  26
   6   5  -3    7.91    4.67  16
   6  -5  -3    4.62    3.33  19
  -6   5   3   -0.64    4.59  30
   6   5  -3   11.12    7.04  22
   6   5  -3   11.82    5.74  28
   5   5  -3   30.96    6.40  16
  -5  -5   3   25.34    5.07  17
   5   5  -3   25.34    5.24   7
   5   5  -3   19.36    3.70   4
  -5   5   3   27.93    5.27  17
  -5   5   3   21.87    4.24   5
  -5   5   3   24.22    4.79  18
   5   5  -3   37.72    6.69   8
   5   5  -3   30.79    5.41  15
  -4   5   3   85.14    9.76  17
  -4   5   3   93.67    9.87  18
   4   5  -3  111.00   10.83   7
  -4   5   3  102.56   10.89  19
   4   5  -3   95.40    9.65  15
  -4  -5   3   87.66   10.12  17
   4   5  -3  119.26   11.93  16
   4   5  -3  117.78   10.87   8
   4   5  -3   84.46    8.59   4
  -3   5   3  758.09   61.35  19
  -3   5   3  740.34   58.20  18
   3   5  -3  739.76   55.01  15
  -2   5   3  153.20   12.57  18
   2   5  -3  156.94   12.13  15
  -2   5   3  138.24   10.39   6
  -2   5   3  127.66   12.48  17
   2   5  -3  119.81    9.98  10
   2   5  -3  133.28   10.87  11
   2   5  -3  138.53   11.16   4
  -2   5   3  158.34   13.49  19
   1   5  -3  335.90   23.31   4
  -1   5   3  333.53   21.88   6
  -1   5   3  296.53   23.92   5
  -1   5   3  317.15   25.90  17
   1   5  -3  326.80   22.86  11
   0   5  -3    4.49    2.37  16
   0  -5   3    4.47    1.28  13
   0   5  -3    3.76    2.12   5
   0   5  -3    4.96    1.89  18
   0   5  -3    3.83    2.39  17
   0   5   3    3.77    1.72   5
   0   5  -3    3.90    1.54   4
   0   5  -3    3.57    1.47  11
   1   5   3  272.03   19.39   4
  -1   5  -3  258.29   22.02  17
   1   5   3  244.92   17.66  10
  -1   5  -3  293.18   21.84  18
   1   5   3  286.81   20.50  15
  -1  -5  -3  266.01   19.17  11
  -1   5  -3  244.93   20.38   5
   2   5   3  149.97   11.25   4
  -2  -5  -3  136.89   10.80  11
  -2   5  -3  126.05   11.55   5
  -2   5  -3  131.45   12.68  17
   2   5   3  130.56   10.02  10
  -2   5  -3  155.75   12.42  18
   3   5   3    7.46    2.38   4
  -3   5  -3    6.69    2.78   5
  -3   5  -3    8.32    2.76  18
   3   5   3   11.56    3.82  16
  -3   5  -3    9.41    3.14  17
   3   5   3   16.01    3.78   7
   3   5   3    7.98    2.80  15
   3   5   3   12.12    3.77   8
  -4   5  -3  100.10   11.75  17
   4   5   3  119.46   11.12  15
   4   5   3  139.49   12.17   8
   4  -5   3  106.38   11.50  19
   4   5   3  100.07    9.51   4
   4   5   3  135.92   12.71   7
  -4   5  -3  106.60   11.03  18
  -5   5  -3   15.05    5.23  17
  -5   5  -3   13.64    4.26  18
   5  -5   3   15.09    4.61  19
   5   5   3   20.31    5.38   8
   5   5   3   20.04    5.55   7
   5   5   3   18.80    4.93  15
  -6   5  -3    0.65    3.79  23
   6   5   3   -1.82    5.10  28
   6   5   3    0.42    4.05   7
  -6   5  -3   -0.79    4.28  31
   6   5   3    0.69    3.87   8
  -6   5  -3    3.53    3.88  17
   6   5   3   -1.97    4.82  27
   6   5   3    4.90    4.83  26
  -6   5  -3    0.68    2.68  18
   6   5   3   -4.06    3.87  15
   6  -5   3   -0.66    2.98  19
   6   5   3   -3.82    5.44  22
  -7  -5  -3   21.41    6.99  16
   7   5   3   33.22    6.87  27
   7   5   3   26.84    6.45   7
   7   5   3   43.10   10.17  22
  -7   5  -3   17.09    5.57  17
   7  -5   3   24.46    6.32  19
   7   5   3   33.78    6.83  26
   7   5   3   22.25    5.93   8
   7   5   3   41.34    7.94  28
   8   5   3  144.29   13.77  28
   8   5   3  147.75   12.61  27
   8   5   3  166.00   17.65  22
   8   5   3  138.32   11.91  26
   7   6  -3   38.96    6.63  27
   7   6  -3   33.77    6.24  26
   7   6  -3   35.08    7.27  28
   7   6  -3   39.17    9.52  22
   6  -6  -3    3.74    3.33  19
   6   6  -3    9.38    4.56  26
   6   6  -3   13.62    4.72  27
   6   6  -3    5.56    4.16   7
   6   6  -3    8.46    5.25  28
  -6   6   3    1.97    3.51  17
  -6   6   3    3.12    3.75  30
   6   6  -3    4.58    4.29   8
  -6   6   3   10.33    3.51  29
   6   6  -3    9.25    6.70  22
  -6  -6   3    2.79    3.12  17
   5   6  -3    1.23    3.74   7
  -5   6   3    3.46    3.61  23
   5   6  -3    2.42    5.49  22
   5   6  -3    4.73    4.22   8
  -5   6   3    4.33    3.15  18
  -5  -6   3    3.13    3.04  17
   5   6  -3    3.28    4.49  26
  -5   6   3    1.55    3.23  17
   5   6  -3    4.18    4.88  28
   5   6  -3    1.51    4.84  27
   4   6  -3  224.93   22.31  16
  -4   6   3  257.76   16.00  23
   4   6  -3  213.24   21.16   7
   4   6  -3  229.30   20.22   8
  -4   6   3  198.00   20.82  19
  -3   6   3   44.67    6.54  17
   3   6  -3   54.46    7.68   8
  -3   6   3   51.45    6.78  18
   3   6  -3   56.49    8.23  16
   3   6  -3   59.82    7.46  17
   3   6  -3   56.75    7.45   7
   3   6  -3   39.45    5.52   4
  -3   6   3   52.75    7.14  19
   2   6  -3  111.01   11.16   8
   2   6  -3  118.24   11.20  17
  -2   6   3  102.01   10.64  18
   2   6  -3  111.59   12.65  16
  -1   6   3   38.44    4.96  18
   1   6  -3   34.70    6.08  16
   1   6  -3   40.00    5.81  17
   1   6  -3   25.88    4.09   4
   0   6  -3  223.29   20.45  17
   0   6  -3  240.09   20.06  18
   0   6  -3  252.53   22.73  16
  -1   6  -3   20.04    4.79  17
  -1   6  -3   21.12    4.03   5
  -1   6  -3   21.01    3.99  18
   2   6   3   27.64    5.39   8
  -2   6  -3   25.18    4.69  18
  -2   6  -3   24.45    4.57   5
   2   6   3   27.73    5.33   7
  -2   6  -3   22.34    5.23  17
  -3   6  -3   58.08    7.61  18
   3   6   3   65.83    9.31  16
   3   6   3   69.44    8.70   7
   3   6   3   67.84    7.69  15
  -3   6  -3   49.13    7.87  17
   4  -6   3    4.42    3.10  19
  -4   6  -3    9.80    3.43  23
   4   6   3    4.59    4.04   8
  -4   6  -3    3.66    3.14  18
   4   6   3    5.96    3.86   7
   4   6   3    5.47    4.53  27
   4   6   3    3.18    3.80  26
  -4   6  -3    5.27    3.97  17
   4   6   3    8.77    4.88  28
   4   6   3    4.97    5.65  22
   5   6   3    3.14    4.53  27
   5   6   3    6.18    4.66  28
   5   6   3    3.85    4.28   7
  -5   6  -3    1.87    3.48  17
   5   6   3    3.69    4.29  26
   5   6   3    3.52    5.82  22
   5  -6   3    1.73    2.95  19
   6   6   3    2.04    4.73  27
   6   6   3    5.31    6.65  22
   6   6   3    9.47    5.47  28
  -6   6  -3   -0.03    3.75  17
   6   6   3    2.53    4.07   7
   6  -6   3    4.84    3.57  19
   6   6   3    8.28    4.58   8
   6   6   3    8.86    4.81  26
   5   7  -3  198.98   17.52  28
   5   7  -3  191.36   15.07  26
   5   7  -3  206.28   15.85  27
   5   7  -3  238.59   21.88  22
   4   7  -3   21.41    5.09  26
   4   7  -3   15.72    5.25   7
   4   7  -3   28.65    7.66  22
   4  -7  -3   11.97    3.93  19
   4   7  -3   16.96    5.49   8
  -4   7   3   11.54    3.90  18
   4   7  -3   21.45    5.90  28
   4   7  -3   22.34    5.99  27
   3   7  -3    7.23    5.79  22
   3   7  -3    7.89    4.37   8
   3   7  -3    6.95    4.59  27
   3   7  -3   12.42    5.16  28
   2   7  -3  296.26   22.98  28
   2   7  -3  303.15   20.78  27
   1   7  -3   23.81    5.46  17
   1   7  -3   33.46    7.96  22
   1   7  -3   31.58    6.20  28
   0   7  -3   -1.14    5.03  22
   0   7  -3   -1.51    3.09  17
  -1   7  -3   91.08   10.33  17
  -2   7  -3  254.34   22.45  17
   3   7   3   25.13    6.23  28
  -3   7  -3   10.42    4.52  17
   3   7   3   22.65    4.91  26
   3   7   3   26.63    7.77  22
   3   7   3   23.46    5.65  27
   4   7   3   21.25    6.20   7
   4   7   3   27.88    5.78  26
   4   7   3   28.28    6.26  27
   4   7   3   29.80    6.73  28
   4   7   3   31.10    8.05  22
   5   7   3  119.23   11.18  26
   5   7   3  129.56   12.70  28
   5   7   3  138.38   15.44  22
   5   7   3  124.64   11.64  27
   3   8  -3    3.72    5.24  22
   3   8  -3    1.16    3.33  27
   3   8  -3    5.07    4.52  28
   2   8  -3   10.45    4.45  28
   2   8  -3    7.37    5.82  22
   1   8  -3   50.24    9.49  22
   0   8  -3  243.87   21.25  17
  -1   8  -3   17.46    4.69  17
   9   0  -4  102.87   13.09  24
   8   0  -4   63.26    6.47  20
  -8   0   4   58.67    7.37  17
   7   0  -4   10.44    2.66  20
  -7   0   4   12.12    3.22  17
  -7   0   4   14.10    3.08   5
   7   0  -4   11.54    2.42   3
   6   0  -4  305.74   20.35  20
   6   0  -4  282.12   18.57   3
  -6   0   4  302.04   22.34   5
   6   0  -4  272.06   18.23   9
  -6   0   4  323.58   24.16  17
  -5   0   4   40.90    3.93  12
   5   0  -4   42.58    3.45   9
   5   0  -4   44.85    4.01  20
  -5   0   4   52.27    4.99  17
   4   0  -4  270.53   16.59  10
   4   0  -4  242.04   16.89  14
  -4   0   4  259.59   17.63  11
  -4   0   4  263.91   18.01  12
   4   0  -4  249.81   15.55   9
  -3   0   4  512.33   34.07   6
   3   0  -4  513.61   30.83   1
   3   0  -4  562.54   31.00   9
   3   0  -4  522.99   33.99  14
   3   0  -4  536.36   33.27  10
  -3   0   4  512.84   32.98  13
   2   0  -4 2802.64  170.81   1
   2   0  -4 2923.53  171.45   9
  -2   0   4 2927.76  183.29  13
  -2   0   4 3191.49  197.36  11
   2   0  -4 2931.27  184.67  10
   1   0  -4   29.76    2.09  11
  -1   0   4   30.08    2.01  13
   1   0  -4   27.37    2.06  10
  -1   0   4   30.80    2.08  14
   1   0  -4   26.04    1.87   9
   0   0  -4 5464.57  341.06  10
   1   0   4   93.68    6.40  13
  -1   0  -4  107.86    7.01  12
   1   0   4   97.10    6.71  14
   2   0   4  146.27    9.19   9
   2   0   4  158.33   10.17  14
   2   0   4  142.23    9.31   3
   2   0   4  150.39    9.88   2
  -2   0  -4  170.00   10.68  12
   3   0   4 1443.88   89.05   3
  -3   0  -4 1586.46  101.78  12
   3   0   4 1462.04   87.80   9
   3   0   4 1577.01   96.86  14
   3   0   4 1473.68   94.35   2
   4   0   4  633.03   38.75   3
  -4   0  -4  656.26   44.24  12
   4   0   4  639.30   42.06  14
  -4   0  -4  666.78   46.33   5
  -5   0  -4 1135.56   76.89  12
   5   0   4 1168.58   73.03  20
  -5   0  -4 1177.10   80.50   5
  -5   0  -4 1096.33   76.43  11
   5   0   4 1122.95   73.04  14
   5   0   4 1108.21   66.34   9
   5   0   4 1108.36   67.30   3
   6   0   4  136.85    9.32   9
   6   0   4  142.53    9.62   3
   6   0   4  148.60   10.56  20
  -6   0  -4  145.01   11.45   5
  -6   0  -4  132.70   10.77  12
  -6   0  -4  141.97   13.58  16
   7   0   4  109.80    8.76  20
  -7   0  -4  119.72   10.52  17
   7   0   4   93.39    7.76   3
  -7   0  -4   91.86    9.06   5
  -8   0  -4   54.11    7.04  17
  -9   0  -4  103.48   10.49  17
  -9   0  -4   67.42   11.09  22
  -9  -1   4    0.94    3.19  17
   9   1  -4    4.82    5.01  24
   9  -1  -4    9.35    4.88  24
  -9   1   4    1.10    3.09  17
  -8   1   4  115.26   11.97  17
  -8  -1   4  119.04   12.20  17
   8  -1  -4  131.09   10.58  20
   8   1  -4  129.48   10.55  20
  -7   1   4   62.35    7.03  17
  -7  -1   4   62.32    6.98  17
   7  -1  -4   61.59    5.74  20
   7   1  -4   57.40    5.03   3
   7  -1  -4   54.19    4.97   3
   7   1  -4   61.13    5.74  20
  -7   1   4   54.75    6.02   5
  -6   1   4   81.51    6.98   5
  -6   1   4   68.00    6.26  12
   6   1  -4   75.99    5.75   3
  -6  -1   4   84.96    7.81  17
  -6   1   4   88.74    7.84  17
   6   1  -4   72.69    5.54   9
  -6  -1   4   64.96    6.24  12
   6   1  -4   79.08    6.40  20
   6  -1  -4   78.87    6.34  20
   6  -1  -4   67.41    5.47   9
  -5   1   4  211.15   14.91  12
  -5  -1   4  214.50   14.68  11
  -5  -1   4  201.95   14.89  12
   5   1  -4  200.32   15.85  15
   5  -1  -4  218.88   14.38  20
  -5   1   4  192.33   16.55  18
  -5   1   4  203.40   17.64  19
   5  -1  -4  201.32   14.03  14
  -5   1   4  222.96   15.79   5
   5   1  -4  209.35   12.92   9
   5   1  -4  223.08   14.42  20
   5   1  -4  209.91   13.11   3
   5  -1  -4  205.82   12.90   9
   5   1  -4  188.05   13.78   2
   4   1  -4   41.13    3.74   4
  -4  -1   4   44.17    3.30  13
  -4  -1   4   52.78    3.97  12
  -4   1   4   50.26    4.23   5
   4   1  -4   44.73    3.37   9
  -4   1   4   53.30    3.99  12
   4  -1  -4   47.02    3.67  14
   4   1  -4   41.21    3.57  10
   4  -1  -4   46.07    3.39   9
  -4   1   4   44.55    3.48  13
   4   1  -4   41.99    3.59   2
   3   1  -4  762.92   55.56   4
   3  -1  -4  786.22   52.43  14
   3  -1  -4  828.73   47.60   9
  -3  -1   4  810.85   50.69  13
   3   1  -4  862.39   51.14   2
   3   1  -4  878.85   47.61   9
  -3   1   4  777.47   52.55   6
   3   1  -4  780.18   47.35   1
  -3  -1   4  841.60   55.16  12
   3   1  -4  804.39   51.25  10
  -2  -1   4 4684.25  299.20  12
  -2  -1   4 4200.42  275.86  13
  -2  -1   4 4203.15  257.05   1
   2   1  -4 4538.07  278.07  10
  -2   1   4 4340.62  285.21   6
   2  -1  -4 4224.39  258.08   9
   2   1  -4 4841.55  297.31  11
   2   1  -4 4500.98  257.08   1
   2   1  -4 4751.52  258.05   9
  -2   1   4 4235.45  275.96  13
   1   1  -4 1311.59   93.05   4
  -1   1   4 1378.11   87.92   6
   1   1  -4 1367.08   79.43   9
  -1   1   4 1395.73   85.05  13
  -1  -1   4 1383.08   84.99  13
   0   1  -4    2.79    0.53  10
   0   1   4    1.87    0.52   9
   0   1  -4    1.69    0.58  12
   0  -1   4    1.88    0.40  14
   0  -1   4    1.68    0.43  13
   0   1   4    1.56    0.50   2
   0   1   4    1.50    0.37  12
   0   1  -4    1.46    0.55   4
   0   1  -4    1.37    0.58  11
   0   1   4    2.05    0.43  13
   0   1   4    2.39    0.54   3
   0   1   4    1.72    0.51  14
   0  -1  -4    2.57    0.56  10
   1   1   4 1896.44  114.52   3
   1   1   4 1924.44  112.90   9
   1  -1   4 1772.50  120.67  13
   1  -1   4 1964.98  124.56  14
   1   1   4 1998.22  132.10   4
   1   1   4 2019.13  121.66  10
  -1   1  -4 1990.46  112.35   1
   1   1   4 1962.83  121.33   2
   1   1   4 1974.77  124.52  14
   2  -1   4  520.74   32.70   2
   2   1   4  527.13   35.72   4
   2   1   4  520.11   30.53   9
   2  -1   4  506.48   30.86   3
   2   1   4  521.64   32.81   2
   2   1   4  538.42   32.90  10
   2  -1   4  561.81   33.74  14
   2  -1   4  517.40   30.43   9
   2  -1   4  499.24   30.30   1
   2   1   4  507.88   30.96   3
   2   1   4  519.75   33.59  14
  -2   1  -4  512.69   30.32   1
   3  -1   4  288.43   18.84   2
   3  -1   4  296.19   17.55   9
   3   1   4  298.27   17.64   9
   3   1   4  290.01   18.94   2
   3   1   4  294.42   17.89   3
   3   1   4  283.87   18.92  10
   3  -1   4  309.08   19.49  14
   3  -1   4  292.85   17.80   3
   3   1   4  307.10   19.32  14
   4   1   4  403.95   26.77  14
   4  -1   4  414.54   26.97  14
   4   1   4  386.90   26.27   2
  -4   1  -4  432.59   28.41  12
   4   1   4  410.22   24.50   9
   4   1   4  411.54   24.85   3
   4  -1   4  396.62   24.72   3
   4   1   4  422.38   27.03  20
   4   1   4  385.42   26.21  10
  -4  -1  -4  440.24   28.30  12
   5   1   4   52.30    4.18   3
   5   1   4   58.12    4.79  20
   5  -1   4   53.24    4.50  20
  -5  -1  -4   60.25    5.60  17
   5   1   4   50.97    4.09   9
   5  -1   4   45.47    3.85   9
  -5   1  -4   48.26    4.59  12
  -5  -1  -4   51.90    4.56  12
   5   1   4   43.45    4.20   2
  -5   1  -4   58.52    5.67  17
  -5  -1  -4   56.01    4.77  11
   5  -1   4   54.76    4.41  14
  -5   1  -4   54.86    5.04   5
   5  -1   4   52.24    4.06   3
   6   1   4    1.66    1.29   9
   6  -1   4    0.82    1.17   9
   6  -1   4    0.58    1.37  20
   6  -1   4    2.53    1.23  14
  -6  -1  -4    2.82    1.63   5
  -6  -1  -4    0.98    1.27  11
   6  -1   4    2.69    1.90  19
  -6   1  -4    1.13    1.38  12
  -6   1  -4    1.89    1.91  17
   6  -1   4    1.63    1.21   3
  -6  -1  -4    2.03    1.88  17
   6   1   4    1.70    1.67  20
   6   1   4    2.90    1.50   3
  -6  -1  -4    1.36    2.44  16
  -6  -1  -4    3.07    1.55  12
  -6   1  -4    1.96    1.82   5
  -7   1  -4   96.36    9.72  17
  -7   1  -4   84.41    8.49   5
   7  -1   4   95.01    8.00  20
   7   1   4   92.05    7.36   3
  -7  -1  -4   85.53    8.44   5
   7  -1   4   79.09    6.90   3
   7  -1   4  103.37    9.93  19
   7   1   4  103.39    8.58  20
  -7  -1  -4  106.30    9.82  17
  -7  -1  -4   93.22   10.63  16
   8   1   4   29.57    8.14  22
  -8  -1  -4   10.53    3.87  17
  -8   1  -4   10.36    4.03  17
   9  -1   4   25.63    6.67  24
  -9  -1  -4   11.20    6.75  22
   9   1   4   19.22    3.45  21
  -9   1  -4   13.57    4.79  17
  -8  -2   4    3.70    2.99  17
  -8   2   4    3.03    2.94  17
  -7  -2   4  267.57   22.31  17
   7  -2  -4  261.92   18.69  20
   7  -2  -4  277.40   23.23  19
  -7   2   4  258.74   22.17  17
   7   2  -4  266.67   18.96  20
   7   2  -4  243.09   17.09   3
   6   2  -4  537.15   37.24  10
  -6   2   4  584.26   44.81  18
   6   2  -4  618.38   38.29  20
   6  -2  -4  514.71   37.89  14
  -6   2   4  586.93   42.09   5
   6  -2  -4  617.31   38.24  20
  -6   2   4  624.46   45.17  17
   6   2  -4  534.90   34.45   9
   6   2  -4  599.86   35.28   3
   6  -2  -4  534.10   34.44   9
  -5   2   4  528.19   37.29   6
   5   2  -4  588.78   34.36   3
  -5   2   4  599.13   41.18   5
   5   2  -4  572.61   33.78   9
  -5  -2   4  593.26   38.99  11
   5   2  -4  573.49   41.70  15
  -5   2   4  533.14   43.70  18
   5  -2  -4  535.26   37.19  14
   5   2  -4  611.43   37.40  20
  -5   2   4  625.60   44.05  17
  -5  -2   4  542.28   39.16  12
   5   2  -4  523.17   36.21   2
   5  -2  -4  601.54   37.34  20
   5   2  -4  554.36   39.46   4
  -5   2   4  522.74   39.08  12
  -5   2   4  583.94   46.50  19
   5  -2  -4  548.28   33.75   9
  -4   2   4 1350.94  102.52  19
  -4   2   4 1231.57   96.69  18
   4   2  -4 1324.84   75.83   3
  -4   2   4 1210.98   82.64   6
   4   2  -4 1285.79   91.87  15
   4   2  -4 1210.16   80.58  10
   4  -2  -4 1277.76   74.76   9
  -4  -2   4 1363.55   86.25  11
   4  -2  -4 1350.39   82.33  20
  -4  -2   4 1267.90   86.71  12
   4   2  -4 1218.59   87.41   4
   4  -2  -4 1202.39   82.44  14
   4   2  -4 1273.74   80.29   2
  -4   2   4 1285.23   86.70  12
   4   2  -4 1319.41   74.75   9
   3   2  -4  353.01   22.94  10
  -3   2   4  381.76   24.67  12
   3   2  -4  380.47   21.18   9
  -3  -2   4  361.53   24.66  12
   3  -2  -4  340.69   23.42  14
   3   2  -4  342.25   24.86   4
   3   2  -4  364.68   21.45   3
  -3   2   4  319.67   22.63  13
   3  -2  -4  362.78   21.26   9
  -3   2   4  341.78   23.52   6
   3   2  -4  370.72   22.74   2
  -2   2   4   43.15    3.51  13
   2   2  -4   53.53    4.02  11
   2   2  -4   48.97    3.15   9
  -2  -2   4   50.24    3.91  12
   2  -2  -4   43.69    3.34   9
   2   2  -4   43.40    3.92   4
   2   2  -4   48.56    3.19   3
   2   2  -4   48.19    3.38   2
  -2  -2   4   52.15    3.36  13
   2   2  -4   48.39    3.66  10
  -1   2   4  139.23    9.48   6
  -1   2   4  138.95    9.62  11
   1   2  -4  139.82    8.32   9
   1   2  -4  132.84    8.92   2
  -1   2   4  144.27    9.48  14
   1   2  -4  146.77    9.24  10
  -1   2   4  139.68    9.12  13
  -1  -2   4  139.69    9.01  13
   1   2  -4  142.84   10.06   4
   0   2   4   12.81    1.27  13
   0   2   4   14.00    1.42  14
   0   2  -4   12.50    1.50   4
   0  -2   4   13.42    1.29  13
   0   2   4   15.01    1.47   2
   0  -2   4   11.43    1.27  14
   0   2   4   11.22    1.35   6
   0   2   4   13.95    1.38   3
   0   2  -4   15.41    1.65  12
   0   2  -4   13.10    1.31  10
   0   2  -4   15.11    1.79   5
   0   2   4   16.43    1.40   9
   0   2  -4   11.80    1.56  11
   1   2   4  104.68    7.21   6
   1   2   4  106.95    7.19  10
  -1   2  -4  104.46    7.73   4
   1   2   4  113.58    7.30  14
   1   2   4  113.07    6.68   9
   1   2   4  108.02    6.75   3
   1   2   4  107.00    7.15   2
   1   2   4  104.38    7.79   4
   2  -2   4 1167.49   68.65   9
   2   2   4 1177.78   75.83  14
   2   2   4 1213.20   74.25  10
   2   2   4 1232.22   80.63   4
  -2   2  -4 1251.06   79.99  12
   2   2   4 1218.60   68.88   9
  -2   2  -4 1121.58   80.40   4
   2   2   4 1176.09   73.99   2
   2   2   4 1187.49   69.85   3
   2  -2   4 1103.61   73.57  13
   2  -2   4 1221.82   76.02  14
   2  -2   4 1104.40   68.38   1
   3   2   4   69.30    5.44   4
   3   2   4   68.35    4.96   2
  -3   2  -4   68.71    5.47  12
   3   2   4   62.73    4.81  14
   3  -2   4   65.66    4.41   9
   3  -2   4   68.74    5.14  14
  -3   2  -4   77.72    5.92   5
   3   2   4   70.67    4.72   3
   3   2   4   65.70    5.03  10
   3   2   4   69.55    4.64   9
  -4   2  -4   15.60    2.44   5
  -4   2  -4   14.49    2.11  12
   4   2   4    9.21    1.91  20
   4   2   4   10.74    1.65   9
   4  -2   4   12.22    1.88  14
   4   2   4    9.25    1.64   2
   4   2   4   11.70    1.94   4
  -4   2  -4    8.20    2.10  18
  -4  -2  -4   13.28    1.82  12
   4  -2   4   15.93    2.88  19
   4   2   4   19.09    3.42  16
   4   2   4    8.12    1.73  10
  -4  -2  -4   16.94    2.25  11
  -4   2  -4   11.66    2.71  17
   4   2   4   13.14    1.92   3
   4  -2   4    8.00    1.35   9
   4   2   4   15.82    2.77  15
   5   2   4   34.03    3.69  10
  -5   2  -4   34.48    4.04  12
   5   2   4   42.15    3.59   9
   5   2   4   46.93    4.42  20
   5  -2   4   51.69    5.43  19
  -5  -2  -4   38.78    3.91  12
   5   2   4   39.25    3.78   3
  -5  -2  -4   39.32    4.19  11
   5   2   4   41.39    4.61  15
  -5   2  -4   41.59    4.51   5
   5  -2   4   39.71    3.80  14
  -5   2  -4   45.92    5.37  17
  -5  -2  -4   45.79    4.96  17
   6  -2   4   51.11    6.20  19
  -6   2  -4   38.20    5.16   5
   6   2   4   38.67    4.44   3
   6   2   4   48.17    5.35  20
  -6  -2  -4   51.56    7.20  16
  -6   2  -4   48.55    6.20  17
  -6  -2  -4   49.73    5.73  17
   6   2   4   55.60    6.33   8
  -7   2  -4   10.05    3.84  17
   7   2   4   13.70    4.03   8
   7  -2   4   16.88    3.98  19
  -7   2  -4   10.16    3.19   5
  -7  -2  -4   12.27    4.56  16
   7   2   4   13.58    3.92  20
   7   2   4    5.84    2.66   3
  -9   2  -4    9.31    4.72  17
   9   2   4   30.76    8.96  22
  -9   3   4    0.67    3.28  17
  -9  -3   4    3.20    3.60  17
   8  -3  -4   50.96    7.05  19
  -8  -3   4   45.13    7.22  17
   7  -3  -4  331.09   26.99  19
  -7   3   4  289.75   25.28  17
   7  -3  -4  298.46   21.32  20
   7   3  -4  332.61   26.80   7
  -7   3   4  259.16   24.49  18
   7   3  -4  297.62   24.07  15
   7   3  -4  281.09   19.55   3
  -7  -3   4  313.27   25.59  17
  -6   3   4  451.68   37.80  17
   6   3  -4  437.91   29.33   3
  -6  -3   4  503.41   38.33  17
   6   3  -4  505.66   40.21   7
  -6   3   4  491.12   40.38  19
   6   3  -4  483.20   32.18  20
   6   3  -4  456.78   35.79  15
   6  -3  -4  469.81   31.95  20
   5  -3  -4  718.40   46.52   9
   5   3  -4  777.51   47.34   3
  -5   3   4  778.52   56.84   5
   5   3  -4  745.49   54.63   4
   5   3  -4  730.95   46.49   9
   5   3  -4  844.53   51.58  20
  -5  -3   4  804.64   54.07  11
  -5   3   4  801.32   60.63  18
   5   3  -4  838.70   57.76  15
  -5   3   4  752.73   51.69   6
   5  -3  -4  814.49   51.41  20
  -5   3   4  829.16   60.86  17
   4  -3  -4   43.04    4.00  14
  -4  -3   4   40.63    4.24  12
   4   3  -4   43.12    3.99  10
  -4   3   4   51.56    5.68  19
   4   3  -4   41.46    3.63   2
   4  -3  -4   45.03    4.13  20
  -4   3   4   44.14    4.19  12
  -4  -3   4   45.62    4.39  11
  -4  -3   4   52.12    5.59  17
   4   3  -4   46.97    4.83  15
  -4   3   4   40.21    3.81  13
  -4   3   4   52.51    5.32  17
   4  -3  -4   44.27    3.56   9
   4   3  -4   49.46    4.16  20
   4   3  -4   46.95    3.50   9
  -4   3   4   45.03    4.14   6
   4   3  -4   45.07    3.55   3
  -4   3   4   45.42    4.93  18
   4   3  -4   42.62    4.30   4
  -4   3   4   51.74    4.76   5
  -3   3   4   96.00    7.60  12
  -3   3   4  112.47    8.96  17
   3   3  -4  116.57    7.87  11
   3   3  -4  100.63    8.51  15
  -3   3   4  108.78    8.19   5
  -3   3   4   98.98    9.58  19
   3   3  -4   88.44    7.26  10
   3   3  -4  101.09    6.39   9
  -3  -3   4   95.40    7.75  12
   3   3  -4   90.43    6.77   2
  -3   3   4   88.99    7.43   6
   3   3  -4   98.11    6.46   3
  -3   3   4   97.96    8.77  18
   3  -3  -4  102.72    6.60   9
   2   3  -4  393.09   23.75   9
   2   3  -4  437.94   28.30   4
  -2  -3   4  434.25   25.48  13
   2  -3  -4  394.69   26.50  14
  -2   3   4  409.20   29.18   5
  -2   3   4  410.77   26.68   6
   2   3  -4  377.72   25.50   2
  -2   3   4  383.64   27.78  12
   2   3  -4  431.15   26.02  10
   2  -3  -4  382.57   24.01   9
  -2  -3   4  381.76   27.91  12
  -2   3   4  407.20   25.72  13
   1   3  -4   50.37    4.06   4
   1   3  -4   48.31    3.67  10
  -1   3   4   49.47    3.77  14
  -1  -3   4   50.76    3.45  13
   1   3  -4   53.54    4.35   5
  -1   3   4   41.25    3.78  12
  -1   3   4   40.37    3.41   3
  -1  -3   4   42.96    3.95  12
  -1   3   4   46.13    3.77   6
  -1   3   4   45.68    3.66   4
  -1   3   4   49.88    3.62  13
  -1   3   4   50.14    3.68  11
   1   3  -4   50.62    4.07  11
  -1   3   4   41.18    4.00   5
   0   3   4    4.51    1.03   4
   0   3  -4    5.35    1.18   4
   0   3  -4    4.56    1.42   5
   0   3  -4    6.12    1.32  11
   0   3   4    3.48    0.96   3
   0  -3   4    4.40    0.93  13
   0   3   4    6.12    1.03  13
   0   3   4    4.67    0.98  10
   0   3   4    4.04    1.11   5
   0  -3   4    5.47    0.89  14
   0   3  -4    4.88    1.32  12
   0   3   4    5.78    1.21   9
   0   3   4    3.20    1.08  11
   0   3   4    3.74    1.09  12
   0   3   4    4.92    1.00   6
   0   3  -4    4.68    0.91  10
   0   3   4    4.62    1.01  14
   1   3   4   52.40    3.46   9
   1   3   4   45.54    3.57   6
  -1   3  -4   48.76    4.03  11
   1  -3   4   45.32    3.65  14
   1   3   4   46.70    3.70  10
   1   3   4   46.07    3.61  14
  -1   3  -4   47.18    3.90   4
   1   3   4   48.65    3.65   2
  -1   3  -4   55.68    4.19  12
   1   3   4   50.31    3.47   3
  -1  -3  -4   46.40    3.89  12
   1   3   4   50.06    4.06   4
   1  -3   4   45.33    3.57  13
  -2   3  -4  265.41   19.80   5
   2  -3   4  257.40   17.72  14
   2   3   4  274.00   18.93   4
   2   3   4  260.03   16.05   9
   2  -3   4  244.21   17.11  13
  -2   3  -4  279.08   21.18  18
   2   3   4  260.87   16.28   3
   2   3   4  266.43   17.40  10
   2   3   4  246.56   17.19   2
  -2   3  -4  283.44   21.31  17
   2   3   4  297.22   20.30  15
  -3   3  -4   52.16    4.77  18
   3   3   4   40.76    3.38   9
   3   3   4   52.15    4.27   4
   3   3   4   41.08    3.94  20
   3   3   4   37.08    3.44   3
   3   3   4   44.83    3.86  10
   3   3   4   45.15    4.63  15
  -3   3  -4   53.47    4.34  12
  -3  -3  -4   47.56    3.93  12
   3  -3   4   39.25    3.54  13
   3  -3   4   40.79    3.76  14
  -4   3  -4  235.14   17.82  17
   4  -3   4  196.20   14.54  14
   4   3   4  211.52   15.57   4
   4  -3   4  235.53   18.51  19
   4   3   4  200.81   14.37  10
   4   3   4  202.48   13.19   9
   4   3   4  204.88   13.46   3
  -4   3  -4  207.34   16.37   5
   4   3   4  208.74   14.72  20
  -4   3  -4  207.81   17.16  18
   4   3   4  220.64   16.58  15
   5   3   4  151.12   10.82  20
  -5  -3  -4  145.02   11.14  11
   5   3   4  133.31    9.45   9
   5   3   4  133.62   10.29  10
   5   3   4  159.37   12.35  15
  -5   3  -4  156.82   13.16  17
  -5   3  -4  137.90   11.81   5
   5  -3   4  126.47   10.30  14
   5   3   4  138.47    9.76   3
  -5   3  -4  141.25   12.27  18
  -6   3  -4   74.44    8.82  17
   6   3   4   62.67    6.25   3
   6   3   4   96.31    9.30   8
   6  -3   4   83.35    8.99  19
   6   3   4   70.89    7.46  20
   6   3   4   76.57    8.29  15
  -7  -3  -4  122.32   14.06  16
   7  -3   4  101.87   12.32  19
   7   3   4  129.26   12.31   8
   8   3   4   31.15    7.94  24
   8  -3   4   18.77    5.46  19
  -8  -3  -4   16.32    6.00  16
   8   3   4   38.69    9.14  22
   8   3   4   33.57    7.17  28
   9   3   4   97.02   13.58  22
   9   3   4   81.67   10.64  28
   9   4  -4   11.15    6.34  22
   8   4  -4   36.00    7.51   7
   8   4  -4   59.04    7.73  26
   8  -4  -4   39.62    6.89  19
   7   4  -4  154.32   12.12  26
  -7   4   4  125.39    9.98  29
   7   4  -4  137.63   13.85   8
   6   4  -4   68.71    8.12   7
  -6   4   4   60.37    8.40  19
  -6   4   4   46.14    6.06   5
  -6  -4   4   55.80    7.47  17
  -6   4   4   58.80    7.18  17
   6   4  -4   56.87    6.96  15
   6   4  -4   50.72    5.72   4
  -6   4   4   52.95    6.59  18
  -5   4   4   29.24    4.51  18
  -5   4   4   23.60    3.48   6
  -5   4   4   24.82    4.13   5
   5   4  -4   35.15    5.39   7
   5   4  -4   40.77    6.24  16
   5   4  -4   30.09    4.72  15
   5   4  -4   23.91    3.80   4
  -5   4   4   28.71    5.61  19
  -5  -4   4   27.90    5.16  17
  -5   4   4   26.41    4.62  17
  -4   4   4   46.72    5.00   5
  -4   4   4   53.82    6.00  19
  -4   4   4   37.69    4.20  12
   4   4  -4   36.66    4.03  10
  -4   4   4   47.97    5.36  18
  -4  -4   4   40.61    4.36  11
   4   4  -4   48.36    5.42  15
  -4   4   4   49.38    5.56  17
  -4   4   4   44.02    4.32   6
   4  -4  -4   39.76    4.02  14
  -4   4   4   36.54    3.84  13
   4   4  -4   39.92    4.48   4
  -4  -4   4   34.65    4.25  12
  -4  -4   4   47.99    5.97  17
   3   4  -4  187.96   14.08  10
   3   4  -4  196.96   15.35   4
  -3   4   4  211.04   17.13  18
  -3   4   4  196.82   14.47   6
  -3   4   4  227.66   18.39  19
  -3   4   4  189.17   16.99  17
   3   4  -4  219.62   15.26  11
   3   4  -4  227.59   16.62  15
  -2   4   4  304.85   24.68  17
   2   4  -4  301.48   20.38  10
  -2   4   4  282.42   22.90   5
  -2   4   4  336.47   24.75  18
  -2   4   4  307.93   20.97   6
  -2   4   4  297.23   20.19  13
   2   4  -4  321.93   21.99  11
   2   4  -4  336.08   23.49  15
   2   4  -4  312.28   22.23   4
  -1   4   4  208.70   14.13   3
   1   4  -4  244.27   17.29  15
   1   4  -4  237.43   16.49   4
  -1  -4   4  227.06   14.73  13
   1   4  -4  239.36   16.30  11
   1   4  -4  224.62   14.99  10
  -1   4   4  227.27   14.92  13
  -1   4   4  227.94   15.50   6
  -1   4   4  209.61   18.19  17
   0   4   4   29.05    2.76   9
   0   4  -4   37.16    3.82  18
   0  -4   4   33.13    2.84  13
   0   4   4   30.46    2.89  14
   0   4   4   29.79    2.85   3
   0   4  -4   37.93    4.52  16
   0   4   4   31.45    3.15   4
   0   4  -4   30.53    3.23   4
   0   4  -4   36.29    3.84   5
   0   4   4   34.51    3.41   5
   0   4  -4   40.44    4.35  17
   0   4  -4   34.49    3.45  12
   0   4  -4   30.80    3.31  11
   1   4   4  330.39   20.72  10
   1   4   4  320.69   21.26  20
  -1   4  -4  305.38   23.66   5
   1   4   4  298.22   19.44   3
   1   4   4  295.90   19.14   9
  -1   4  -4  311.32   22.22  11
   1  -4   4  310.80   20.49  13
   1   4   4  349.82   22.61   4
  -1   4  -4  358.54   25.18  18
  -1   4  -4  312.78   22.39   4
   1  -4   4  311.66   21.02  14
  -1   4  -4  318.50   25.41  17
   2   4   4  966.73   62.18   4
   2   4   4  822.58   53.65   3
  -2   4  -4  959.07   68.75  18
   2   4   4  893.25   57.20  10
  -2   4  -4  847.17   64.60   5
  -2   4  -4  924.90   69.23  17
   2  -4   4  844.93   58.32  14
  -2   4  -4  969.09   75.20  16
   2   4   4  878.16   58.36  20
   3   4   4  208.21   14.38  20
   3  -4   4  227.86   17.90  19
   3   4   4  210.86   15.24   4
  -3   4  -4  182.12   15.89   5
   3   4   4  223.73   16.41  15
   3   4   4  203.20   14.08  10
  -3   4  -4  202.73   17.46  17
   3  -4   4  183.81   14.04  14
   3   4   4  184.22   12.70   9
  -3  -4  -4  227.68   15.27  11
   3   4   4  194.15   12.99   3
  -3   4  -4  210.45   16.87  18
  -4   4  -4    5.36    2.13  18
   4   4   4    5.65    1.46   9
   4   4   4    5.77    1.74   3
   4   4   4    9.71    3.24   7
   4   4   4    8.04    3.02  16
  -4   4  -4    8.32    2.72   5
   4  -4   4    6.84    2.42  19
   4   4   4    7.34    3.08   8
   4  -4   4    4.02    1.57  14
   4  -4   4    2.81    1.26  13
   4   4   4    8.61    2.64  15
  -4   4  -4    8.60    3.00  17
   4   4   4    7.35    2.05   4
   4   4   4    4.59    2.07  20
   5   4   4   16.69    4.59   7
   5   4   4   15.85    3.48  20
   5  -4   4   15.20    4.07  19
   5   4   4   14.89    2.70   3
   5   4   4   16.20    4.05  15
   5   4   4   22.09    5.35  16
  -5   4  -4   13.93    3.64   5
  -5   4  -4   14.68    3.60  18
  -5   4  -4   17.54    4.42  17
   5   4   4   17.11    2.99   4
  -6   4  -4  217.81   21.26  18
   6  -4   4  260.33   23.25  19
   6   4   4  282.94   23.69   7
   7   4   4  466.51   29.79  26
  -7   4  -4  477.45   33.42  31
   8   4   4  141.17   13.88  28
   8   5  -4    5.55    4.03   7
   8   5  -4   11.61    4.52  26
   8   5  -4    9.37    5.33  28
   8   5  -4   12.21    6.59  22
   8   5  -4   12.78    4.58  27
   8   5  -4   10.46    4.16   8
   7   5  -4  149.22   11.69  26
   7   5  -4   99.62   13.99   7
   7   5  -4  157.73   12.54  27
  -7   5   4  122.96    9.76  29
   7   5  -4  123.18   13.27   8
   6   5  -4   37.44    7.67  28
   6   5  -4   50.75   10.30  22
   6   5  -4   38.72    6.89  27
   6   5  -4   27.55    7.06  16
  -6   5   4   31.30    5.53  23
   6   5  -4   31.58    7.06  26
  -6   5   4   29.60    4.99  29
   6   5  -4   21.50    6.16   7
  -6   5   4   31.53    6.68  31
   6   5  -4   25.39    6.30   8
   5   5  -4   15.92    4.20  15
   5   5  -4   19.68    5.63  16
  -5   5   4   15.26    4.00  17
   5   5  -4   17.64    4.58   7
  -5  -5   4   12.89    4.07  17
  -5   5   4   19.43    5.23  19
  -5   5   4   17.56    4.11  18
   5   5  -4   25.35    5.36   8
  -5   5   4   11.53    3.35   5
   5   5  -4   11.57    3.04   4
  -4   5   4   55.84    6.99  18
   4   5  -4   67.05    7.83   7
   4   5  -4   46.92    5.75   4
  -4  -5   4   55.13    7.34  17
  -4   5   4   51.40    6.84  17
  -4   5   4   52.26    5.52   6
   4   5  -4   70.94    8.77  16
  -4   5   4   63.16    7.93  19
   4   5  -4   69.09    7.91   8
   3   5  -4   90.77    9.27   8
   3   5  -4   93.98    9.87   7
   3   5  -4   79.33    8.62  15
  -3   5   4   85.30    9.47  19
   3   5  -4   99.24   10.43  16
  -3   5   4   76.29    8.81  18
  -3   5   4   94.97    8.21   5
  -3   5   4   83.39    7.51  12
  -2   5   4  297.03   25.44  17
   2   5  -4  330.39   23.00   4
  -2   5   4  324.62   21.62   6
   2   5  -4  307.00   22.48  11
  -1   5   4  237.47   19.40  19
   1   5  -4  245.33   17.35   5
  -1   5   4  209.00   15.34   6
  -1   5   4  194.88   16.87   5
   1   5  -4  214.43   16.34   4
  -1   5   4  239.04   18.32  18
   1   5  -4  204.84   16.05  11
   0   5  -4    3.58    1.50   4
   0   5  -4    6.82    1.78  11
   0   5  -4    4.38    1.86  18
   0   5  -4    3.88    2.15   5
   0   5  -4    8.17    2.73  16
   0  -5   4    3.71    1.26  13
   0   5  -4    3.07    2.36  17
  -1  -5  -4  133.16   10.11  11
   1   5   4  132.47   11.00  15
  -1   5  -4  115.12   10.87   5
   1   5   4  120.79   10.04   4
  -1   5  -4  138.13   11.56  18
  -1   5  -4  143.08   12.91  16
  -1   5  -4  129.76   12.08  17
   2   5   4   43.34    4.78   4
  -2   5  -4   44.84    6.00  17
   2   5   4   40.80    4.17  10
  -2   5  -4   49.93    5.53  18
   2   5   4   53.26    5.58  15
  -2   5  -4   45.90    5.31   5
  -2  -5  -4   44.01    4.66  11
   3   5   4    1.70    2.84  16
   3   5   4    3.92    2.82   7
   3   5   4    1.69    2.27  15
   3  -5   4    0.34    1.87  19
  -3   5  -4    0.98    2.04  18
  -3   5  -4   -0.35    2.05   5
   3   5   4    0.80    1.64   4
  -3   5  -4    1.71    2.84  17
   4   5   4   41.76    6.62   7
   4   5   4   39.54    6.90  16
   4   5   4   37.91    6.56   8
   4  -5   4   32.77    5.83  19
  -4   5  -4   25.75    4.75   5
   4   5   4   24.41    4.02   4
   4   5   4   30.01    5.63  15
  -4   5  -4   32.92    5.12  18
  -4   5  -4   33.57    6.54  17
  -5   5  -4    9.65    3.57  18
   5   5   4    9.91    4.39  15
   5   5   4   11.18    4.98   7
  -5   5  -4   12.67    4.74  17
   5  -5   4   11.16    4.11  19
   5   5   4    8.00    4.56   8
   6   5   4   69.39    9.61  28
   6   5   4   39.90    9.03   7
   6   5   4   64.70    8.46  26
   6   5   4   66.86    8.92  27
  -6   5  -4   57.71    7.84  23
   6   5   4   83.65   12.42  22
   6   5   4   52.17    9.72   8
   7   5   4   12.52    5.09  26
   7  -5   4    9.33    4.47  19
   7   5   4    8.86    4.94  27
   7   5   4    9.63    5.54  28
  -7  -5  -4    6.14    4.85  16
   7   5   4   14.35    5.03  15
   7   5   4    7.04    4.42   7
   7   5   4   15.42    7.22  22
   7   6  -4   21.12    5.20  27
   7   6  -4   21.98    5.47  26
   7   6  -4   31.07    8.37  22
   7   6  -4   15.60    5.47   7
   7   6  -4   25.14    6.53  28
  -7   6   4   21.15    4.82  23
  -6   6   4   55.40    7.18  23
   6   6  -4   62.15    8.96  28
   6   6  -4   64.31    8.21  27
   6   6  -4   55.76    7.45  26
   6   6  -4   42.01    8.34   8
   6   6  -4   42.59    8.04   7
   5   6  -4   11.27    5.69  28
  -5   6   4    9.90    4.63  31
  -5   6   4    5.44    3.30  18
   5   6  -4   14.83    6.91  22
  -5   6   4    7.85    3.29  29
   5   6  -4    7.58    4.34   7
  -5  -6   4    2.02    2.90  17
  -5   6   4    4.08    3.55  23
   5   6  -4    9.04    4.57   8
   5   6  -4    1.50    3.62  15
   5   6  -4    9.80    5.35  27
   5   6  -4   15.44    4.68  26
  -5   6   4    3.73    3.53  17
   4   6  -4   47.38    7.58  15
   4   6  -4   50.30    8.11   7
  -4   6   4   71.64    7.32  23
   4   6  -4   58.79    9.07  16
  -4   6   4   51.77    7.33  18
  -4   6   4   50.07    7.23  17
   4   6  -4   63.27    8.56   8
  -4   6   4   53.09    7.96  19
   4   6  -4   90.83   10.10  28
   3   6  -4    8.37    3.52   7
   3   6  -4   10.32    3.69  17
  -3   6   4    8.29    3.65  19
   3   6  -4    9.92    4.02   8
   3   6  -4    6.42    2.71   4
  -3   6   4    9.83    3.42  18
   2   6  -4   10.18    3.58  17
  -2   6   4   11.87    3.23  18
   2   6  -4    8.52    3.30   8
   2   6  -4    7.34    2.55   4
  -2   6   4    7.33    3.00  19
   1   6  -4    5.29    3.37  16
   1   6  -4    2.76    2.08   4
   1   6  -4    6.54    3.44  17
   0   6  -4   62.45    7.18  18
   0   6  -4   65.94    8.56  16
   0   6  -4   61.48    6.64   5
   0   6  -4   68.84    7.79   8
   0   6  -4   71.86    7.87  17
  -1   6  -4    3.95    2.50   5
  -1   6  -4    4.86    3.27  17
  -1   6  -4    4.07    2.40  18
  -2   6  -4   59.12    7.32   5
  -2   6  -4   78.04    8.31  18
  -2   6  -4   68.59    8.82  17
   2   6   4   88.99    8.97   7
   2   6   4   67.24    6.76   4
  -3   6  -4   40.01    7.02  17
   3   6   4   41.59    6.95   7
   4   6   4  122.42   10.68  26
  -4   6  -4  122.40   11.38  31
   4   6   4  137.92   12.21  28
   4   6   4   93.83   12.84   7
  -4   6  -4  115.60   10.14  23
   5   6   4  110.23   10.93  27
   5   6   4  122.64   11.77  28
   5   6   4   76.55   11.87   7
   5   6   4  109.77   10.77  26
  -5   6  -4   95.32    9.69  23
   6   6   4   29.56    6.55  15
   6   6   4   45.34   10.12  22
   6   6   4   38.04    7.61  28
   6   6   4   40.45    7.52  27
   6  -6   4   28.26    6.77  19
   6   6   4   40.17    7.35  26
   5   7  -4   77.42    9.34  28
   5   7  -4   60.00    8.32  27
   5   7  -4   92.02   12.02  22
   5   7  -4   50.94    8.94   7
   5   7  -4   59.79    7.65  26
   4   7  -4   17.59    7.26  22
   4   7  -4   14.06    5.44  28
   4   7  -4   18.86    4.60  26
   4   7  -4   12.55    4.72   7
   4   7  -4   17.77    5.49  27
   3   7  -4   16.60    6.86  22
  -3   7   4    8.86    3.53  18
   3   7  -4   21.56    5.88  28
   3   7  -4   16.02    4.95   8
   3   7  -4   18.62    5.05  27
   2   7  -4   41.93    7.85   8
   2   7  -4   51.12    7.45  28
   2   7  -4   44.74    7.23  27
   2   7  -4   55.76    9.42  22
   1   7  -4  118.43   13.35  17
   1   7  -4  147.50   12.94  28
   1   7  -4  165.24   15.67  22
   1   7  -4  110.62   13.15   8
   0   7  -4    1.36    3.19   8
   0   7  -4    4.01    5.03  22
   0   7  -4    0.08    3.33  17
  -1   7  -4  117.01   12.39  17
   3   7   4   14.07    4.37  26
   3   7   4   15.69    5.40  28
   3   7   4   15.13    6.87  22
   3   7   4   13.94    4.81  27
  -4   7  -4    1.85    3.85  17
   4   7   4    6.32    3.79  26
   4   7   4    9.92    6.48  22
   4   7   4    9.19    4.51  27
   4   7   4    6.73    4.18  28
   5   7   4   52.39    7.47  26
   5   7   4   59.88    8.26  27
   5   7   4   67.32   10.51  22
   5   7   4   70.36    9.18  28
   2   8  -4   19.54    5.51  28
   2   8  -4   21.02    7.08  22
   1   8  -4    9.89    5.90  22
   1   8  -4    7.26    3.49  17
   1   8  -4    5.22    4.26  28
   0   8  -4   50.55    9.49  22
   0   8  -4   45.31    6.78  17
  -9   0   5    2.55    3.06  17
   9   0  -5    4.61    4.87  24
   8   0  -5   22.28    4.19  20
  -8   0   5   20.65    4.49  17
   7   0  -5    0.34    1.53  20
  -7   0   5    1.75    1.73   5
  -7   0   5    1.20    1.94  17
   7   0  -5    0.27    1.38   3
  -6   0   5    3.98    1.53   5
  -6   0   5    2.18    1.20  12
   6   0  -5    2.72    1.07   9
  -6   0   5    3.39    1.70  17
   6   0  -5    2.44    1.40  20
   5   0  -5    1.10    1.00   9
  -5   0   5   -0.12    1.19  17
  -5   0   5    0.35    0.62  13
  -5   0   5   -0.15    0.85  12
   5   0  -5    0.57    1.01  20
   4   0  -5    0.13    0.61  14
  -4   0   5    1.61    0.69  13
  -4   0   5    0.97    0.59  11
   4   0  -5    1.79    0.83   9
   4   0  -5    1.35    0.74  10
  -4   0   5    1.98    0.97  12
   3   0  -5  124.30    7.63   1
  -2   0   5    0.65    0.50   6
   2   0  -5    0.53    0.62  10
   2   0  -5    2.61    0.85   1
  -2   0   5    0.08    0.48  14
  -2   0   5    1.61    0.57  13
  -2   0   5    0.37    0.54  12
   2   0  -5    1.87    0.65   9
  -1   0   5   12.61    1.17  14
  -1   0   5   11.35    1.09  13
   1   0  -5   11.84    1.13  11
   1   0  -5    8.50    1.18  10
   1   0  -5    9.43    1.03   9
  -1   0   5   13.12    1.13  12
   0   0  -5    0.32    0.37  11
   0   0   5    0.94    0.29  13
   0   0   5    1.00    0.31   2
   0   0  -5    0.69    0.40  10
   0   0  -5    0.04    0.23   2
   0   0   5    0.33    0.30  14
   0   0   5    1.52    0.33   9
  -2   0  -5    0.96    0.57  10
  -2   0  -5    0.45    0.57   1
  -2   0  -5    0.61    0.64   5
   2   0   5    0.69    0.54  14
   2   0   5    0.70    0.47   2
  -2   0  -5    0.96    0.74  11
  -2   0  -5    0.86    0.61  12
   2   0   5    0.90    0.52   9
   2   0   5    0.63    0.46   3
  -3   0  -5   78.20    4.98   1
  -4   0  -5    1.01    1.04   5
  -4   0  -5    1.38    1.04  11
   4   0   5    0.30    0.77   2
   4   0   5    0.71    0.85  14
  -4   0  -5    1.08    0.97  12
   4   0   5    0.01    0.86   9
   4   0   5    0.75    0.91   3
   5   0   5   40.32    3.34   2
   5   0   5   30.30    3.04   9
  -6   0  -5    1.43    1.43  12
  -6   0  -5    1.06    2.30  16
   6   0   5    2.48    1.50   3
  -6   0  -5    2.06    1.89  17
  -6   0  -5    1.50    1.42  11
   6   0   5    0.49    1.36   9
  -6   0  -5    1.71    1.66   5
   6   0   5    1.82    1.65  20
   7   0   5    1.43    2.06  20
  -7   0  -5    1.90    2.38  17
  -7   0  -5    2.62    2.11   5
   7   0   5    0.05    1.52   3
  -8   0  -5    6.01    3.04  17
  -8   0  -5    3.73    5.11  22
  -9   0  -5    2.47    3.39  17
   9   0   5    7.78    5.42  24
  -9   0  -5    6.63    5.21  22
   9  -1  -5   13.97    5.68  24
  -9  -1   5    7.60    4.00  17
  -9   1   5    9.77    4.22  17
   9   1  -5   22.64    6.53  24
  -8  -1   5  206.24   18.90  17
   8   1  -5  218.97   16.24  20
   8  -1  -5  233.01   16.39  20
  -8   1   5  205.14   18.81  17
   7  -1  -5   14.95    3.07  20
  -7   1   5   15.30    3.26   5
   7   1  -5   13.85    2.61   3
   7   1  -5   13.19    3.09  20
  -7  -1   5   14.06    3.58  17
  -7   1   5   12.44    3.38  17
   6  -1  -5  195.01   13.55  20
   6  -1  -5  166.12   12.00   9
   6   1  -5  170.44   12.01   9
  -6   1   5  190.57   14.81   5
  -6  -1   5  207.42   16.24  17
   6   1  -5  188.70   12.40   3
   6   1  -5  207.43   13.70  20
  -5   1   5  262.24   22.33  19
   5  -1  -5  256.66   17.79  14
   5   1  -5  250.02   17.44  10
   5   1  -5  244.83   17.44   2
   5   1  -5  271.55   20.08  15
  -5   1   5  257.29   18.81  12
   5  -1  -5  266.57   16.32   9
  -5   1   5  254.38   21.00  18
  -5   1   5  287.25   19.92   5
   5   1  -5  272.56   16.60   3
   5  -1  -5  299.59   18.21  20
  -5  -1   5  260.04   18.84  12
   5   1  -5  278.78   16.36   9
   4  -1  -5   20.72    2.03  14
   4   1  -5   18.74    1.99   2
   4   1  -5   19.96    1.91   9
   4   1  -5   15.64    1.96  10
   4  -1  -5   16.35    1.81   9
  -4  -1   5   23.74    2.24  12
  -4   1   5   16.34    1.86  13
  -4  -1   5   20.26    1.77  13
  -4   1   5   23.75    2.26  12
  -3   1   5  494.31   31.75   6
   3   1  -5  488.54   30.95  10
  -3  -1   5  511.54   33.29  12
   3  -1  -5  491.43   28.74   9
   3   1  -5  533.50   28.74   9
  -3   1   5  459.40   30.64  13
   3   1  -5  473.48   33.53   4
   3   1  -5  462.32   28.54   1
   3  -1  -5  478.74   31.63  14
  -3  -1   5  480.13   30.54  13
  -2  -1   5  283.23   18.21  13
  -2  -1   5  310.16   19.88  12
  -2   1   5  283.41   18.97   6
   2   1  -5  312.56   19.76  11
  -2   1   5  271.45   18.92  14
   2   1  -5  312.59   17.11   9
   2  -1  -5  272.18   17.16   9
   2   1  -5  270.42   20.03   4
   2   1  -5  297.52   18.52  10
   2   1  -5  294.22   17.01   1
  -2   1   5  277.17   18.31  13
  -1   1   5 5470.24  328.83  13
  -1  -1   5 5442.03  328.79  13
  -1  -1   5 5278.10  356.48  12
   1   1  -5 5500.20  306.22   1
   1   1  -5 5254.58  359.70   4
   1  -1  -5 4820.39  331.20  10
  -1   1   5 5372.04  339.25  14
   0   1   5   30.17    2.05  13
   0   1  -5   29.93    2.15  10
   0   1   5   29.77    2.22  14
   0   1   5   28.64    2.03   9
   0   1   5   30.60    2.20   6
   0  -1   5   29.44    2.08  14
   0   1   5   28.42    2.17   2
   0   1  -5   26.98    2.36   4
   0   1   5   26.91    2.05   3
   1  -1   5  716.34   43.39   9
   1  -1   5  716.23   46.63   2
   1  -1   5  731.88   46.54  13
   1   1   5  740.03   48.04  14
   1   1   5  764.50   44.21   3
  -1   1  -5  753.87   52.88   5
   1   1   5  781.35   46.84   2
   1   1   5  777.55   43.59   9
  -1   1  -5  747.49   50.53  12
   2  -1   5  188.89   11.72  14
   2   1   5  183.78   11.61  14
  -2   1  -5  175.69   10.41   1
   2  -1   5  167.26   11.19  13
   2   1   5  168.12   11.34   2
   2   1   5  174.83   10.73   3
   2   1   5  185.75   11.41  10
  -2  -1  -5  164.20   10.51   1
   2   1   5  173.21   10.57   9
   3  -1   5    9.89    1.22   9
  -3  -1  -5   13.65    1.50  12
  -3   1  -5   12.05    1.67  12
   3  -1   5   10.19    1.29   2
  -3   1  -5    9.64    1.17   1
  -3   1  -5    9.83    1.66  11
   3  -1   5   14.30    1.56  14
   3   1   5   10.01    1.48  10
  -3   1  -5   13.50    1.87   5
   3  -1   5   11.51    1.29   3
   3  -1   5    9.15    1.10   1
   3  -1   5    8.13    1.22  13
   3   1   5   11.14    1.42   2
   3   1   5   11.12    1.38   3
   3   1   5   13.23    1.39  14
   3   1   5   10.38    1.33   9
  -3  -1  -5   14.65    1.76  11
   4   1   5  421.71   29.02  14
  -4   1  -5  483.35   32.26   5
   4   1   5  437.19   26.51   9
  -4  -1  -5  464.19   30.61  12
  -4   1  -5  470.58   30.76  12
   4   1   5  430.17   26.88   3
   4  -1   5  414.64   26.73   3
   4   1   5  441.29   29.19  20
   4  -1   5  444.26   29.21  14
  -5  -1  -5  152.18   11.16  11
   5  -1   5  143.93   10.48  14
   5   1   5  144.39    9.60   9
   5  -1   5  143.21    9.59   3
  -5   1  -5  159.23   12.64  17
  -5  -1  -5  157.71   11.62   5
  -5   1  -5  142.47   11.07  12
  -5  -1  -5  145.41   10.95  12
   5   1   5  151.71    9.82   3
   5  -1   5  143.88   10.48  20
   5  -1   5  135.72    9.42   9
  -5   1  -5  151.07   11.74   5
   5   1   5  163.99   10.85  20
   6  -1   5   37.28    3.95  20
   6  -1   5   43.95    5.31  19
  -6  -1  -5   44.85    5.99  16
  -6  -1  -5   41.80    4.87  17
  -6  -1  -5   35.27    4.04   5
   6  -1   5   31.94    3.29   9
   6   1   5   32.38    3.38   9
  -6   1  -5   36.60    4.35   5
  -6  -1  -5   35.29    3.80  12
  -6   1  -5   30.08    3.82  12
   6   1   5   37.80    3.75   3
   6  -1   5   34.35    3.49   3
  -6   1  -5   43.01    5.12  17
   6   1   5   40.16    4.25  20
   6  -1   5   34.19    3.53  14
  -6  -1  -5   32.95    3.88  11
   7  -1   5   23.09    4.53  19
   7   1   5   26.02    4.46  20
  -7   1  -5   19.98    4.07   5
  -7  -1  -5   25.88    5.61  16
  -7   1  -5   25.11    4.91  17
  -7  -1  -5   22.66    4.60  17
   7   1   5   23.75    3.80   3
   7  -1   5   21.09    3.13   3
   7  -1   5   23.41    3.84  20
   8   1   5    3.86    6.45  22
  -8   1  -5    4.73    4.86  22
   8   1   5    3.78    2.51  21
  -8   1  -5    0.58    2.88  17
   8  -1   5   -0.83    2.37  20
   9   1   5    5.24    5.27  24
  -9  -1  -5    2.02    5.61  22
   9  -2  -5   17.11    5.39  24
  -9   2   5   10.85    3.95  17
  -9  -2   5    8.40    4.01  17
  -8  -2   5   29.41    5.88  17
   8  -2  -5   34.06    5.36  20
  -8   2   5   29.96    5.78  17
   8   2  -5   36.29    5.62  20
   7  -2  -5   15.89    3.60  19
   7   2  -5   12.81    3.22  20
  -7   2   5   12.66    3.62  17
   7   2  -5   12.88    2.80   3
  -7   2   5   11.99    3.03   5
  -7  -2   5   12.18    3.67  17
   7  -2  -5   12.33    2.92  20
   6  -2  -5   22.04    2.57   9
  -6   2   5   23.76    3.46   5
   6  -2  -5   18.84    2.60  14
   6   2  -5   18.54    2.41   9
  -6  -2   5   24.97    4.17  17
   6   2  -5   22.33    3.87  15
  -6   2   5   26.93    2.97  12
   6   2  -5   18.36    3.00  20
  -6   2   5   21.18    3.70  17
   6  -2  -5   24.00    3.32  20
  -6   2   5   14.78    2.51  13
  -6   2   5   19.05    3.48  18
  -6  -2   5   21.99    2.91  12
  -6   2   5   26.13    4.10  19
   6   2  -5   22.04    2.77   3
   5  -2  -5  324.06   20.36  20
   5  -2  -5  284.18   20.13  14
   5   2  -5  278.93   21.26   4
   5  -2  -5  292.61   18.28   9
  -5  -2   5  313.52   21.13  11
  -5   2   5  327.67   24.01  17
  -5   2   5  282.06   23.70  18
   5   2  -5  307.16   18.62   3
   5   2  -5  316.42   20.33  20
  -5   2   5  281.22   21.11  12
   5   2  -5  273.46   19.53   2
  -5  -2   5  280.36   21.17  12
   5   2  -5  295.47   18.26   9
  -5   2   5  316.80   22.37   5
  -5   2   5  309.06   25.41  19
   5   2  -5  299.09   22.70  15
   4   2  -5 1755.06  100.04   3
   4   2  -5 1773.86   98.62   9
   4   2  -5 1688.28  105.94   2
   4   2  -5 1621.96  115.36   4
  -4   2   5 1736.22  114.38  12
  -4   2   5 1776.00  135.13  19
   4  -2  -5 1645.86  108.82  14
  -4   2   5 1612.79  109.05   6
   4   2  -5 1592.48  106.29  10
   4  -2  -5 1678.11   98.65   9
  -4  -2   5 1668.46  114.37  12
  -4   2   5 1666.26  127.56  18
   4  -2  -5 1767.76  108.60  20
   4   2  -5 1688.12  121.17  15
   3  -2  -5  110.97    7.82  14
   3  -2  -5  115.44    7.12   9
   3   2  -5  117.27    7.06   3
   3   2  -5  114.50    6.96   9
   3   2  -5  105.33    7.65  10
   3   2  -5  112.71    7.46   2
   3   2  -5  104.05    8.26   4
  -3   2   5  104.80    7.85   6
  -3  -2   5  104.44    7.28  13
  -3  -2   5  120.34    8.26  12
  -2  -2   5 4742.75  291.82  13
  -2   2   5 4633.83  301.79   6
  -2  -2   5 4797.86  316.59  12
  -2   2   5 4552.97  291.97  13
   2   2  -5 4763.75  272.86   9
   2   2  -5 4582.74  276.77   3
   2   2  -5 4922.66  294.23  10
  -2   2   5 4884.26  316.48  12
   2   2  -5 4700.28  293.21   2
  -2   2   5 4623.56  301.29  14
   2   2  -5 4584.54  319.44   4
  -1   2   5  725.64   44.45  13
  -1   2   5  650.72   48.05  12
  -1   2   5  659.72   50.29   5
   1   2  -5  679.68   41.31   9
  -1  -2   5  751.67   44.37  13
   1   2  -5  755.53   48.00  11
  -1   2   5  727.88   46.00   6
  -1  -2   5  723.19   48.26  12
   1   2  -5  733.31   48.71   4
  -1   2   5  738.35   45.94  14
   1   2  -5  675.09   44.39   2
   0   2   5 2820.77  180.94   6
   0   2  -5 2970.58  176.37  10
   0  -2   5 2795.91  175.05  13
   0   2   5 2838.05  163.80   9
   0   2   5 2608.70  198.42   5
   0   2  -5 2813.45  191.59   4
   0   2   5 2879.30  180.68  14
   0   2  -5 2828.57  188.72  11
   0   2   5 2817.26  176.01   2
   0  -2   5 2880.56  180.51  14
   0   2   5 2959.90  191.50   4
   0   2   5 2804.03  175.03  13
   0   2  -5 2689.19  198.65   5
   0   2   5 2801.92  166.15   3
  -1  -2  -5   12.87    1.19  12
   1   2   5    9.49    1.19   3
   1  -2   5   10.62    1.24  14
   1  -2   5    9.86    1.13  13
   1   2   5   10.19    1.33   4
   1   2   5    9.97    1.08   6
   1   2   5   10.42    1.20  14
  -1   2  -5    9.01    1.45  12
   1   2   5    9.98    1.29  10
  -1   2  -5    9.23    1.61   5
  -1  -2  -5   13.10    1.43  11
   1   2   5   10.51    1.19   9
   1   2   5    8.67    1.19   2
  -1   2  -5   10.44    1.30   4
  -1   2  -5    8.21    1.45  11
   2   2   5   54.40    4.16  14
   2   2   5   61.18    4.33  10
   2   2   5   59.22    4.65   4
  -2   2  -5   62.17    4.70  12
   2   2   5   52.44    3.90   9
   2  -2   5   62.81    4.39  14
   2  -2   5   54.67    4.11  13
   2   2   5   53.13    3.95   3
  -3   2  -5  396.70   26.46  12
   3   2   5  379.09   22.72   9
   3  -2   5  362.22   22.52   9
   3   2   5  399.57   26.63   4
   3   2   5  394.75   23.07   3
   3  -2   5  359.67   24.20   2
   3   2   5  368.26   24.39   2
   3  -2   5  393.57   25.11  14
   3  -2   5  354.52   24.13  13
   3   2   5  392.17   24.51  10
   3   2   5  353.89   24.80  14
   4   2   5   86.95    5.93   3
   4   2   5   77.83    6.45  20
   4  -2   5   82.19    6.33  14
   4  -2   5   75.27    5.86  13
  -4   2  -5   79.94    7.37  18
   4   2   5   79.49    6.17  10
   4   2   5   92.63    7.37  15
  -4  -2  -5   88.73    6.51  12
  -4   2  -5   88.39    6.79  12
  -4   2  -5   91.18    7.25   5
   4   2   5   85.19    5.80   9
  -5  -2  -5  250.15   18.11  11
   5   2   5  254.39   15.98   3
   5  -2   5  231.44   17.06  14
   5   2   5  235.93   15.58   9
  -5   2  -5  241.40   19.02   5
   5   2   5  264.95   17.44  20
  -5   2  -5  273.32   20.76  17
   5   2   5  254.52   19.36  15
   6  -2   5   80.95    8.45  19
   6   2   5   79.91    8.13   8
   6   2   5   65.70    6.03   3
   6   2   5   79.71    7.16  20
  -6   2  -5   73.04    8.02  17
  -6   2  -5   61.65    7.05   5
  -6  -2  -5   85.14    9.48  16
   7   2   5    1.21    3.24   8
  -7   2  -5    0.72    2.74  17
  -7   2  -5    2.50    2.33   5
   7  -2   5    2.51    2.49  19
   7   2   5    1.08    1.98   3
  -7  -2  -5    0.64    3.30  16
   8   2   5   98.78   10.76  28
   8   2   5   71.06    6.68  21
  -9  -3   5    0.19    3.31  17
  -9   3   5    3.65    3.49  17
   9  -3  -5    7.07    5.06  24
   8  -3  -5   24.09    5.26  19
  -8   3   5   25.07    5.44  17
   8  -3  -5   24.41    4.75  20
  -8  -3   5   16.79    5.02  17
   8  -3  -5   32.29    6.58  24
  -7   3   5  253.78   23.40  18
   7   3  -5  309.46   25.56   7
   7   3  -5  284.80   22.75  15
  -7   3   5  285.97   24.14  17
   7   3  -5  260.42   18.53   3
  -7  -3   5  294.33   24.38  17
   7  -3  -5  294.79   20.36  20
   6   3  -5  181.34   15.66   7
  -6   3   5  166.90   15.64  19
  -6   3   5  166.59   14.55  17
   6   3  -5  145.49   10.97   3
  -6  -3   5  180.13   15.11  17
   6  -3  -5  161.40   12.22  20
   6   3  -5  159.34   13.74  15
  -6   3   5  146.86   13.20   5
  -6   3   5  149.63   14.12  18
   6   3  -5  161.15   12.24  20
   5   3  -5   42.91    4.57  20
  -5  -3   5   43.85    4.74  11
   5   3  -5   61.25    7.09  16
   5   3  -5   57.73    4.06   9
   5   3  -5   39.21    4.38  10
  -5   3   5   62.41    6.07  17
  -5  -3   5   54.82    4.99  12
  -5   3   5   44.19    4.26  13
  -5   3   5   45.98    4.67   6
   5   3  -5   48.66    4.05   3
  -5  -3   5   53.21    6.23  17
  -5   3   5   47.95    6.28  19
  -5   3   5   59.95    5.45   5
   5   3  -5   48.02    5.61  15
   5  -3  -5   47.89    4.77  20
   5   3  -5   42.71    4.82   4
  -5   3   5   45.57    5.63  18
   5  -3  -5   45.48    4.02   9
   4  -3  -5  151.94   10.26  20
  -4  -3   5  160.87   12.58  17
   4   3  -5  138.74    8.92   9
  -4  -3   5  125.41   10.55  12
  -4   3   5  138.58   12.01  18
  -4   3   5  154.45   12.20  17
  -4   3   5  147.81   11.29   5
  -4  -3   5  139.98   10.67  11
   4   3  -5  135.55    9.07   3
  -4   3   5  152.21   13.05  19
   4  -3  -5  129.35   10.03  14
   4  -3  -5  137.77    9.09   9
  -4   3   5  128.33   10.12   6
   4   3  -5  141.57    9.96  10
   4   3  -5  132.24   10.70   4
  -3   3   5  274.38   19.70   6
  -3   3   5  293.92   20.50  12
  -3   3   5  311.83   24.71  19
  -3   3   5  311.36   21.62   5
   3  -3  -5  275.55   17.69   9
  -3   3   5  279.93   23.08  18
  -3   3   5  323.07   23.19  17
   3   3  -5  323.42   20.63  11
   3   3  -5  285.58   22.00  15
   3  -3  -5  270.93   19.53  14
   3   3  -5  296.99   17.61   9
   3   3  -5  275.16   20.82   4
  -3  -3   5  278.34   20.60  12
   2  -3  -5   51.48    4.14   9
  -2  -3   5   63.36    4.95  12
   2   3  -5   58.31    4.58  10
  -2   3   5   61.97    4.73  12
  -2   3   5   51.75    4.64   6
  -2  -3   5   63.68    4.21  13
  -2   3   5   64.66    5.07   5
   2   3  -5   54.29    4.95   4
  -2   3   5   55.38    4.40  13
   2   3  -5   64.43    4.97  11
   1   3  -5  329.69   22.25   4
  -1   3   5  312.17   20.20  13
  -1  -3   5  298.04   21.99  12
  -1   3   5  313.68   21.54  11
  -1  -3   5  324.97   20.09  13
  -1   3   5  311.30   20.95   6
   1   3  -5  326.09   20.40  10
  -1   3   5  312.54   21.86   4
   1   3  -5  334.00   21.95  11
  -1   3   5  301.50   20.88  14
   0  -3  -5    0.94    0.82  11
   0   3   5    1.47    0.79  14
   0   3   5    1.86    0.79   4
   0   3  -5    0.40    0.86  11
   0   3   5    0.99    0.82  12
   0   3  -5    0.27    1.03   5
   0   3   5    0.29    0.60  13
   0   3  -5    1.29    0.80   4
   0  -3   5    0.98    0.63  13
   0  -3   5    1.25    0.61  14
   0   3   5    1.10    0.78   5
   0   3   5    1.03    0.90   9
   0   3   5    0.45    0.75   3
   0   3  -5    0.40    0.90  12
   1   3   5  729.48   44.28   3
   1   3   5  726.74   46.91   2
  -1   3  -5  733.33   50.40  11
   1   3   5  787.31   47.08  10
   1  -3   5  741.99   46.65  13
  -1   3  -5  743.21   51.05   4
   1  -3   5  767.37   48.10  14
  -1   3  -5  695.26   53.15   5
   1   3   5  711.37   48.09   6
   1   3   5  760.19   43.68   9
   1   3   5  810.44   51.16   4
   1   3   5  725.41   48.07  14
  -2   3  -5  484.68   37.05  18
  -2   3  -5  508.05   37.45  17
   2   3   5  454.99   28.95   3
  -2   3  -5  476.27   34.94   5
   2   3   5  484.40   30.86  10
   2   3   5  505.86   33.55   4
   2   3   5  521.55   35.28  15
   2  -3   5  477.34   31.51  14
   2  -3   5  444.99   30.47  13
   2   3   5  464.39   28.55   9
   3   3   5    5.99    1.82  15
   3  -3   5    6.15    1.41  14
  -3   3  -5    7.26    1.66  11
   3   3   5    5.58    1.51  10
  -3   3  -5    9.55    2.46  17
   3   3   5    6.38    1.37   3
   3   3   5    6.26    1.38   9
   3   3   5    4.94    1.50  20
  -3   3  -5    7.02    1.84  12
   3  -3   5    6.66    1.98  19
   3   3   5    7.55    2.25  16
   3   3   5    4.05    1.14   2
   3   3   5    6.56    1.62   4
   3  -3   5    5.27    1.22  13
  -3   3  -5    6.11    2.19  16
  -3   3  -5    8.74    2.09   5
  -3   3  -5    6.31    1.75  18
  -3  -3  -5    7.86    1.82  11
  -4   3  -5  144.51   12.00  18
   4   3   5  133.55    9.38   3
  -4   3  -5  137.74   11.49   5
  -4   3  -5  152.99   12.65  17
   4  -3   5  132.11   10.09  14
   4   3   5  142.27   10.81   4
   4   3   5  131.50    9.16   9
  -4  -3  -5  155.90   10.99  11
   4   3   5  133.69   10.07  10
   4   3   5  140.66   10.32  20
   4   3   5  153.36   11.70  15
   5   3   5   80.52    7.93   8
   5   3   5   60.54    5.50   3
  -5   3  -5   60.07    6.72   5
  -5   3  -5   58.67    6.67  18
  -5   3  -5   66.30    7.41  17
   5   3   5   72.90    6.95  15
   5   3   5   65.92    6.14  20
   5  -3   5   77.00    7.74  19
   6   3   5  118.59   11.19  15
  -6  -3  -5  137.47   13.71  16
   6  -3   5  124.84   12.35  19
   6   3   5  126.41   12.53   7
   6   3   5  103.25    9.87  20
  -6   3  -5  104.37   11.57  17
   7  -3   5   42.14    6.72  19
  -7   3  -5   28.12    6.10  17
  -7  -3  -5   42.84    8.56  16
   8  -3   5   48.50    8.54  19
   8   3   5   57.41    9.09   8
   8   3   5   82.55    9.85  28
   8   3   5   87.60   12.61  22
   9   3   5   96.52   11.61  28
   9   3   5  120.65   15.23  22
   9   4  -5   10.72    6.44  22
   8  -4  -5   48.26    7.83  19
   8   4  -5   48.73    8.29   7
   8   4  -5   69.80    8.01  26
   7  -4  -5   71.61   10.11  19
   7   4  -5   97.58   10.61   8
   7   4  -5   96.03   11.92  16
  -7   4   5   89.18    9.03  23
   7   4  -5  106.71    9.67  26
  -7   4   5   81.23    7.84  29
   6   4  -5   11.52    4.44  16
  -6   4   5    8.67    4.03  19
   6   4  -5    5.58    2.44   4
  -6  -4   5    5.79    3.60  17
   6   4  -5    9.50    3.76   7
   6   4  -5    9.42    3.85   8
   6   4  -5    5.96    3.26  15
  -6   4   5   11.48    3.39  17
  -6   4   5    5.55    2.55   5
  -6   4   5    8.56    2.94  18
   5   4  -5   52.96    6.61   7
   5   4  -5   60.94    7.48  16
  -5   4   5   40.83    5.57  18
   5   4  -5   56.57    6.81   8
   5   4  -5   36.73    4.69   4
  -5   4   5   35.63    5.09   5
  -5   4   5   43.15    5.76  17
  -5  -4   5   40.34    6.20  17
  -5   4   5   50.47    6.87  19
  -5   4   5   36.04    4.57   6
   5   4  -5   44.65    5.67  15
  -4   4   5    4.61    1.79   6
   4   4  -5    4.77    2.19  15
  -4  -4   5    1.94    1.51  11
  -4   4   5    4.92    2.48  19
  -4   4   5    3.29    2.07  18
   4  -4  -5    3.12    1.43  14
  -4   4   5    6.80    2.45  17
  -4  -4   5    6.39    2.72  17
   4   4  -5    3.83    1.78   4
  -4   4   5    4.74    1.70  12
   4   4  -5    6.86    2.89  16
  -4   4   5    2.71    1.36  13
  -4  -4   5    3.61    1.86  12
   4   4  -5    5.50    1.67  10
  -4   4   5    6.25    2.23   5
  -3   4   5    9.04    2.59  18
  -3  -4   5   10.61    2.33  12
   3   4  -5   13.11    3.35  16
   3   4  -5   12.00    2.41  11
  -3   4   5    9.33    1.89  13
   3   4  -5   10.36    2.40   4
  -3   4   5   13.38    2.26   6
  -3   4   5   13.53    2.57   5
   3  -4  -5    9.31    1.84   9
   3   4  -5   10.58    2.54  15
  -3   4   5   13.62    2.73  17
   3  -4  -5    9.45    1.98  14
  -3   4   5   10.16    2.80  19
   3   4  -5   16.96    3.24  17
   3   4  -5   10.34    2.18  10
  -3   4   5   11.96    2.29  12
   2  -4  -5   57.03    4.45   9
  -2   4   5   54.97    5.02  12
  -2  -4   5   57.18    4.54  13
  -2   4   5   63.31    6.15  17
   2   4  -5   71.92    5.94  15
  -2   4   5   58.54    5.45   5
  -2   4   5   69.63    5.55  20
   2   4  -5   66.09    5.38  11
   2  -4  -5   54.39    4.78  14
   2   4  -5   64.16    5.45   4
   2   4  -5   61.48    4.92  10
  -2   4   5   65.55    6.58  19
  -2   4   5   54.58    4.71  13
  -2   4   5   55.47    5.00   6
  -2  -4   5   61.13    5.33  12
  -2   4   5   63.38    6.16  18
  -1   4   5   59.48    5.84  18
   1   4  -5   54.11    5.41  15
   1   4  -5   60.45    5.24   4
   1   4  -5   70.91    6.91  16
  -1   4   5   57.06    5.06  20
  -1  -4   5   55.61    4.44  13
   1   4  -5   62.89    5.74  18
  -1   4   5   56.79    4.61  13
  -1   4   5   55.23    4.84   6
  -1   4   5   68.10    5.40   5
  -1   4   5   64.15    6.34  19
   1   4  -5   59.62    5.17  11
  -1   4   5   54.63    4.48   3
  -1   4   5   64.12    4.99  12
   1   4  -5   71.21    5.75   5
   0   4   5  377.24   24.98  13
   0   4  -5  424.46   30.98  17
   0   4  -5  365.39   27.36  12
   0   4  -5  407.23   28.87   5
   0   4   5  386.70   27.34   4
   0   4   5  424.78   28.89  15
   0   4   5  413.93   32.29  19
   0   4   5  388.75   28.54   5
   0  -4   5  382.90   24.99  13
   0   4  -5  390.03   27.54   4
   0   4   5  373.89   25.96  20
   0   4   5  380.17   25.92   6
   0   4  -5  386.18   27.19  11
   1   4   5   34.58    2.84   9
  -1   4  -5   38.64    4.43  17
  -1   4  -5   31.74    4.37  16
  -1   4  -5   28.77    3.26  11
   1   4   5   33.45    3.29   4
  -1   4  -5   27.08    3.03   4
  -1   4  -5   34.14    3.85  18
   1   4   5   33.92    3.41  20
   1   4   5   33.34    3.68  15
   1   4   5   34.97    2.95   3
  -1   4  -5   31.34    3.44  12
   1   4   5   29.03    2.92  10
  -1  -4  -5   37.92    3.33  11
  -1   4  -5   38.31    4.00   5
   1   4   5   31.03    2.92   2
  -2   4  -5   70.14    7.46  16
   2   4   5   62.60    4.83   9
   2  -4   5   80.02    7.03  19
  -2   4  -5   64.72    6.41   5
   2   4   5   76.06    5.95   4
   2  -4   5   63.11    5.29  14
   2   4   5   64.29    4.97   3
  -2  -4  -5   77.71    5.97  11
  -2   4  -5   70.66    6.64  18
  -2   4  -5   71.68    7.13  17
   2   4   5   78.38    6.55  15
   2   4   5   67.35    5.64  20
   2   4   5   65.56    5.37  10
  -2   4  -5   57.73    5.58  11
   3   4   5   37.56    4.03  20
  -3   4  -5   33.93    4.08  12
  -3   4  -5   40.16    4.69   5
  -3   4  -5   47.22    5.62  17
   3  -4   5   36.43    3.61  14
  -3  -4  -5   42.55    4.32  11
   3   4   5   34.50    3.45   3
   3   4   5   34.56    3.24   9
   3   4   5   43.14    4.17   4
  -3   4  -5   41.68    4.72  18
   3   4   5   40.23    4.72  15
   3   4   5   39.34    3.80  10
   3  -4   5   45.57    5.14  19
   4  -4   5   13.89    3.35  19
  -4   4  -5    9.89    2.82  18
   4   4   5   15.85    3.95  16
   4   4   5   15.08    3.87   7
  -4   4  -5   13.36    3.19   5
   4   4   5    9.16    2.08   3
   4   4   5   12.17    3.10  15
   4   4   5   10.05    2.41   4
   4   4   5   15.81    3.63   8
  -4   4  -5   14.37    3.76  17
   4   4   5   10.34    1.97   9
   4   4   5   10.16    2.46  20
   5  -4   5   27.91    5.24  19
   5   4   5   31.06    5.85   7
   5   4   5   33.97    5.67   8
   5   4   5   31.31    5.31  15
   5   4   5   26.51    4.50  20
  -5   4  -5   20.30    4.48   5
   5   4   5   21.26    3.34   3
   5   4   5   39.36    6.93  16
  -5   4  -5   27.78    5.78  17
  -5   4  -5   25.77    4.88  18
   6   4   5   20.67    5.39   7
  -6   4  -5   13.96    4.64  17
   6   4   5   22.26    5.30   8
  -6   4  -5   11.69    4.08  18
   6  -4   5   18.23    4.92  19
   7   4   5  115.32   13.17   8
   7   4   5  109.33   13.28   7
  -7   4  -5  135.05   13.74  31
   8  -4   5   71.60    9.58  19
  -8   5   5   59.65    7.51  23
   8   5  -5   61.27    9.09   8
   8   5  -5  100.48   12.57  22
   8   5  -5   86.56    9.65  28
   8   5  -5   72.98    8.28  26
  -8   5   5   77.71    7.62  29
  -7   5   5   84.99    8.75  23
   7  -5  -5   66.62    9.95  19
   7   5  -5   65.74   10.15   7
   7   5  -5   96.16    9.65  26
   7   5  -5  115.15   10.27  27
   6   5  -5    5.75    4.32  27
  -6   5   5    7.32    4.58  31
  -6   5   5    5.73    3.41  29
   6   5  -5    4.54    3.71   7
  -6   5   5   -0.08    4.30  30
   6   5  -5    4.51    3.21  15
  -6   5   5    1.68    3.44  23
   6   5  -5    6.61    5.33  28
  -6  -5   5    0.39    3.21  17
  -6   5   5    5.49    3.29  17
   6   5  -5    6.47    3.99   8
  -6   5   5    2.59    2.87  18
   6   5  -5    9.20    4.86  26
   6   5  -5    7.79    6.39  22
   6   5  -5    3.34    4.43  16
   5   5  -5    5.69    2.38   4
   5   5  -5   10.03    3.86   7
  -5   5   5    7.14    3.93  19
  -5   5   5    6.64    3.21  17
   5   5  -5    9.57    3.44  15
  -5   5   5    6.12    3.03  18
   5   5  -5    7.93    4.34  16
   5   5  -5   10.33    3.98   8
  -5  -5   5    3.80    3.19  17
  -5   5   5    5.59    2.79   5
  -4   5   5    2.80    2.67  19
  -4   5   5    1.67    2.25  18
   4   5  -5    1.88    2.94   8
  -4   5   5    1.28    1.81   6
  -4   5   5    4.35    2.65  17
   4   5  -5    0.87    1.93   4
   4   5  -5    2.83    3.07  16
  -4   5   5    4.32    2.45   5
   4   5  -5    2.06    2.66   7
   3   5  -5  399.22   32.67   7
   3   5  -5  369.77   29.01  15
  -3   5   5  383.92   32.60  19
  -3   5   5  365.97   30.57  18
   2   5  -5   63.01    6.30  11
   2   5  -5   59.26    6.28   4
  -2   5   5   74.25    7.33  18
   2   5  -5   68.32    7.03  15
  -2   5   5   68.49    5.96   6
   2   5  -5   78.64    8.57  16
   2   5  -5   79.21    8.01   8
  -2   5   5   79.31    8.09  19
  -2   5   5   64.43    5.56  13
  -1   5   5  144.60   11.96  18
   1   5  -5  148.44   11.75  18
  -1   5   5  143.04   12.70  19
   1   5  -5  124.53   10.35  11
  -1   5   5  127.20    9.86   6
   1   5  -5  147.88   11.38   5
   1   5  -5  124.49   10.51   4
  -1  -5   5  122.02    9.24  13
   0   5  -5    1.45    2.07  16
   0   5  -5    1.74    1.60  18
   0   5  -5   -0.87    1.14  11
   0   5  -5    1.15    1.15   4
   0   5  -5    3.37    2.00   5
   0   5  -5    0.80    2.18  17
   0  -5   5    1.64    1.12  13
   1   5   5   60.32    5.54  15
  -1   5  -5   50.76    6.48  17
  -1   5  -5   57.55    5.82  18
  -1   5  -5   43.47    4.72  11
   1   5   5   54.00    4.99   4
  -1  -5  -5   55.74    5.03  11
  -1   5  -5   46.27    5.62   5
  -1   5  -5   62.16    6.87  16
   1  -5   5   45.17    4.26  13
   2   5   5  225.19   17.25  15
  -2   5  -5  223.49   18.28  18
  -2  -5  -5  202.48   15.89  11
   2   5   5  217.15   16.13   4
  -2   5  -5  226.60   19.96  16
  -2   5  -5  197.21   18.46  17
   3   5   5   18.88    3.41  20
   3   5   5   28.62    5.80  16
  -3   5  -5   16.56    4.52  17
  -3   5  -5   23.76    4.46  18
   3   5   5   24.47    4.83   8
  -3   5  -5   13.73    3.73   5
   3   5   5   18.79    3.46   4
   3  -5   5   19.33    4.04  19
   3   5   5   25.13    4.45  15
   3   5   5   23.69    4.61   7
   3   5   5   15.96    2.77   3
   4  -5   5  287.47   24.40  19
   4   5   5  263.22   20.76   4
  -4   5  -5  267.35   23.99  17
  -4   5  -5  284.95   23.30  18
  -5   5  -5  165.77   15.81  18
   5  -5   5  174.13   16.99  19
   5   5   5  203.81   18.26   7
  -5   5  -5  157.65   16.80  17
  -6   5  -5   41.62    6.66  23
   6   5   5   52.76    8.72  26
   6   5   5   35.82    8.03   7
   6   5   5   56.28    8.54  27
   6   5   5   59.19   11.52  22
   6   5   5   56.62    9.36  28
   7   5   5   55.47    8.13  27
   7   5   5   56.17    7.97  26
  -7  -5  -5   33.22    8.56  16
   7   5   5   31.99    7.65   7
   7   5   5   61.82   11.43  22
   7   5   5   56.67    8.96  28
   7  -5   5   36.40    7.74  19
   7   6  -5   34.41    8.97  22
   7   6  -5   33.37    7.00  28
   7   6  -5   15.92    5.18   8
   7   6  -5   30.79    6.10  26
  -7   6   5   26.94    5.38  23
   7   6  -5   31.21    5.81  27
   6   6  -5   12.07    4.70  15
   6   6  -5   20.87    7.54  22
   6   6  -5    6.48    4.37   7
   6   6  -5   13.51    5.11   8
   6   6  -5   13.19    4.82  26
   6  -6  -5    8.19    3.97  19
   6   6  -5   14.05    5.05  27
  -6   6   5    9.41    3.81  18
   6   6  -5   14.45    5.68  28
  -5   6   5   29.29    5.50  23
   5   6  -5   48.76    8.05  28
  -5   6   5   20.32    5.30  18
   5   6  -5   26.09    6.47   7
   5   6  -5   46.03    7.21  27
   5   6  -5   46.88    9.69  22
   5   6  -5   31.78    6.86   8
  -5   6   5   28.98    6.46  31
   5   6  -5   36.54    6.87  26
   4   6  -5   41.84    8.75  22
   4   6  -5   32.23    7.01  28
   4   6  -5   28.76    6.68  16
  -4   6   5   28.92    5.14  23
   4   6  -5   26.34    5.84   8
  -4   6   5   22.11    5.02  18
   4   6  -5   35.66    6.57  27
  -4   6   5   22.22    5.48  19
   4   6  -5   24.13    5.90   7
  -3   6   5   13.73    4.19  19
   3   6  -5   12.75    4.74  16
   3   6  -5   15.57    4.22  17
  -3   6   5   14.71    3.82  18
   3   6  -5   14.85    4.33   8
   3   6  -5   10.35    3.69   7
   2   6  -5    6.24    2.35   4
  -2   6   5   10.40    3.05  18
   2   6  -5   10.23    3.80  17
   2   6  -5    6.31    3.21   8
   2   6  -5    6.15    3.69  16
  -2   6   5    7.02    3.21  19
   1   6  -5   14.65    4.59  16
   1   6  -5   14.97    4.20  17
   1   6  -5   11.67    2.91   4
   1   6  -5   13.36    4.01   8
   0   6  -5  371.36   31.74  17
   0   6  -5  390.66   31.54  18
   0   6  -5  404.58   34.84  16
  -1   6  -5    7.41    3.62  17
  -1   6  -5    8.03    2.98  18
  -1   6  -5    4.62    2.61   5
  -1   6  -5    5.23    3.32  16
   2   6   5    2.58    2.85   7
   2   6   5    7.40    3.46   8
  -2   6  -5    2.60    3.48  17
  -2   6  -5    5.58    2.90  18
  -2   6  -5    3.97    2.72   5
  -3   6  -5  104.93   11.45  18
   3   6   5  128.25   12.56   8
   3   6   5  113.50   12.67   7
   4  -6   5   14.01    4.34  19
   4   6   5   18.42    5.49   7
   4   6   5   26.11    6.21  28
   4   6   5   37.52    6.33  27
  -4   6  -5   17.82    4.54  23
   4   6   5   31.10    7.96  22
  -4   6  -5   13.28    4.35  18
  -4   6  -5   11.80    4.88  17
   4   6   5   17.47    5.38   8
  -5   6  -5   11.57    4.08  18
   5   6   5   22.83    7.00  22
   5   6   5   20.75    6.05  28
  -5   6  -5   17.30    4.74  30
   5   6   5   22.90    6.15  27
   5  -6   5    8.42    3.77  19
   5   6   5   18.41    5.20  26
   5   6   5   14.77    4.74  15
  -5   6  -5   15.71    5.26  17
   6   6   5   10.67    4.70  26
   6   6   5   11.31    5.15  27
   6   6   5    7.77    4.80   7
   6   6   5    7.59    4.76  15
   6   6   5   20.44    7.35  22
   6   6   5   15.91    5.44  28
  -6   6  -5    5.53    3.55  18
   5   7  -5   12.59    4.88  27
   5   7  -5   13.15    5.59  28
   5   7  -5   15.44    6.67  22
   5   7  -5   13.44    4.59  26
   5   7  -5    8.52    4.50   7
   4   7  -5    9.87    4.17  26
   4   7  -5   15.45    6.67  22
   4   7  -5   12.71    4.61   7
   4   7  -5   12.30    4.64  27
  -4   7   5    3.75    2.95  18
   4   7  -5    8.90    4.45   8
   4   7  -5   15.83    5.43  28
  -4  -7   5    5.30    3.31  17
   3   7  -5   35.23    7.21   8
   3   7  -5   44.66    7.45  28
   3   7  -5   56.72   10.47  22
   3   7  -5   52.35    7.63  27
   2   7  -5  335.12   22.98  27
   2   7  -5  342.56   25.23  28
   1   7  -5   96.67   11.75   8
   1   7  -5  106.52   11.90  17
   1   7  -5  135.67   11.80  28
   1   7  -5  143.46   14.57  22
   1   7  -5   96.06   12.96  16
   0   7  -5    3.53    3.64  17
   0   7  -5    3.03    5.29  22
  -1   7  -5   18.64    5.32  17
  -1   7  -5   24.26    6.82  22
  -2   7  -5   15.19    5.08  17
  -2   7  -5   15.26    4.42  18
   3   7   5    3.66    3.64  26
   3   7   5    9.04    4.75  28
   3   7   5    6.52    4.43  27
   4   7   5   63.32    9.62  28
   4   7   5   55.67   10.45  22
   4   7   5   56.98    7.72  27
   4   7   5   47.00    6.92  26
   5   7   5    7.66    4.54   7
   5   7   5   21.17    7.14  22
   5   7   5   11.91    5.35  28
   5   7   5   15.89    4.95  27
   5   7   5    8.11    4.17  26
   2   8  -5   93.75   10.43  28
   2   8  -5   97.74   13.08  22
   1   8  -5   28.31    6.41  28
   1   8  -5   35.95    8.07  22
   0   8  -5  171.13   17.67  22
   9   0  -6  112.02   13.46  24
  -8   0   6   12.48    3.92  17
   8   0  -6   15.92    3.47  20
  -7   0   6    6.13    2.19   5
   7   0  -6    6.45    2.15  20
  -7   0   6    5.67    2.40  17
   7   0  -6    3.14    1.59   3
   6   0  -6    1.24    1.32  20
  -6   0   6    3.42    1.53   5
   6   0  -6    2.13    1.07   9
  -6   0   6    1.86    1.64  17
  -6   0   6    3.48    1.22  12
  -5   0   6    7.34    1.32  13
   5   0  -6    9.28    1.48   9
   5   0  -6   11.37    2.10  20
  -5   0   6   12.60    2.57  17
  -5   0   6   11.28    2.09  12
  -4   0   6  512.13   33.57  13
   4   0  -6  534.04   33.86  10
   4   0  -6  539.65   34.56  14
   4   0  -6  549.39   31.59   9
   3   0  -6 1867.07  115.03  10
  -3   0   6 1824.44  114.16  13
   3   0  -6 1720.50  106.39   1
  -3   0   6 1834.21  117.96   6
   3   0  -6 1742.22  124.73   4
   3   0  -6 1965.76  106.87   9
   3   0  -6 1778.13  117.67  14
  -3   0   6 1964.37  122.80  11
  -2   0   6   30.86    2.31  12
   2   0  -6   26.66    2.04   9
  -2   0   6   27.14    2.14  13
  -2   0   6   25.86    2.17  14
  -2   0   6   29.09    2.24   6
   2   0  -6   27.76    2.12  11
   2   0  -6   26.76    2.23  10
   1   0  -6 1190.26   83.68  11
  -1   0   6 1270.57   77.75  13
  -1   0   6 1291.58   80.23  14
   1   0   6 3675.92  223.61   3
   1   0   6 3706.20  220.44   9
   1   0   6 3733.02  236.88   2
   1   0   6 3830.73  235.69  13
   1   0   6 3997.08  243.28  14
  -1   0  -6 3881.51  255.51  12
  -2   0  -6   49.91    3.53  12
   2   0   6   42.63    3.38  14
  -3   0  -6  107.99    7.69   5
   3   0   6  105.42    7.00  14
   3   0   6   94.51    6.75   2
   3   0   6   96.22    6.29   9
  -3   0  -6  104.16    7.29  12
   3   0   6   93.55    6.37   3
  -4   0  -6  207.16   14.76  12
   4   0   6  199.17   12.96   3
  -4   0  -6  216.85   14.90  11
   4   0   6  210.12   14.09  14
  -4   0  -6  218.89   15.53   5
   4   0   6  201.90   12.78   9
   5   0   6  125.15    9.25  14
  -5   0  -6  117.17    9.67  12
   5   0   6  120.55    8.46   9
   5   0   6  140.25    9.56  20
  -5   0  -6  143.05   12.65  16
  -5   0  -6  116.64    9.78  11
   5   0   6  133.08    8.67   3
  -5   0  -6  143.19   11.27  17
  -5   0  -6  136.17   10.35   5
  -6   0  -6   78.62    7.26  17
  -6   0  -6   72.86    8.33  16
   6   0   6   68.55    5.45   3
   6   0   6   79.38    6.21  20
   6   0   6   64.70    5.16   9
  -6   0  -6   56.42    5.97  11
  -6   0  -6   61.61    5.86  12
  -6   0  -6   69.52    6.42   5
  -7   0  -6   97.63    9.53   5
  -7   0  -6  119.64   10.82  17
   7   0   6  121.14    9.49  20
   7   0   6  103.47    8.12   3
  -9   0  -6   59.74   10.03  22
   9  -1  -6   54.95    9.50  24
  -9   1   6   32.07    6.54  17
  -9  -1   6   34.67    6.87  17
   9  -1  -6   47.00    4.65  21
   8  -1  -6   78.39    7.56  20
  -8   1   6   71.19    8.36  17
   8   1  -6   78.47    7.48  20
  -8  -1   6   73.03    8.68  17
  -7  -1   6   24.76    4.39  17
  -7   1   6   24.44    4.26  17
  -7   1   6   23.56    3.65   5
   7   1  -6   22.10    3.07   3
   7   1  -6   23.88    3.64  20
   7  -1  -6   26.37    3.77  20
  -6   1   6   42.25    4.36  12
  -6   1   6   53.34    5.64  17
   6   1  -6   44.67    3.88   9
   6   1  -6   48.72    4.14   3
   6   1  -6   52.75    4.71  20
   6  -1  -6   51.41    4.69  20
  -6  -1   6   41.47    4.36  12
   6  -1  -6   44.81    3.92   9
  -6  -1   6   54.77    5.64  17
  -6   1   6   47.41    4.93   5
   5   1  -6  304.30   18.54  20
  -5   1   6  284.12   19.18  12
   5  -1  -6  261.21   18.10  14
   5   1  -6  253.00   17.74   2
   5   1  -6  274.89   20.44  15
  -5   1   6  294.35   20.24   5
  -5   1   6  246.30   18.22   6
   5   1  -6  252.36   17.73  10
  -5  -1   6  272.51   19.18  12
   5   1  -6  290.58   16.65   9
   5  -1  -6  278.15   16.64   9
  -5   1   6  247.58   22.62  19
   5  -1  -6  286.69   18.45  20
  -5   1   6  246.12   21.35  18
   4   1  -6   47.58    3.23   9
  -4   1   6   47.13    3.67  12
   4  -1  -6   41.72    3.40  14
   4   1  -6   33.87    3.30  10
   4  -1  -6   40.17    3.16   9
  -4  -1   6   37.01    3.10  13
  -4  -1   6   44.20    3.63  12
   3   1  -6  160.52   10.18   1
   3  -1  -6  165.53   11.32  14
   3   1  -6  187.74   10.33   9
   3   1  -6  174.19   11.15  10
  -3   1   6  159.14   10.96  13
  -3   1   6  159.04   11.38   6
  -3  -1   6  178.09   11.94  12
  -3  -1   6  169.11   10.88  13
   3  -1  -6  171.65   10.36   9
   3   1  -6  162.63   11.98   4
   2   1  -6  306.70   18.63  10
   2   1  -6  318.20   17.19   9
   2  -1  -6  271.21   17.26   9
  -2   1   6  278.76   18.40  13
  -2   1   6  281.18   19.07   6
  -2  -1   6  291.50   18.33  13
  -2  -1   6  312.21   19.97  12
  -2   1   6  278.96   19.03  14
  -2  -1   6  288.01   18.87   6
   2   1  -6  278.24   20.14   4
   2   1  -6  293.33   17.08   1
   1   1  -6  288.88   16.73   9
   1   1  -6  294.36   19.47  11
  -1   1   6  285.77   18.02  13
  -1  -1   6  282.78   18.42  14
  -1  -1   6  289.29   17.98  13
   1   1  -6  283.07   16.66   1
  -1   1   6  299.26   18.69  14
   1  -1  -6  259.87   18.17  10
   1   1  -6  280.34   19.77   4
  -1   1   6  295.56   18.69   6
   0   1   6    9.83    1.12   2
   0  -1   6    9.96    0.96  14
   0   1  -6    8.11    1.21   5
   0  -1   6    9.80    0.97  13
   0   1   6   10.45    1.12   3
   0   1  -6    7.93    1.12  12
   0   1   6    9.86    1.07   9
   0   1  -6    8.65    1.26   4
   0   1   6   10.49    0.97  13
   0   1  -6    7.81    1.29  11
   0   1  -6   11.09    1.15  10
   0   1   6   13.06    1.18  14
   0  -1  -6   12.98    1.13  11
   0   1   6   10.85    1.11   6
  -1   1  -6  873.12   51.37   1
   1   1   6  914.06   51.76   9
   1   1   6  872.73   57.06  14
   1   1   6  952.05   57.13   6
   1  -1   6  867.92   55.40   2
  -1   1  -6  842.93   62.74   5
   1  -1   6  882.31   55.27  13
   1  -1   6  869.78   51.55   9
   1   1   6  890.65   52.50   3
   1   1   6  904.92   55.62   2
  -2  -1  -6   12.81    1.33   1
   2  -1   6   13.49    1.23   3
   2  -1   6   13.10    1.22   9
  -2   1  -6   13.97    1.19   1
  -2   1  -6   18.10    1.87   5
   2  -1   6   16.16    1.58  14
   2  -1   6   14.72    1.37  13
  -2  -1  -6   18.83    1.47  12
  -2  -1  -6   20.22    1.83  11
   2   1   6   16.60    1.41   6
  -2   1  -6   17.30    1.73  12
   2   1   6   14.24    1.40   3
   2   1   6   16.28    1.51  14
   2   1   6   13.17    1.36   9
   2   1   6   13.11    1.45   2
  -3   1  -6 1622.28  104.87  12
   3  -1   6 1525.05   91.60   3
   3   1   6 1571.41   91.75   3
   3  -1   6 1469.88   96.50  13
   3   1   6 1526.45   97.17   2
   3  -1   6 1569.36   90.32   9
   3   1   6 1546.74   90.44   9
   3  -1   6 1543.46   97.05   2
   3   1   6 1544.48   97.37  10
   3   1   6 1606.55   99.70  14
   4  -1   6   81.56    5.62   3
  -4   1  -6   81.91    6.56  12
  -4  -1  -6   83.60    6.38  12
   4  -1   6   86.47    6.28  14
   4  -1   6   76.44    5.90   2
   4   1   6   89.68    6.45  20
  -4   1  -6   88.98    6.99   5
   4   1   6   83.61    5.78   3
   4  -1   6   78.03    5.52   9
   4   1   6   82.60    5.69   9
   4   1   6   78.12    6.04   2
  -4  -1  -6   90.99    6.70  11
   4   1   6   81.84    6.07  14
  -4   1  -6   97.60    7.81  17
   5  -1   6  476.40   31.04  20
  -5  -1  -6  492.93   34.25   5
   5  -1   6  439.70   28.12   9
  -5   1  -6  484.81   34.38   5
   5   1   6  508.48   31.32  20
   5   1   6  472.98   28.78   3
  -5  -1  -6  454.25   32.61  12
  -5  -1  -6  477.95   32.72  11
   5   1   6  472.18   28.34   9
   5  -1   6  474.17   31.19  14
  -5   1  -6  452.19   32.74  12
   5  -1   6  459.60   28.56   3
   6  -1   6  168.14   12.53  14
  -6  -1  -6  175.64   14.06   5
   6   1   6  195.33   13.08  20
  -6   1  -6  174.10   14.07   5
   6  -1   6  180.36   12.67  20
   6  -1   6  160.37   11.53   9
   6  -1   6  172.24   11.58   3
  -6   1  -6  196.10   15.51  17
   6   1   6  186.14   11.92   3
  -6  -1  -6  164.11   13.38  11
  -7  -1  -6   27.17    5.97  16
   7  -1   6   31.20    4.27  20
   7  -1   6   29.26    5.08  19
   7   1   6   30.08    4.69  20
  -7   1  -6   21.57    4.21   5
   7   1   6   26.71    3.89   3
  -7   1  -6   30.37    5.24  17
  -8   1  -6  154.67   14.79  17
  -9  -1  -6    7.62    5.99  22
  -9   1  -6    1.67    5.23  22
  -8   2   6    0.92    2.60  17
  -8  -2   6    1.28    2.80  17
  -7  -2   6   58.52    6.89  17
  -7   2   6   54.83    6.63  17
   7   2  -6   53.37    5.77  20
   7   2  -6   51.40    4.87   3
  -7   2   6   43.80    5.59   5
   7  -2  -6   57.67    5.68  20
   6   2  -6   18.85    2.45   9
  -6  -2   6   28.09    4.36  17
  -6   2   6   17.65    2.68  12
  -6   2   6   24.48    3.45   5
   6   2  -6   25.64    4.11  15
  -6  -2   6   17.23    2.84  12
   6   2  -6   24.08    3.19  20
  -6   2   6   23.96    4.20  19
   6  -2  -6   19.74    2.67  14
   6   2  -6   18.60    2.87  10
  -6   2   6   15.90    2.45  13
  -6   2   6   22.18    3.59  18
  -6   2   6   24.88    3.82  17
   6   2  -6   24.93    2.83   3
   6  -2  -6   22.08    2.63   9
   6  -2  -6   29.19    3.45  20
  -5  -2   6   80.41    6.56  11
  -5  -2   6   73.90    6.47  12
  -5   2   6   88.22    7.66  17
   5   2  -6   80.60    5.60   9
   5   2  -6   70.07    6.04  10
  -5  -2   6   94.74    8.01  17
   5   2  -6   80.65    5.78   3
   5  -2  -6   91.93    6.59  20
  -5   2   6   71.94    7.32  18
  -5   2   6   71.16    6.25   6
   5   2  -6   78.94    7.24  15
  -5   2   6   74.18    6.41  12
   5   2  -6   68.79    6.46   4
   5  -2  -6   71.56    6.11  14
   5  -2  -6   85.12    5.74   9
   5   2  -6   83.44    6.40  20
  -5   2   6   86.58    7.06   5
  -5   2   6   80.92    8.13  19
  -4  -2   6  196.06   13.52  11
   4  -2  -6  175.59   12.85  14
   4  -2  -6  192.55   11.73   9
   4   2  -6  169.64   12.57  10
  -4   2   6  193.06   16.35  19
   4   2  -6  186.20   14.51  15
  -4   2   6  189.87   13.49  12
  -4   2   6  181.41   15.16  18
  -4   2   6  204.72   14.28   5
  -4   2   6  168.52   12.92   6
   4  -2  -6  198.97   13.03  20
  -4  -2   6  186.59   13.52  12
   4   2  -6  182.20   12.43   2
   4   2  -6  190.44   11.78   3
   4   2  -6  193.99   11.61   9
   3   2  -6  239.35   13.96   3
   3   2  -6  212.14   13.64   1
   3  -2  -6  228.05   13.94   9
   3  -2  -6  225.09   15.33  14
  -3  -2   6  222.64   16.09  12
   3   2  -6  239.52   14.79   2
  -3   2   6  208.32   14.77  13
   3   2  -6  247.96   13.79   9
  -3   2   6  244.04   16.08  12
   3   2  -6  228.70   15.02  10
  -3   2   6  220.82   15.40   6
   3   2  -6  225.12   16.27   4
   2   2  -6 1128.42   77.92   4
   2   2  -6 1150.85   71.32   2
  -2   2   6 1106.36   71.17  13
   2   2  -6 1198.81   71.80  10
  -2   2   6 1137.17   73.52  14
  -2  -2   6 1163.81   71.04  13
   2   2  -6 1103.65   67.30   3
   2   2  -6 1079.58   66.09   1
   2  -2  -6 1066.66   66.62   9
  -2  -2   6 1196.92   77.23  12
  -2   2   6 1148.97   73.65   6
   2   2  -6 1159.28   66.37   9
  -2   2   6 1193.10   77.08  12
  -1   2   6    4.30    0.93  13
  -1  -2   6    4.49    0.81  13
   1   2  -6    3.69    1.10  11
   1   2  -6    3.58    1.04   4
   1   2  -6    3.78    0.96  10
  -1   2   6    2.42    0.94  14
   1   2  -6    3.90    0.49   9
  -1   2   6    4.36    0.97   6
   1  -2  -6    7.97    1.13  10
   1   2  -6    7.36    1.36   5
   1   2  -6    3.84    0.50   2
  -1   2   6    3.71    1.00   3
   1  -2  -6    4.17    0.74  11
   1  -2  -6    2.42    0.96   9
   0   2  -6 1840.86  110.62  10
   0   2   6 1783.73  110.44   2
   0   2  -6 1631.96  124.62   5
   0   2   6 1771.50  109.76  13
   0  -2   6 1705.31  109.77  13
   0   2   6 1771.86  104.25   3
   0  -2   6 1754.03  113.16  14
   0   2  -6 1726.92  118.42  11
   0   2   6 1829.81  113.38  14
   0   2   6 1829.33  102.79   9
   0   2  -6 1762.03  120.21   4
   0   2   6 1793.32  113.51   6
  -1   2  -6   39.35    3.32   4
   1   2   6   42.95    2.90   9
  -1   2  -6   47.83    3.74   5
   1   2   6   39.80    3.33   4
   1   2   6   40.15    3.02   6
   1  -2   6   37.91    3.08  14
   1   2   6   40.12    2.92   3
  -1   2  -6   45.57    3.46  12
   1  -2   6   35.65    2.94  13
   1   2   6   39.76    3.07   2
   1   2   6   39.30    3.09  14
   2  -2   6 1727.17  113.54  13
   2   2   6 1825.70  106.26   9
   2   2   6 1859.09  114.52  10
  -2   2  -6 1881.63  129.03   5
   2   2   6 1779.53  117.12  14
   2   2   6 1766.72  114.17   2
   2   2   6 1840.54  107.80   3
  -2   2  -6 1736.41  123.25  12
   2  -2   6 1910.99  117.27  14
   2   2   6 1908.43  124.37   4
   3   2   6   29.95    2.73   2
   3   2   6   33.04    2.63   9
   3   2   6   28.33    2.57  14
   3  -2   6   29.63    2.82  14
   3   2   6   31.63    2.83  10
   3  -2   6   30.14    2.58  13
  -4   2  -6  186.75   15.23  18
   4   2   6  188.38   12.77  10
   4   2   6  204.66   14.74  15
   4   2   6  193.75   11.89   9
   4   2   6  198.71   12.10   3
   4  -2   6  192.03   13.09  14
  -4   2  -6  197.84   14.58   5
   4  -2   6  168.04   12.36  13
  -4   2  -6  178.36   13.75  12
   4   2   6  204.69   13.26  20
   4   2   6  173.47   12.66   2
   5   2   6  159.68   10.68   3
  -5   2  -6  140.56   11.89  12
  -5   2  -6  170.13   13.94  17
  -5   2  -6  160.45   12.82   5
   5   2   6  158.98   10.39   9
   5   2   6  170.56   12.93  15
   5  -2   6  148.39   11.27  14
  -5  -2  -6  165.37   12.09  11
   5   2   6  147.93   11.11  10
   5   2   6  173.20   11.75  20
   6   2   6   85.02    8.19   8
  -6  -2  -6   82.20    9.57  16
   6   2   6   74.24    7.10  20
  -6   2  -6   70.14    8.09  17
   6  -2   6   78.92    8.39  19
  -6   2  -6   59.91    7.05   5
   6   2   6   65.14    5.99   3
   7   2   6    2.14    2.16   3
  -7   2  -6    4.18    2.68   5
  -7  -2  -6    5.70    4.20  16
   7   2   6    8.43    3.62   8
   7  -2   6    4.52    3.05  19
  -7   2  -6    5.66    3.54  17
   8   2   6    9.08    7.09  22
   8   2   6    7.88    2.73  21
   8  -2   6    2.56    3.11  19
   8   2   6   -0.16    5.47  28
  -8  -2  -6    3.54    4.29  16
  -8   2  -6    1.91    3.67  17
  -9  -3   6    2.13    3.45  17
  -9   3   6    0.88    3.16  17
  -8   3   6   61.43    8.75  17
   8  -3  -6   74.66    9.39  19
   8  -3  -6   79.03    7.95  20
   8   3  -6   70.50    7.95  20
   8  -3  -6  101.72   11.17  24
  -8  -3   6   62.62    8.99  17
  -7   3   6   10.41    3.43  17
   7   3  -6   10.21    3.89   7
   7   3  -6   11.08    2.51   3
  -7   3   6   11.52    2.96   5
   7  -3  -6   10.40    2.92  20
  -7  -3   6    8.31    3.51  17
   7   3  -6    6.57    3.21  15
  -7   3   6    6.02    2.79  18
   6   3  -6   42.99    5.92  15
   6   3  -6   44.62    4.92  20
  -6   3   6   41.26    6.61  19
  -6   3   6   57.15    6.17  17
   6   3  -6   50.27    6.72   7
  -6  -3   6   47.21    6.45  17
   6  -3  -6   45.19    5.08  20
   6   3  -6   36.35    4.76   4
  -6   3   6   41.71    5.63  18
   6   3  -6   45.74    4.20   3
  -6   3   6   48.28    5.32   5
   5  -3  -6  346.94   22.27  20
  -5  -3   6  315.47   23.13  11
   5   3  -6  341.80   25.04  15
   5   3  -6  317.72   20.14   3
   5  -3  -6  303.31   19.91   9
  -5   3   6  329.79   24.42   5
  -5   3   6  333.49   26.19  18
  -5   3   6  304.43   22.17   6
  -5   3   6  353.38   28.05  19
   5   3  -6  298.31   23.35   4
   4   3  -6  190.71   14.32  15
  -4   3   6  197.49   15.03  17
  -4  -3   6  202.97   15.36  17
  -4  -3   6  175.16   13.22  11
  -4   3   6  170.35   13.06  12
   4  -3  -6  163.52   12.47  14
   4   3  -6  173.62   13.33   4
  -4   3   6  194.05   16.14  19
  -4   3   6  177.13   12.68   6
   4  -3  -6  173.07   11.34   9
  -4   3   6  190.60   13.96   5
  -4   3   6  176.84   14.89  18
   4   3  -6  164.77   12.23  10
   4  -3  -6  177.63   12.66  20
  -4  -3   6  160.39   13.12  12
   3   3  -6  471.29   32.00  10
  -3   3   6  506.88   38.52  18
  -3   3   6  536.05   41.01  19
   3   3  -6  511.00   36.65  15
   3  -3  -6  470.22   32.68  14
   3   3  -6  482.30   34.76   4
  -3   3   6  503.44   35.99   5
   3  -3  -6  481.52   29.68   9
   3   3  -6  537.64   34.34  11
  -3   3   6  481.67   32.86   6
  -2  -3   6  287.95   20.95  12
  -2   3   6  322.61   25.42  19
  -2  -3   6  302.36   19.05  13
  -2   3   6  291.81   19.94  14
   2   3  -6  302.60   19.49  10
  -2   3   6  286.60   19.24  13
   2   3  -6  320.89   20.94  11
  -2   3   6  296.38   20.00   6
  -2   3   6  282.40   21.74   5
   2   3  -6  298.50   21.18   4
  -1   3   6  153.93   10.68   5
  -1   3   6  138.04    9.81  14
   1   3  -6  141.60   10.46   4
  -1   3   6  149.89   10.13  12
   1   3  -6  140.04    9.54  10
   1   3  -6  153.81   10.41  11
  -1   3   6  137.89    9.08   3
  -1   3   6  135.64    9.81   6
  -1  -3   6  133.51    9.30  13
  -1   3   6  137.95    9.43  13
   0  -3  -6    3.27    0.94  11
   0   3   6    3.92    1.00   6
   0   3  -6    5.00    1.30  11
   0   3  -6    2.53    0.98   4
   0   3  -6    1.11    1.08  12
   0   3  -6    1.62    0.78  10
   0   3   6    2.20    1.12   9
   0  -3   6    2.48    0.83  13
   0   3  -6    1.21    1.25   5
   0   3   6    1.87    0.89  14
   0   3   6    1.45    0.83   5
   0   3   6    2.88    0.89   4
   0   3   6    1.75    0.81  13
   0  -3   6    2.36    0.73  14
   0   3   6    1.89    0.94   3
   0  -3  -6    4.23    1.00  10
  -1   3  -6  125.99    9.49  11
   1   3   6  135.59    8.18   9
  -1  -3  -6  138.97    9.31  12
   1   3   6  132.40    8.28   3
  -1   3  -6  129.64    9.57  12
   1   3   6  124.81    8.72   2
   1   3   6  122.07    8.77  10
   1   3   6  118.55    8.84  14
  -1   3  -6  143.97   10.26   5
   1   3   6  131.41    9.53   4
   1  -3   6  119.90    8.82  14
  -1   3  -6  125.26    9.48   4
   1   3   6  120.68    8.82   6
   2   3   6   15.39    2.41  15
   2   3   6   14.16    2.02  20
  -2   3  -6   15.64    2.47   5
   2   3   6   15.49    2.05   4
   2   3   6   12.96    1.62   2
   2  -3   6   13.49    1.68  13
  -2  -3  -6   16.66    2.12  11
   2   3   6   13.24    1.73   3
   2   3   6   13.60    1.91  10
  -2   3  -6   12.27    2.04  12
   2   3   6   14.14    1.68   9
   2  -3   6   14.32    1.77  14
  -2   3  -6   15.95    2.41  18
  -2   3  -6   14.50    2.77  17
  -2   3  -6   14.35    2.05  11
   2   3   6   13.25    1.57  14
  -3  -3  -6  164.76   11.08  11
   3   3   6  136.70    9.32   9
   3   3   6  153.41   10.49  20
   3  -3   6  130.92    9.84  13
  -3   3  -6  148.86   12.69  17
   3   3   6  144.55   10.18  10
   3  -3   6  141.63   10.30  14
   3   3   6  151.40   11.07   4
   3   3   6  165.83   11.88  15
  -3   3  -6  144.04   11.68   5
  -3   3  -6  142.00   13.69  16
  -3   3  -6  150.33   12.24  18
   3   3   6  142.52    9.52   3
  -4  -3  -6    3.36    1.69  11
   4   3   6    3.87    1.50   9
  -4   3  -6    1.76    2.10  16
  -4   3  -6    2.67    1.73  18
   4  -3   6    2.23    1.34  14
   4   3   6    4.96    1.68  10
  -4   3  -6    3.46    1.85  12
   4   3   6    3.99    1.79  20
   4  -3   6    4.06    1.99  19
  -4   3  -6    3.91    1.97   5
  -4   3  -6    1.48    1.23  11
   4   3   6    2.54    2.20  16
   4  -3   6    1.76    1.07  13
  -4   3  -6    2.63    2.11  17
   4   3   6    5.10    2.08  15
   4   3   6    3.64    1.50   3
   5  -3   6  157.93   13.76  19
   5   3   6  128.48    9.94   3
   5   3   6  165.31   14.18   7
   5   3   6  148.48   12.41  15
   5   3   6  143.38   11.07  20
  -5   3  -6  129.93   12.38  18
  -5   3  -6  138.24   13.09  17
   6  -3   6  208.89   19.25  19
  -6   3  -6  170.29   17.90  17
   6   3   6  200.87   17.11  15
   6   3   6  227.56   18.18   8
   6   3   6  217.82   19.22   7
  -7  -3  -6  111.90   14.08  16
   7  -3   6  116.77   12.87  19
   7   3   6  131.94   12.84   8
   9   3   6   42.51    8.19  28
   9   3   6   65.27   11.92  22
   9   4  -6   86.76   12.02  22
   8   4  -6    4.47    3.97  26
  -8  -4   6    6.53    3.81  17
  -8   4   6    7.37    3.59  17
   8  -4  -6    4.64    3.34  19
   8   4  -6    4.75    3.88   7
   8   4  -6   22.99    7.01  22
   8   4  -6    7.79    4.35  15
   7   4  -6   20.63    5.17   8
  -7   4   6   11.91    4.18  17
   7   4  -6   13.05    4.73   7
   7   4  -6   38.54    8.54  22
  -7   4   6   12.93    4.15  18
  -7  -4   6   10.97    4.63  17
   7   4  -6   21.23    5.90  16
  -7   4   6   19.81    5.07  23
  -7   4   6   25.51    4.69  29
   7   4  -6   23.63    5.41  26
  -6   4   6    7.56    2.39   6
  -6   4   6    6.55    4.04  19
  -6  -4   6    6.53    3.40  17
   6   4  -6   10.96    4.19   8
   6   4  -6   10.12    4.02   7
   6   4  -6    5.50    2.52   4
  -6   4   6   11.84    3.45  17
   6   4  -6   13.34    4.48  16
  -6   4   6   10.34    3.03   5
  -6   4   6    8.04    3.00  18
  -5   4   6   21.96    3.70   6
  -5   4   6   19.83    3.83   5
   5  -4  -6   19.11    3.37  20
   5   4  -6   17.43    3.25   4
   5   4  -6   27.67    5.49  16
   5   4  -6   21.50    4.08  15
  -5   4   6   23.98    4.98  19
   5   4  -6   27.90    5.29   8
   5   4  -6   24.88    4.76   7
  -5   4   6   23.56    4.49  18
  -5  -4   6   25.54    4.86  17
  -5   4   6   20.60    4.11  17
  -4   4   6  117.71   10.08  18
   4   4  -6  117.54    9.71  15
   4  -4  -6   96.24    7.41   9
   4  -4  -6   88.20    7.88  14
  -4   4   6   92.63    8.20  12
  -4   4   6  118.08    9.97  17
   4   4  -6  102.85    8.66   4
  -4   4   6  122.82   11.11  19
  -4   4   6  101.49    9.00   5
   4  -4  -6  111.93    8.35  20
   4   4  -6   91.03    7.83  10
  -4   4   6   96.58    8.24   6
  -3  -4   6    5.85    1.86  12
   3   4  -6    4.68    1.74  11
  -3   4   6    5.06    2.20  19
  -3   4   6    1.25    1.41   6
  -3   4   6    7.12    1.96   5
   3  -4  -6    2.77    1.29  14
   3   4  -6    3.22    1.78  15
   3  -4  -6    4.57    1.48   9
  -3   4   6    5.00    2.10  18
   3   4  -6    6.55    2.46  17
  -3   4   6    7.40    1.81  12
   3   4  -6    3.51    1.49  10
  -3   4   6    8.73    2.35  17
   3   4  -6    6.08    2.61  16
   3   4  -6    3.56    1.64   4
  -3   4   6    2.68    1.28  13
  -3   4   6    4.94    2.01  20
  -2   4   6  916.55   60.69  13
   2   4  -6  962.91   61.22  10
  -2   4   6  929.64   62.64  20
  -2  -4   6  945.64   60.42  13
   2   4  -6  992.50   66.59   4
  -2   4   6  978.72   62.89   6
   2   4  -6 1029.24   65.64  11
  -1   4   6  174.79   13.14  14
  -1   4   6  170.89   13.26  20
   1   4  -6  191.26   13.95  11
  -1   4   6  210.76   15.80  18
   1   4  -6  191.84   14.12   4
  -1  -4   6  171.07   13.90  12
   1   4  -6  209.87   14.88   5
   1   4  -6  210.26   15.56  18
   1   4  -6  203.54   14.89  15
  -1   4   6  192.53   13.29   6
   1   4  -6  184.79   12.83  10
  -1   4   6  209.93   16.78  19
  -1  -4   6  185.99   12.59  13
  -1   4   6  183.85   12.74  13
   0  -4  -6  204.98   13.44  11
   0   4  -6  196.37   15.52  17
   0   4   6  202.99   14.20  15
   0   4   6  167.80   11.70   3
   0   4  -6  188.88   14.36   5
   0   4  -6  180.25   13.54   4
   0   4   6  195.15   15.97  19
   0   4   6  180.51   12.90  20
   0  -4   6  174.93   12.19  13
   0   4  -6  201.97   15.14  18
   0   4  -6  164.78   13.46  12
   0   4   6  173.98   12.16  13
   0  -4  -6  183.24   12.31  10
   0   4  -6  175.72   13.40  11
   0   4   6  194.53   13.38   4
   0   4   6  180.52   12.71   6
   1   4   6    2.23    1.79  16
  -1   4  -6    3.41    1.77   5
   1   4   6    5.07    1.49   9
   1   4   6    5.15    1.58  20
  -1   4  -6    4.01    1.67  12
  -1   4  -6    5.10    2.15  17
   1   4   6    1.75    1.09   4
   1   4   6    2.67    1.29  15
   1   4   6    5.34    1.29   2
  -1   4  -6    1.38    0.92   4
  -1  -4  -6    1.96    1.21  11
  -1   4  -6    2.03    1.31  18
   1  -4   6    1.16    0.88  14
   1   4   6    7.01    1.50   3
  -1   4  -6    0.65    1.62  16
   1  -4   6    1.95    1.00  13
  -1   4  -6    2.10    1.21  11
   2   4   6    2.08    1.46  20
   2   4   6    2.52    1.60  15
   2   4   6    5.40    2.29  16
  -2  -4  -6    3.53    1.59  11
   2   4   6    2.98    1.18   3
  -2   4  -6    4.02    2.28  17
   2   4   6    3.18    1.17   9
  -2   4  -6    3.77    1.67  12
   2  -4   6    2.39    1.09  13
  -2   4  -6    1.77    1.25  11
   2   4   6    2.65    1.08   2
  -2   4  -6    3.08    1.95  16
   2   4   6    3.85    1.42   4
  -2   4  -6    3.87    1.99   5
   2  -4   6    3.22    1.65  19
   2   4   6    0.59    1.15  10
  -2   4  -6    3.47    1.70  18
   2  -4   6    2.40    1.20  14
   3  -4   6   10.89    2.09  14
   3   4   6   11.39    2.09   3
   3  -4   6    8.93    1.79  13
  -3   4  -6   12.00    2.97   5
  -3  -4  -6   12.60    2.66  11
   3   4   6   18.94    3.93  16
   3  -4   6   14.44    3.16  19
   3   4   6   13.13    2.87  15
  -3   4  -6   12.78    3.39  17
  -3   4  -6    9.59    2.43  12
   3   4   6   10.72    2.03   9
   3   4   6   11.45    2.21  10
  -3   4  -6   11.39    3.05  16
  -3   4  -6   12.36    2.79  18
   3   4   6   12.89    2.52   4
  -3   4  -6    9.15    2.16  11
   3   4   6   10.80    2.34  20
   4   4   6   23.47    3.80  20
   4   4   6   30.56    5.48   8
  -4   4  -6   27.84    5.27  17
   4   4   6   30.66    5.26   7
   4   4   6   20.60    2.98   3
  -4   4  -6   21.18    4.01   5
   4   4   6   30.27    5.53  16
   4  -4   6   29.93    4.73  19
  -4   4  -6   24.21    4.22  18
   4   4   6   27.92    4.62  15
   5  -4   6  129.60   12.96  19
  -5   4  -6  108.22   12.21  17
   5   4   6  149.79   12.71   8
   5   4   6  124.41   12.00  15
  -5   4  -6  110.86   11.74  18
   5   4   6  139.09   13.38   7
   5   4   6  110.67   10.21  20
   6  -4   6   11.79    4.50  19
   6   4   6   12.74    4.78   7
   6   4   6   12.16    4.41  15
  -6   4  -6   16.15    4.82  17
   6   4   6   10.82    4.41   8
  -6  -4  -6   15.53    5.46  16
   7   4   6   86.07    9.24  26
   7   4   6   54.31    9.83   8
   7   4   6   82.79    9.67  27
   7   4   6   84.68   12.69  22
   7   4   6   53.10    9.97   7
   8   4   6   63.74    9.84   8
   8   4   6   88.45   10.60  28
   8   5  -6   57.84   10.11  22
   8   5  -6   32.00    7.09   7
   8   5  -6   47.42    7.79  28
   8   5  -6   36.06    7.28   8
   8   5  -6   50.47    7.16  26
   7   5  -6    3.63    3.84   8
  -7   5   6    2.64    3.05  18
   7   5  -6    7.09    5.07  28
   7   5  -6    8.72    4.24  27
  -7   5   6    3.70    3.36  29
  -7   5   6    6.49    3.54  23
   7   5  -6    7.33    4.44  26
   7  -5  -6    5.75    3.39  19
   7   5  -6   12.44    7.22  22
  -7   5   6    6.94    3.53  17
  -7  -5   6    1.18    3.39  17
   7   5  -6    5.07    4.00   7
   7   5  -6    7.68    4.42  15
   6   5  -6   16.42    5.51   7
   6   5  -6   23.43    5.92   8
   6   5  -6   24.17    6.56  16
  -6   5   6   20.87    6.43  19
  -6   5   6   16.67    4.72  18
   6   5  -6   44.12    9.75  22
  -6   5   6   29.17    6.45  31
   6   5  -6   34.06    6.33  27
  -6   5   6   25.70    5.00  23
  -6   5   6   24.01    4.60  29
   6   5  -6   38.45    7.43  28
   6   5  -6   36.79    6.61  26
   5   5  -6   24.82    5.88  16
  -5   5   6   16.51    4.22  18
   5   5  -6   20.29    5.03   7
   5   5  -6   20.84    5.00   8
  -5   5   6   20.07    5.29  19
  -5   5   6   17.14    4.21  17
  -5  -5   6   11.61    4.20  17
  -4   5   6    8.42    3.11  18
  -4   5   6    7.14    2.45   6
   4   5  -6   15.92    4.66  16
   4   5  -6    8.62    3.34  15
   4   5  -6   18.04    4.46   8
   4   5  -6    8.50    2.70   4
   4   5  -6   14.05    4.01   7
  -4   5   6   10.34    3.67  19
  -3   5   6    2.16    1.66   6
   3   5  -6    2.68    2.30  15
   3   5  -6    6.05    3.24  16
  -3   5   6    5.04    2.40  18
   3   5  -6    2.83    2.73   7
  -3   5   6    4.58    2.61  19
   3   5  -6    3.71    2.59   8
   3   5  -6    0.60    1.69   4
   3   5  -6    6.05    2.77  17
   2  -5  -6    7.21    1.81  14
  -2   5   6    9.40    2.70  18
   2   5  -6   10.18    3.38  16
   2   5  -6    8.21    2.50  15
  -2   5   6    8.97    1.88  13
   2   5  -6    8.95    2.33   4
   2   5  -6    8.67    3.18   8
  -2   5   6    8.24    2.23   6
  -2   5   6    9.26    3.04  19
   2   5  -6    5.78    1.71  10
   2   5  -6   14.33    3.33  17
   1   5  -6   18.45    3.88  17
  -1   5   6   13.32    2.89  18
  -1  -5   6   15.07    2.45  12
   1   5  -6   13.48    3.70  16
   1   5  -6   12.69    2.60   4
   1  -5  -6    9.44    1.96  14
  -1  -5   6   10.22    1.78  13
  -1   5   6   12.59    2.36   6
   1   5  -6   11.95    2.40  11
   1   5  -6   15.74    3.11   5
   1   5  -6   12.35    2.72  18
  -1   5   6   14.60    3.29  19
   0   5  -6   -0.64    1.99  17
   0   5  -6   -0.29    1.42  18
   0   5  -6   -0.79    1.11  11
   0   5  -6    1.39    1.26   4
   0  -5   6   -0.68    1.35  12
   0   5  -6   -1.09    1.87  16
   0  -5   6    1.55    0.93  13
   0   5  -6    0.93    1.84   5
  -1   5  -6   39.12    4.39  12
  -1   5  -6   54.06    6.22  17
   1   5   6   48.81    5.02  15
  -1   5  -6   51.88    6.22  16
  -1  -5  -6   41.29    3.88  10
  -1   5  -6   37.74    4.26  11
  -1   5  -6   47.25    5.28   5
  -1   5  -6   49.74    5.38  18
   1  -5   6   36.80    3.73  13
   1   5   6   39.80    3.80   3
  -2   5  -6   70.01    7.89  16
   2   5   6   77.20    7.81   7
   2   5   6   59.67    5.90  20
  -2  -5  -6   64.25    6.02  11
  -2   5  -6   70.66    7.23  18
   2   5   6   63.58    5.92   4
  -2   5  -6   55.73    6.51   5
  -2   5  -6   53.77    5.74  11
  -2   5  -6   65.12    7.71  17
   2   5   6   69.53    6.82  15
  -3   5  -6    1.75    3.08  17
   3   5   6    2.59    2.44  15
   3   5   6    0.74    2.83  16
   3   5   6    2.62    1.61   3
   3   5   6    4.40    2.85   7
   3   5   6    0.74    1.55   4
   3  -5   6    2.67    2.25  19
  -3   5  -6    2.49    2.37  18
  -3   5  -6   -1.47    2.02   5
   4  -5   6    7.98    3.46  19
  -4   5  -6   10.50    3.60   5
  -4   5  -6   10.46    3.51  18
   4   5   6   12.44    2.73   3
   4   5   6   19.04    4.72   8
   4   5   6   12.07    3.08  20
  -4   5  -6   12.84    4.38  17
   5  -5   6   84.24   10.63  19
   5   5   6  106.13   11.62   8
   5   5   6  118.26   12.37   7
  -5   5  -6   82.04    9.88  18
   5   5   6   86.97    8.91  20
  -6   5  -6   67.26    8.14  23
   6   5   6   39.89    8.49   7
   6   5   6   64.48    8.86  26
   6   5   6   66.27    9.18  27
  -6   5  -6   36.72    6.95  18
   6   5   6   47.28    8.12  15
   6  -5   6   37.40    7.98  19
   6   5   6   57.64   10.60  22
  -6  -5  -6   39.88    9.49  16
   6   5   6   54.13    8.93  28
   7  -5   6    2.70    3.84  19
   7   5   6    7.50    5.24  28
   7   5   6   10.49    6.86  22
   7   5   6    6.36    4.64   7
  -7  -5  -6    6.38    5.26  16
   7   5   6   11.51    4.90  27
   7   5   6    8.08    4.50   8
   7   5   6    5.67    4.38  26
   7   6  -6   37.49    6.33  27
   7   6  -6   40.66    9.27  22
   7   6  -6   44.76    7.68  28
   7   6  -6   19.73    6.24   7
   7   6  -6   25.96    6.03   8
   7   6  -6   36.26    6.57  26
   6   6  -6   -0.10    3.41  26
   6   6  -6   -2.03    3.96  27
   6   6  -6    2.71    5.55  22
   6   6  -6   -1.23    3.50  15
   6   6  -6    0.15    3.37   8
   6   6  -6    9.02    5.09  28
  -6  -6   6   -1.32    3.02  17
   6   6  -6    0.23    3.33   7
  -5   6   6   48.66    6.68  23
   5   6  -6   36.53    7.52   7
   5   6  -6   47.70    8.86  16
  -5   6   6   39.39    7.96  19
   5   6  -6   43.18    8.29   8
   5   6  -6   58.95    7.91  27
   5   6  -6   56.50    7.16  26
   5   6  -6   75.58   10.91  22
   5   6  -6   65.51    8.70  28
  -5   6   6   62.35    8.85  31
  -5   6   6   50.56    6.14  29
   4   6  -6   34.70    6.34  15
   4   6  -6   51.56    8.02  28
  -4   6   6   30.48    6.61  19
   4   6  -6   55.44    7.81  27
  -4   6   6   31.92    5.94  18
   4   6  -6   37.94    7.11   8
  -4   6   6   42.02    6.14  23
   4   6  -6   57.38    7.55  26
   4   6  -6   32.93    7.35  16
   4   6  -6   60.49    9.72  22
   4   6  -6   36.36    7.23   7
  -3   6   6   39.03    5.71  18
   3   6  -6   41.94    6.71   8
   3   6  -6   32.82    5.89   7
   3   6  -6   39.82    7.05  16
  -3   6   6   32.46    5.96  19
   3   6  -6   42.93    6.65  17
  -2   6   6   34.28    5.22  18
   2   6  -6   40.75    6.87  16
   2   6  -6   36.61    6.16   8
   2   6  -6   47.47    6.60  17
  -2   6   6   31.98    5.67  19
  -2   6   6   29.59    4.06   6
   1   6  -6    8.73    3.68  17
   1   6  -6    5.97    3.13   8
   1   6  -6    6.57    3.52  16
   1   6  -6    4.89    2.22   4
   0   6  -6   13.78    3.78   8
   0   6  -6   11.87    3.27  18
   0   6  -6   13.87    4.27  16
   0   6  -6   18.28    4.41  17
   0   6  -6   14.92    3.27   5
  -1   6  -6   22.60    4.66   5
  -1   6  -6   29.56    5.59  17
  -1   6  -6   30.06    4.83  18
  -1   6  -6   33.56    5.64   8
  -1   6  -6   31.64    6.09  16
  -2   6  -6   75.57    9.32  17
  -2   6  -6   60.57    7.49   5
   2   6   6   83.25    9.02   7
   3   6   6    7.61    4.06   7
  -3   6  -6   10.08    4.10  17
  -3   6  -6    7.58    3.25  18
   4   6   6   50.67    9.97  22
  -4   6  -6   23.02    6.43  17
   4   6   6   31.76    7.47   7
   4   6   6   48.73    8.07  28
   4   6   6   41.45    7.46  27
   4   6   6   48.16    7.41  26
  -4   6  -6   38.43    6.01  23
  -5   6  -6   32.09    5.75  30
   5  -6   6   16.82    5.62  19
  -5   6  -6   24.55    4.85  29
   5   6   6   35.61    8.36  22
   5   6   6   35.74    7.09  28
   5   6   6   24.30    6.81   7
   5   6   6   32.26    6.85  27
  -5   6  -6   28.98    5.58  23
   5   6   6   26.90    6.24  26
  -5   6  -6   30.96    6.35  31
   6   6   6    2.93    5.82  22
   6   6   6    2.30    3.85   7
   6  -6   6    5.80    3.43  19
   6   6   6    7.26    5.20  28
   6   6   6    3.18    4.13  26
   6   6   6    3.35    4.42  27
  -6  -6  -6    5.61    5.28  16
   5   7  -6   24.95    7.50  22
   5   7  -6   15.04    4.98   7
   5   7  -6   20.82    5.56  27
   5   7  -6   20.42    4.98  26
   5   7  -6   20.41    6.01  28
   5   7  -6   12.73    4.99   8
   4   7  -6   38.40    7.39   8
   4   7  -6   56.60    9.88  22
  -4   7   6   33.44    6.89  19
   4   7  -6   50.69    7.26  27
   4   7  -6   49.29    6.96  26
   4   7  -6   49.14    7.84  28
   4   7  -6   34.33    7.14   7
   3   7  -6   42.95    7.59  28
   3   7  -6   26.89    6.20   8
  -3   7   6   23.00    5.43  18
   3   7  -6   39.11    6.87  27
   3   7  -6   40.58    8.93  22
   2   7  -6   67.86    8.14  28
   2   7  -6   53.54    7.64  17
   2   7  -6   55.04    7.73  27
   2   7  -6   64.66   10.09  22
   2   7  -6   43.24    7.97   8
   1   7  -6   83.03    9.68  17
   1   7  -6   70.35    9.67   8
   1   7  -6   71.19   10.38  16
   1   7  -6   98.33    9.81  28
   0   7  -6    0.21    4.79  22
   0   7  -6    0.03    3.51  28
   0   7  -6    3.86    3.87  17
  -1   7  -6   56.82    9.41  22
  -1   7  -6   42.04    6.42  18
  -1   7  -6   48.15    7.91  17
  -3   7  -6    5.39    4.04  17
   3   7   6    7.47    4.60  27
   3   7   6    1.51    3.70  26
   3   7   6   12.07    4.81  28
   4   7   6   33.43    6.57  27
   4   7   6   38.42    8.36  22
   4   7   6   34.71    7.27  28
   4   7   6   18.79    5.91   7
   4   7   6   23.23    5.45  26
   5   7   6   67.05    8.31  26
   5   7   6   91.48   10.28  28
   5   7   6   92.96   12.61  22
   5   7   6   80.18    9.11  27
   2   8  -6    8.08    4.67  28
   2   8  -6   10.82    4.50   8
   2   8  -6   12.26    6.08  22
   1   8  -6    5.11    4.03   8
   1   8  -6   10.20    4.72  28
   1   8  -6    9.88    6.00  22
   0   8  -6    4.36    4.92  22
  -1   8  -6   43.79    8.97  22
   9   0  -7    2.02    2.30  21
   9   0  -7   -1.19    4.45  24
  -9   0   7    3.65    3.04  17
   8   0  -7   12.60    3.24  20
  -8   0   7   10.69    3.37  17
   7   0  -7    0.32    1.50  20
   7   0  -7    0.85    1.34   3
  -7   0   7    1.44    1.58   5
  -7   0   7    1.65    2.01  17
  -6   0   7    0.76    1.01  12
   6   0  -7    1.65    1.30  20
  -6   0   7    2.10    1.63  17
   6   0  -7    2.75    1.24   9
  -5   0   7    0.60    0.72  13
  -5   0   7    0.13    1.29  17
   5   0  -7    0.40    1.00  20
   5   0  -7    0.91    0.89   9
  -5   0   7    1.38    0.97  12
  -4   0   7    4.41    0.99  13
  -4   0   7    0.46    0.67   6
   4   0  -7    1.59    0.86  10
  -4   0   7    2.52    1.06  12
   4   0  -7    5.54    1.22   9
   3   0  -7  126.56    7.79   1
  -2   0   7    1.02    0.56  13
  -2   0   7    0.34    0.54   6
   2   0  -7    0.75    0.61   9
  -2   0   7    2.25    0.66  12
   2   0  -7    0.88    0.46  11
   2   0  -7    0.85    0.60   4
   2   0  -7    1.54    0.76  10
  -2   0   7    1.71    0.69  14
  -1   0   7  545.53   33.88   6
  -1   0   7  516.12   33.80  14
  -1   0   7  511.36   32.74  13
   0   0   7    0.59    0.39  13
   0   0   7    0.57    0.49   2
   0   0  -7    1.18    0.64  11
   0   0  -7    0.08    0.58  10
   0   0   7    0.37    0.46   9
   0   0   7    0.62    0.45  14
  -1   0  -7  471.95   29.85  10
   2   0   7    0.07    0.49   2
  -2   0  -7    0.71    0.63  12
  -2   0  -7    0.42    0.64   5
   2   0   7   -0.33    0.44   3
   2   0   7   -0.36    0.48   9
   2   0   7    0.08    0.56  14
  -2   0  -7    1.53    0.70   1
  -2   0  -7    0.37    0.86  11
  -2   0  -7    0.97    0.70  10
  -3   0  -7    1.74    0.76  10
  -3   0  -7    0.90    0.85   5
   3   0   7    0.44    0.61   3
   3   0   7    0.37    0.73  14
   3   0   7    0.87    0.62   2
  -3   0  -7    0.73    0.83  12
  -3   0  -7    0.82    0.99  11
   3   0   7    0.14    0.65   9
   4   0   7    0.89    0.99   9
  -4   0  -7    0.98    0.95  12
   4   0   7   -0.06    1.17  20
  -4   0  -7    0.46    1.70  16
   4   0   7   -0.11    0.83  14
   4   0   7    0.92    0.80   2
  -4   0  -7    0.67    1.04   5
   4   0   7    0.50    0.87   3
   4   0   7   -0.79    1.24  19
  -4   0  -7   -0.24    1.11  11
  -5   0  -7   18.83    2.34  12
   5   0   7   16.67    2.27  14
   5   0   7   13.22    2.05   9
  -6   0  -7    2.36    1.66   5
   6   0   7    3.11    1.44   9
  -6   0  -7    2.27    1.50  11
   6   0   7    3.27    1.57   3
   6   0   7    2.41    2.18  19
  -6   0  -7    4.08    2.14  17
  -6   0  -7    2.13    2.50  16
   6   0   7    1.22    1.64  20
  -7   0  -7    0.32    2.82  16
  -7   0  -7    3.90    2.53  17
   7   0   7    2.03    2.28  20
   7   0   7    0.56    1.74   3
   8   0   7   26.37    6.39  24
  -8   0  -7   13.18    6.47  22
  -9   0  -7    1.52    4.97  22
   9   1  -7   46.24    8.66  24
  -9  -1   7   28.92    6.33  17
   9  -1  -7   43.06    7.94  24
  -9   1   7   29.79    6.02  17
  -8  -1   7    3.35    2.84  17
   8   1  -7    3.83    2.56  20
  -8   1   7    1.29    2.48  17
   8  -1  -7    2.87    2.39  20
   7  -1  -7    8.18    2.36  20
  -7   1   7    6.29    2.62  17
  -7  -1   7    7.48    2.72  17
   7   1  -7    6.21    2.20  20
   7   1  -7    8.16    2.05   3
  -7   1   7    6.75    2.31   5
  -6   1   7    2.94    1.43  12
   6  -1  -7    3.50    1.61  20
   6   1  -7    2.75    1.49  20
  -6   1   7    2.12    1.73  17
  -6  -1   7    2.16    1.28  12
   6  -1  -7    2.76    1.29   9
   6   1  -7    1.90    1.25   9
   6   1  -7    2.29    1.36   3
  -6  -1   7    3.15    1.88  17
  -6   1   7    2.25    1.66   5
  -5   1   7  550.78   42.97  18
   5   1  -7  580.80   40.95  15
   5   1  -7  545.61   35.69   2
  -5  -1   7  538.36   38.46  12
   5  -1  -7  530.80   36.47  14
   5   1  -7  592.28   33.31   9
   5  -1  -7  579.36   33.33   9
  -5   1   7  529.88   36.61   6
  -5   1   7  618.10   40.46   5
  -5   1   7  552.66   38.44  12
   5   1  -7  528.08   35.73  10
  -4   1   7 1145.97   76.84   6
  -4  -1   7 1200.52   80.62  12
   4   1  -7 1128.41   81.22   4
   4   1  -7 1137.54   74.92  10
   4  -1  -7 1199.13   69.62   9
  -4   1   7 1263.30   80.63  12
   4  -1  -7 1153.18   76.64  14
  -4  -1   7 1107.85   74.17  13
   4  -1  -7 1223.28   76.64  20
   4   1  -7 1271.77   69.61   9
  -4  -1   7 1255.96   80.01  11
   3   1  -7   30.63    2.27   1
  -2  -1   7  605.79   39.88  12
  -2   1   7  591.24   38.04  14
   2   1  -7  574.82   34.19   1
  -2  -1   7  567.86   37.89   6
   2   1  -7  614.91   34.35   9
   2   1  -7  558.71   40.25   4
  -2  -1   7  568.69   36.71  13
  -2   1   7  577.22   36.79  13
  -2   1   7  603.43   38.10   6
   2   1  -7  611.65   37.15  10
   1   1  -7  143.00    9.71  11
   1   1  -7  136.05    9.86   4
  -1   1   7  133.16    9.31  14
  -1  -1   7  144.63    9.07  14
   1   1  -7  133.15    8.22   9
   1   1  -7  140.89    9.10  10
  -1   1   7  131.85    8.92  13
   1  -1  -7  143.25    9.11  10
  -1  -1   7  131.97    8.89  13
  -1   1   7  141.09    9.32   6
   0  -1  -7    2.20    0.67  11
   0   1   7    0.44    0.73   9
   0   1   7    0.26    0.70  14
   0   1   7    0.17    0.72   3
   0   1  -7   -0.10    0.69  12
   0   1   7   -0.09    0.68   2
   0   1   7    1.20    0.60  13
   0   1   7    0.32    0.66   6
   0   1  -7    3.24    1.05  11
   0   1  -7   -0.10    0.80   4
   0   1  -7   -0.51    0.70   5
   0  -1   7    0.62    0.57  13
   0  -1   7    0.91    0.57  14
   0   1  -7    0.60    0.77  10
   0  -1  -7    2.18    0.84  10
   1   1   7  386.18   24.45   6
   1   1   7  392.61   22.20   9
   1  -1   7  353.98   23.62  13
  -1   1  -7  395.62   25.69  12
   1  -1   7  351.58   23.59   2
   1   1   7  381.44   22.50   3
   1  -1   7  354.49   21.96   9
   1   1   7  377.94   23.83   2
   1   1   7  386.69   24.45  14
   1  -1   7  383.93   24.44  14
   2  -1   7   13.80    1.29   2
  -2  -1  -7   19.31    1.86  11
   2   1   7   16.94    1.46   6
  -2   1  -7   16.26    1.88   5
  -2   1  -7   14.81    1.71  12
  -2  -1  -7   13.36    1.36   1
   2   1   7   13.76    1.44   3
   2  -1   7   16.73    1.62  14
   2  -1   7   13.39    1.21   3
   2   1   7   14.59    1.49   2
  -2  -1  -7   17.20    1.69  10
   2   1   7   14.28    1.45   9
   2  -1   7   14.13    1.22   9
   2  -1   7   14.87    1.38  13
   2   1   7   15.59    1.55  14
  -3   1  -7  142.66    8.67   1
   4  -1   7   22.24    2.20   3
   4  -1   7   20.00    2.17   2
  -4   1  -7   16.38    3.77  16
   4   1   7   25.96    2.88  20
  -4  -1  -7   25.38    2.41  12
   4   1   7   22.88    2.33   9
  -4   1  -7   24.25    2.69  12
   4   1   7   22.57    2.34  14
  -4   1  -7   27.45    3.45  17
  -4   1  -7   24.73    2.92   5
   4  -1   7   19.77    2.08   9
   4  -1   7   25.45    2.58  14
   4  -1   7   31.58    3.71  19
  -4  -1  -7   27.22    2.65   5
   4   1   7   22.12    2.35   2
   4   1   7   23.96    2.47   3
  -4  -1  -7   25.37    2.84  11
   5  -1   7   26.24    3.04  14
  -5  -1  -7   35.95    3.60  11
  -5   1  -7   32.20    3.34  12
   5   1   7   28.42    2.93   9
   6  -1   7   17.08    3.85  19
  -6   1  -7   15.04    3.13   5
  -6  -1  -7   16.19    4.38  16
   6   1   7   13.57    2.73   3
  -6   1  -7   12.90    2.96  12
   6   1   7   19.58    3.28  20
  -6   1  -7   19.38    3.91  17
   7   1   7  183.07   13.41  20
  -7   1  -7  167.25   15.34  17
   7   1   7  152.61   11.72   3
  -7  -1  -7  156.89   16.88  16
   7  -1   7  186.03   16.05  19
  -8  -1  -7   28.36    6.91  16
   8   1   7   66.91   10.31  24
  -8   1  -7   36.97    6.79  17
  -8   1  -7   23.73    7.39  22
  -9   1  -7    8.65    5.77  22
  -9  -1  -7   18.94    7.64  22
  -9  -2   7    7.33    3.94  17
   9  -2  -7   22.84    5.86  24
  -9   2   7   12.07    4.06  17
   8  -2  -7   18.71    4.19  20
  -8  -2   7   15.33    4.27  17
  -8   2   7   14.63    4.17  17
   7   2  -7   21.00    3.01   3
   7  -2  -7   23.47    3.84  20
  -7  -2   7   21.79    4.72  17
  -7   2   7   23.29    4.57  17
   7   2  -7   22.80    3.87  20
  -7   2   7   20.02    3.83   5
   6   2  -7  192.47   12.63   3
   6   2  -7  208.20   13.97  20
   6   2  -7  194.22   15.56  15
   6  -2  -7  213.54   14.10  20
  -6   2   7  200.95   15.20   5
  -6   2   7  186.09   16.19  18
   6  -2  -7  167.39   13.42  14
   6   2  -7  168.32   12.20   9
  -6   2   7  197.94   17.43  19
  -5   2   7  153.23   13.82  19
   5  -2  -7  136.60   10.65  14
   5   2  -7  140.06   11.29   4
   5   2  -7  146.85   12.22  15
   5   2  -7  161.72   10.94  20
   5  -2  -7  148.65    9.83   9
  -5   2   7  140.84   12.70  18
  -5  -2   7  148.67   11.20  11
  -5   2   7  168.14   12.06   5
  -5   2   7  145.07   10.85   6
   5   2  -7  155.09    9.94   3
  -5  -2   7  147.71   11.30  12
   5  -2  -7  162.10   11.09  20
   5   2  -7  155.89    9.73   9
  -5   2   7  156.47   11.28  12
   4   2  -7  116.82    7.26   9
   4  -2  -7  105.87    8.23  20
   4   2  -7  107.84    7.34   3
   4  -2  -7  116.00    7.44   9
  -4  -2   7  115.46    9.86  17
  -4   2   7  113.93    8.26   6
  -4   2   7  100.55    9.56  18
   4   2  -7  102.82    7.92  10
   4  -2  -7  119.17    8.17  14
  -4   2   7  118.95   10.52  19
   4   2  -7  113.38    9.25  15
  -4  -2   7  118.05    8.53  11
   3   2  -7   47.87    4.28   4
  -3  -2   7   47.12    3.67  13
  -3   2   7   58.38    4.49   5
   3  -2  -7   50.07    3.76   9
   3   2  -7   49.46    3.73   2
   3   2  -7   58.19    4.41  11
  -3   2   7   45.34    3.85  13
  -3   2   7   54.29    4.18  12
  -3  -2   7   52.68    4.27  12
   3   2  -7   47.10    3.96  10
  -3   2   7   50.41    4.13   6
   3   2  -7   50.16    3.53   3
   3   2  -7   52.99    3.51   9
   2   2  -7  114.02    8.90   4
   2   2  -7  132.08    8.89  11
  -2   2   7  111.51    8.42  14
   2   2  -7  114.82    7.27   1
  -2   2   7  111.99    8.42   6
   2   2  -7  125.54    7.89   2
  -2  -2   7  132.38    7.98  13
   2   2  -7  126.81    7.34   9
   2   2  -7  125.96    7.44   3
   2   2  -7  124.13    8.26  10
  -2   2   7  111.87    8.05  13
   1   2  -7  241.94   17.18   5
   1   2  -7  240.65   16.37  11
  -1   2   7  232.98   15.65   6
  -1   2   7  230.66   15.64  14
  -1  -2   7  242.97   15.01  13
   1   2  -7  227.69   16.57   4
  -1   2   7  233.34   15.06  13
   0   2   7  197.27   11.30   9
   0   2  -7  194.56   12.03  10
   0   2   7  179.70   12.37  14
   0   2   7  190.71   11.43   3
   0   2  -7  175.88   12.99  11
   0   2   7  181.68   11.86  13
   0   2   7  183.68   12.35   6
   0  -2   7  185.19   12.16  14
   0   2  -7  184.38   13.16   4
   0  -2   7  180.05   11.88  13
   0   2   7  192.81   12.12   2
   0   2  -7  176.51   13.65   5
   1   2   7  331.31   21.26   2
  -1   2  -7  313.44   24.05   5
   1   2   7  341.66   19.81   9
   1  -2   7  349.70   21.76  14
   1   2   7  330.19   21.78  14
   1   2   7  346.02   20.10   3
   1   2   7  339.72   21.77   6
   1  -2   7  323.63   21.07  13
  -1   2  -7  322.24   23.15   4
   2   2   7  102.66    6.72   9
   2  -2   7  105.43    7.11  13
  -2   2  -7  107.45    7.89  12
   2   2   7   96.31    7.17   2
  -2   2  -7  114.02    8.38   5
   2   2   7  105.76    6.85   3
   2   2   7  102.42    7.31  14
   2  -2   7  115.57    7.47  14
   3  -2   7   10.30    1.72  14
  -3  -2  -7   12.38    1.98  11
   3   2   7   10.73    1.55   9
   3   2   7   11.82    1.74   3
   3   2   7   10.89    1.81  10
  -3   2  -7   11.10    2.04  12
   3   2   7   15.01    2.69  16
   3  -2   7   10.08    1.51  13
   3  -2   7   13.80    2.65  19
   3   2   7   11.57    1.48  14
   3   2   7   10.34    2.18  15
   3   2   7    8.93    1.49   2
   3   2   7   11.30    1.94  20
  -3   2  -7   11.64    2.19   5
   4   2   7   17.58    3.04  15
  -4   2  -7   17.24    2.45  12
   4  -2   7   19.70    3.45  19
  -4  -2  -7   18.73    2.58  11
   4  -2   7   14.75    2.19  14
   4   2   7   14.02    2.13  10
  -4   2  -7   16.53    2.72   5
  -4   2  -7   19.34    3.25  17
   4   2   7   12.98    1.98   2
   4  -2   7   15.17    1.89  13
   4   2   7   19.48    2.66  20
   4   2   7   16.86    2.11   9
   4   2   7   18.26    2.24   3
   5   2   7    6.02    2.03  20
  -5   2  -7   13.58    2.31  12
  -5   2  -7    6.10    2.10   5
   5   2   7    7.23    1.80   3
   5   2   7    4.20    1.66   9
  -5   2  -7    2.84    2.33  16
  -5  -2  -7    8.71    3.11  16
  -5   2  -7    8.51    2.58  17
   6   2   7    4.28    2.02   3
  -6   2  -7    5.69    2.93  17
  -6  -2  -7    4.09    3.34  16
   6   2   7    5.41    2.57  20
   6   2   7    7.75    3.28   8
   6  -2   7    5.42    2.68  19
  -6   2  -7    4.25    2.39   5
  -7   2  -7   31.16    5.95  17
   7  -2   7   36.12    5.91  19
  -7   2  -7   27.28    5.07   5
   7   2   7   34.12    5.58  20
  -7  -2  -7   34.51    7.06  16
   8  -2   7   85.41   11.55  19
   8   2   7  134.09   15.00  24
  -9  -2  -7   34.67    9.94  22
   9   2   7   66.78    9.06  28
  -9  -3   7    4.32    3.78  17
  -9   3   7    4.22    3.33  17
   9  -3  -7    5.20    5.14  24
   8  -3  -7   30.84    5.45  20
  -8   3   7   24.29    5.64  17
  -8  -3   7   26.05    5.92  17
   8  -3  -7   40.86    7.62  24
  -7  -3   7   32.42    5.59  17
   7   3  -7   31.46    5.76   7
   7   3  -7   32.24    4.44  20
  -7   3   7   21.37    4.05   5
   7   3  -7   27.52    5.08  15
   7  -3  -7   32.54    4.52  20
  -7   3   7   23.00    4.62  18
  -7   3   7   31.77    5.28  17
  -6   3   7  145.24   13.40  17
  -6   3   7  128.71   12.15   5
  -6  -3   7  158.17   13.90  17
   6  -3  -7  158.84   11.56  20
   6   3  -7  162.73   14.66   7
  -6   3   7  134.67   13.20  18
   6   3  -7  148.65   12.94  15
  -6   3   7  150.68   14.65  19
   5   3  -7  327.32   23.35  15
  -5   3   7  302.65   22.66   5
   5  -3  -7  291.95   18.57   9
  -5   3   7  307.16   24.35  18
  -5   3   7  331.95   24.46  17
  -5   3   7  276.59   20.59   6
   5   3  -7  283.89   21.73   4
   5  -3  -7  271.40   20.42  14
  -5   3   7  326.97   26.26  19
  -5  -3   7  278.80   21.39  11
   4   3  -7   12.38    2.31   4
  -4   3   7   14.31    2.87  18
  -4   3   7   16.77    2.31  12
   4  -3  -7   15.60    2.23  14
  -4  -3   7   20.85    2.60  12
   4   3  -7   16.86    2.95  15
  -4   3   7   18.62    2.99  17
  -4  -3   7   22.25    3.56  17
   4  -3  -7   16.88    2.19   9
  -4   3   7   19.78    2.75   5
   4   3  -7   18.99    3.73  16
  -4   3   7   11.33    2.00  13
   4   3  -7   14.24    2.18  10
   4  -3  -7   18.32    2.72  20
  -4   3   7   12.78    2.26   6
  -3   3   7  310.85   23.48  18
   3   3  -7  290.80   21.10   4
  -3   3   7  286.95   21.71   5
  -3   3   7  321.63   25.10  19
   3   3  -7  321.18   20.90  11
   3  -3  -7  288.15   18.03   9
   3   3  -7  287.73   19.42  10
  -3   3   7  282.46   19.91   6
   3  -3  -7  274.35   19.78  14
  -3  -3   7  280.20   20.84  12
   3   3  -7  308.14   22.31  15
   2   3  -7  551.72   36.55  11
   2   3  -7  564.01   39.15  15
  -2   3   7  507.89   34.93  14
  -2  -3   7  525.67   33.59  13
  -2   3   7  563.54   43.59  19
  -2  -3   7  530.71   36.72  12
  -2   3   7  506.41   34.98   6
  -2   3   7  561.70   41.11  18
   2   3  -7  525.01   37.06   4
  -2   3   7  501.69   33.76  13
   2   3  -7  531.94   34.12  10
  -1   3   7  580.12   37.44  13
  -1   3   7  594.48   38.80   6
   1   3  -7  608.13   37.78  10
  -1   3   7  575.11   38.71  14
   1   3  -7  599.78   41.12   4
   1   3  -7  607.10   40.52  11
   0  -3   7   -2.07    0.62  13
   0   3  -7   -1.54    0.86  11
   0   3   7   -1.59    0.70   6
   0   3  -7   -2.54    0.87  12
   0   3  -7   -2.24    1.20   5
   0   3  -7   -2.71    0.56  10
   0   3  -7   -1.98    0.77   4
   0   3   7   -2.21    0.72  14
   0   3   7   -2.46    0.77   3
   0  -3   7   -1.69    0.57  14
   0  -3  -7    0.38    0.81  10
   0   3   7   -1.80    0.66  13
   0   3   7   -1.03    0.99   9
   0  -3  -7    1.64    0.77  11
  -1   3  -7   82.73    6.74  11
  -1   3  -7   78.25    7.17   5
   1  -3   7   86.93    6.05  13
   1   3   7   83.54    6.23  14
   1   3   7   97.61    6.77   4
  -1   3  -7   97.44    7.82  18
   1   3   7   89.49    5.79   9
   1   3   7   83.79    6.14   2
  -1   3  -7   87.39    6.70   4
   1   3   7   86.76    5.85   3
   1   3   7   83.41    6.18   6
   1  -3   7   89.66    6.21  14
  -2   3  -7    5.85    1.66  12
   2   3   7    5.11    1.24   2
   2   3   7    4.73    1.13  14
  -2   3  -7    7.57    1.96   5
  -2   3  -7    7.24    2.21  17
  -2   3  -7    5.72    1.68  18
   2   3   7    6.58    1.53   4
   2   3   7    7.07    1.55  20
   2   3   7    6.45    1.34   9
   2   3   7    5.99    1.69  15
   2  -3   7    7.96    2.07  19
   2   3   7    3.72    1.41  10
  -2   3  -7    6.19    2.21  16
  -2   3  -7    4.71    1.19   4
  -2  -3  -7    8.84    1.75  11
   2   3   7    4.60    1.20   3
   2  -3   7    5.17    1.20  13
  -2   3  -7    7.07    1.69  11
   2   3   7   10.01    2.34  16
   2  -3   7    7.37    1.42  14
   3   3   7   15.37    2.14  10
   3  -3   7   12.56    1.87  13
   3   3   7   15.38    2.16   3
  -3  -3  -7   19.90    2.66  11
   3   3   7   19.38    3.06  15
  -3   3  -7   16.70    2.51  12
   3  -3   7   15.95    2.12  14
   3   3   7   15.66    1.99   9
  -3   3  -7   17.38    2.80  18
   3  -3   7   21.03    3.28  19
  -3   3  -7   19.38    2.94   5
   3   3   7   22.69    3.56  16
  -3   3  -7   20.82    3.49  17
   3   3   7   14.59    2.44  20
  -4   3  -7  154.88   13.17   5
   4   3   7  159.28   10.79   3
   4   3   7  157.21   11.48  10
  -4   3  -7  165.79   13.68  18
   4   3   7  149.80   10.48   9
  -4  -3  -7  176.45   12.54  11
   4   3   7  183.51   13.43  15
   4   3   7  168.51   11.93  20
   4  -3   7  155.52   11.58  14
  -4   3  -7  169.72   14.44  17
   5   3   7  173.95   13.63  20
   5   3   7  186.08   15.18  15
   5  -3   7  199.15   17.04  19
  -5   3  -7  172.79   16.03  17
   6  -3   7  421.68   34.71  19
   6   3   7  365.56   27.68  20
   6   3   7  408.60   30.87  15
  -7  -3  -7  147.01   17.37  16
   7   3   7  161.79   15.16   8
   9   3   7   14.63    5.82  28
  -8   4   7  112.62    9.16  29
   8   4  -7   93.09   11.80   7
  -7   4   7   10.88    4.31  23
   7   4  -7   16.05    4.86  26
  -7   4   7    9.13    3.30  29
  -7  -4   7    4.68    3.80  17
   7   4  -7    7.36    3.98   7
   7   4  -7   14.58    6.83  22
   7   4  -7    5.54    3.51  15
  -7   4   7    6.19    3.41  17
  -7   4   7    4.06    2.85  18
   6   4  -7   30.43    5.36  15
   6   4  -7   48.06    7.36  16
   6   4  -7   42.99    6.42   7
   6  -4  -7   35.67    4.64  20
  -6   4   7   34.87    5.42  17
  -6  -4   7   32.60    5.99  17
   6   4  -7   26.64    4.16   4
  -6   4   7   31.05    5.09  18
  -6   4   7   32.82    6.89  19
   5   4  -7   27.89    4.60  15
  -5   4   7   26.31    4.61  18
  -5   4   7   18.95    3.29   6
  -5   4   7   20.99    3.90   5
   5   4  -7   34.44    5.92  16
   5   4  -7   31.37    5.21   7
   5   4  -7   37.75    5.64   8
  -5   4   7   30.65    5.34  19
  -5   4   7   21.80    4.28  17
  -5  -4   7   25.97    4.98  17
   5  -4  -7   28.86    3.99  20
   5   4  -7   20.59    3.54   4
  -4   4   7  136.03   11.55   5
   4   4  -7  126.44   10.23  10
   4   4  -7  155.48   12.28  15
   4  -4  -7  151.02   10.77  20
   4  -4  -7  138.16    9.46   9
  -4   4   7  158.72   12.86  18
   4   4  -7  134.76   11.17   4
  -4   4   7  147.43   12.60  17
  -4   4   7  133.38   10.57   6
  -3   4   7   75.61    6.59   5
  -3   4   7   73.34    6.37  20
   3   4  -7   72.07    6.36   4
  -3   4   7   67.84    5.97   6
   3   4  -7   64.81    5.77  10
  -3   4   7   84.28    8.05  19
  -3  -4   7   74.00    6.29  12
   3   4  -7   78.61    6.39  11
   3  -4  -7   66.91    5.35   9
   3  -4  -7   64.82    5.75  14
   3   4  -7   78.35    7.12  15
  -3   4   7   78.09    7.34  18
  -2  -4   7   65.15    4.86  13
   2   4  -7   60.19    5.15  10
  -2  -4   7   78.41    6.32  18
  -2   4   7   64.09    5.66  20
  -2   4   7   63.34    5.39   6
  -2  -4   7   65.09    5.69  12
   2   4  -7   70.82    6.26  15
   2   4  -7   64.57    5.68  11
  -2   4   7   59.11    5.06  13
   2   4  -7   64.15    5.74   4
  -2   4   7   69.54    7.11  19
  -2   4   7   69.54    6.57  18
  -1   4   7    3.36    1.11  13
   1   4  -7    3.21    1.50  15
  -1   4   7    3.03    1.69  19
   1   4  -7    5.05    1.30  10
   1   4  -7    6.30    2.05  17
  -1   4   7    2.80    1.63  20
  -1   4   7    3.32    1.34  14
  -1   4   7    3.88    1.38   3
  -1  -4   7    5.34    1.68  12
   1   4  -7    3.13    1.42  11
   1   4  -7    4.29    2.05  16
  -1   4   7    2.36    1.50  18
   1   4  -7    2.69    1.38  18
  -1   4   7    2.82    1.18   6
   1   4  -7    5.75    1.84   5
   1   4  -7    3.92    1.45   4
   1  -4  -7    1.03    1.11   9
  -1  -4   7    4.99    1.13  13
   0   4   7   60.24    6.07  19
   0   4   7   55.75    4.66   6
   0   4   7   50.63    4.55  14
   0   4   7   66.26    5.40  15
   0   4   7   53.14    4.41   3
   0   4  -7   65.97    6.30  17
   0   4  -7   56.27    5.12  12
   0   4  -7   66.93    6.76  16
   0   4  -7   54.26    5.00   4
   0   4   7   56.50    4.38   9
   0  -4   7   56.53    4.43  13
   0   4   7   57.77    5.07  20
   0   4  -7   60.23    5.59   5
   0   4   7   61.90    4.85   4
   0   4  -7   55.22    5.03  11
   0   4  -7   64.91    5.70  18
   0  -4  -7   60.57    4.52  10
   1   4   7    2.84    1.24  14
   1   4   7    3.79    1.30   3
   1   4   7    5.84    2.03  16
   1   4   7    3.42    1.57  15
  -1   4  -7    3.21    1.19   4
  -1   4  -7    3.79    1.78   5
  -1  -4  -7    1.90    1.26  11
  -1   4  -7    4.02    2.07  16
  -1   4  -7    3.88    1.69  12
   1  -4   7    3.51    1.15  13
  -1   4  -7    3.97    2.09  17
   1   4   7    4.48    1.30   9
  -1   4  -7    2.33    1.35  11
   1   4   7    3.64    1.27   4
   1   4   7    2.49    1.14   2
   1   4   7    4.40    1.59  20
  -1   4  -7    2.85    1.45  18
  -2   4  -7   23.20    3.30  18
  -2   4  -7   21.31    3.77  16
  -2   4  -7   17.30    3.24   5
  -2  -4  -7   21.87    2.86  11
   2   4   7   18.88    2.80  20
   2  -4   7   19.36    2.31  14
  -2   4  -7   21.61    3.79  17
   2   4   7   23.76    3.39  15
   2   4   7   17.84    2.36   3
  -2   4  -7   19.10    2.64  11
   2  -4   7   17.72    2.21  13
   2  -4   7   27.64    3.56  19
   2   4   7   25.70    3.92  16
  -2   4  -7   15.69    2.69  12
   2   4   7   19.76    2.21   9
   2   4   7   22.29    2.73   4
  -3   4  -7   60.04    5.81  18
   3  -4   7   62.63    6.16  19
   3   4   7   52.03    4.91  20
  -3   4  -7   50.12    6.36  16
  -3   4  -7   49.64    6.52  17
  -3   4  -7   44.31    5.46   5
   3  -4   7   45.62    4.34  14
   3  -4   7   43.17    4.09  13
   3   4   7   49.51    4.28   3
   3   4   7   59.97    5.84  15
   3   4   7   43.83    3.96   9
  -3  -4  -7   55.59    5.13  11
   4   4   7   72.63    7.74  15
  -4   4  -7   66.92    7.53  18
   4   4   7   59.14    5.52   3
   4   4   7   60.75    6.43  20
   4  -4   7   76.51    8.07  19
  -4   4  -7   64.46    8.10  17
   4   4   7   78.65    8.61   7
   4   4   7   88.50    8.34   8
   5   4   7   29.57    4.10   3
  -5   4  -7   28.31    5.41  18
   5   4   7   49.28    6.86   8
  -5   4  -7   30.73    5.10   5
   5   4   7   33.14    5.31  20
   5   4   7   36.39    6.28  15
   5   4   7   39.54    6.70   7
  -5   4  -7   34.23    6.20  17
   5  -4   7   39.35    6.24  19
   6  -4   7   87.98   11.17  19
  -6  -4  -7  105.60   13.33  16
  -6   4  -7   75.13   10.64  17
   6   4   7  103.24   11.87   7
   6   4   7  113.10   11.64   8
  -7   4  -7  174.12   15.79  31
   7   4   7  191.10   15.88  28
   7   4   7  181.06   13.72  26
   7   4   7  145.91   16.89   8
   7   4   7  182.89   14.56  27
  -8  -4  -7    5.85    4.72  16
   8  -4   7    2.67    3.24  19
   8   4   7   12.67    7.28  22
   8   4   7   12.73    5.76  28
   8   5  -7   64.32    7.99  26
   8   5  -7   81.88   10.28  28
   8   5  -7  102.83   12.60  22
  -8   5   7   68.96    7.81  23
  -7   5   7   16.85    4.02  29
   7   5  -7   23.36    5.60  26
  -7   5   7    8.75    3.99  17
   7  -5  -7   11.88    4.70  19
   7   5  -7   12.95    5.13   7
   7   5  -7   30.84    8.34  22
  -7   5   7   16.27    4.35  23
  -7  -5   7    7.15    4.05  17
   7   5  -7   29.48    5.88  27
  -7   5   7    8.72    4.12  18
   7   5  -7   17.17    5.02   8
   7   5  -7   28.93    6.58  28
   7   5  -7   12.69    4.88  15
   6   5  -7    5.37    3.37  15
  -6   5   7    3.82    2.91  18
  -6   5   7    4.75    3.63  23
   6   5  -7    6.11    3.96   8
   6   5  -7   14.42    6.97  22
  -6   5   7    2.77    3.21  29
   6   5  -7    6.43    4.52  27
   6   5  -7   10.21    5.29  28
  -6   5   7    0.93    4.30  31
   6   5  -7    3.76    3.88   7
  -6   5   7    0.33    3.91  19
  -6   5   7    3.61    3.44  17
  -6  -5   7    3.08    3.23  17
   6   5  -7    7.87    4.88  26
   5   5  -7    2.84    2.72  15
  -5   5   7    0.14    2.89  19
   5   5  -7    1.76    2.81   7
  -5  -5   7    3.24    3.02  17
  -5   5   7   -0.22    2.13  18
   5   5  -7    2.62    3.46  16
   5   5  -7    4.43    3.26   8
   4   5  -7   53.61    7.14   7
   4   5  -7   58.72    7.92  16
   4   5  -7   48.36    6.49  15
  -4   5   7   46.62    6.97  19
  -4   5   7   47.52    6.24  18
   4   5  -7   59.25    7.44   8
   4   5  -7   40.00    5.21   4
   3   5  -7    0.16    1.71   4
   3   5  -7    1.69    2.42   8
  -3   5   7    1.78    2.16  18
   3   5  -7    2.95    2.77  17
  -3   5   7    2.64    2.56  19
   3   5  -7   -0.13    2.04  15
   3   5  -7    1.50    2.27   7
  -3   5   7    0.83    1.66   6
   3   5  -7    2.42    3.00  16
  -2   5   7  293.30   24.54  19
  -2   5   7  300.51   23.08  18
   2   5  -7  293.92   21.93  15
   2   5  -7  259.52   20.55   4
  -2   5   7  257.25   19.36   6
  -1   5   7  147.00   11.44   6
   1   5  -7  143.89   11.98  11
   1   5  -7  150.97   12.22   4
  -1   5   7  177.65   13.94  18
  -1   5   7  177.04   14.71  19
   1   5  -7  173.90   13.12   5
  -1  -5   7  141.25   10.75  13
   0   5   7   16.31    2.44   3
   0  -5   7   15.82    2.61  12
   0   5  -7   18.17    3.27  18
   0  -5   7   15.13    2.14  13
   0   5  -7   17.23    3.19   5
   0   5  -7   18.52    4.00  16
   0   5  -7   13.79    2.48  11
   0   5  -7   17.23    2.53   4
   0   5  -7   21.30    4.06  17
  -1   5  -7  160.63   13.50  17
   1  -5   7  137.06   10.14  13
  -1  -5  -7  139.74   10.11  10
   1   5   7  148.05   10.79  20
  -1   5  -7  133.90   11.00  11
  -1   5  -7  146.19   12.11   5
  -2   5  -7   29.06    5.37  17
  -2   5  -7   29.94    5.10  16
   2   5   7   39.16    5.75   8
  -2   5  -7   33.30    5.91   8
   2   5   7   24.80    3.77  20
   2   5   7   23.21    3.04   9
  -2   5  -7   31.26    4.57  18
   2   5   7   22.48    3.02   3
   2   5   7   31.53    4.39  15
   2   5   7   37.22    5.24   7
   2   5   7   38.38    5.62  16
  -2   5  -7   21.38    4.15   5
   3   5   7   21.64    3.15   3
   3  -5   7   32.43    4.89  19
  -3   5  -7   22.52    4.47   5
   3   5   7   29.43    4.99  15
  -3   5  -7   27.61    5.69  17
   3   5   7   27.76    4.21  20
   3   5   7   35.39    6.31  16
   3   5   7   37.61    5.79   8
   3   5   7   33.44    5.35   7
  -3   5  -7   27.56    4.75  18
   4   5   7   59.01    6.21   3
   4   5   7   95.54   10.95  16
   4   5   7   85.62    9.60   8
  -4   5  -7   64.73    8.34  18
   4  -5   7   70.32    8.74  19
   4   5   7   92.54    9.93   7
  -4   5  -7   73.56    9.52  17
   5   5   7 1067.61   81.08   8
  -6   5  -7    5.26    3.39  18
  -6   5  -7   15.44    4.79  23
   6   5   7   17.95    5.36  26
   6   5   7    7.92    5.24   7
   6  -5   7    5.50    3.98  19
  -6   5  -7    5.35    4.51  17
   6   5   7   14.24    5.66  27
   6   5   7   15.36    7.22  22
   6   5   7    7.97    5.37  28
   6   5   7    2.02    4.23   8
   6   5   7    8.78    4.89  15
   7   5   7   20.48    7.97  22
   7   5   7   15.62    5.12  26
   7  -5   7   10.41    4.87  19
  -7  -5  -7    9.18    5.89  16
   7   5   7   16.87    5.59  27
   7   5   7   17.59    6.03  28
   7   6  -7   12.48    4.47  27
   7   6  -7   10.74    4.37   8
   7   6  -7    8.24    4.34   7
   7   6  -7   17.54    7.14  22
   7   6  -7   15.46    5.12  28
  -7   6   7   12.01    4.21  23
   7   6  -7   13.52    4.88  26
   6   6  -7    7.03    3.92  26
  -6   6   7    3.27    3.20  18
   6   6  -7    0.95    4.40  28
   6   6  -7   -1.60    3.69  27
   6   6  -7    0.31    3.52   8
   6   6  -7    2.53    5.76  22
   6   6  -7   -1.88    3.14   7
  -6  -6   7    1.05    2.99  17
  -6   6   7    1.67    3.05  29
   6   6  -7    3.36    3.52  15
   5   6  -7   54.00   10.26  22
  -5   6   7   34.82    7.56  19
  -5   6   7   36.15    5.40  29
   5   6  -7   46.65    7.68  27
  -5   6   7   29.18    6.11  18
   5   6  -7   46.74    6.97  26
   5   6  -7   30.50    6.91   7
  -5   6   7   43.20    6.23  23
  -5   6   7   39.99    7.38  31
   5   6  -7   39.73    7.44   8
   5   6  -7   51.60    7.94  28
   4   6  -7   27.98    6.03   7
   4   6  -7   35.93    6.94   8
   4   6  -7   33.69    7.35  16
   4   6  -7   58.20    9.83  22
   4   6  -7   49.25    6.92  26
  -4   6   7   36.71    5.83  23
  -4   6   7   26.60    6.24  19
  -4   6   7   25.78    5.65  18
   4   6  -7   52.65    8.61  28
  -4   6   7   43.77    6.91  31
   4   6  -7   48.67    7.30  27
  -3   6   7   55.04    7.79  19
   3   6  -7   56.41    7.52   7
   3   6  -7   62.12    8.05   8
  -3   6   7   50.85    6.89  18
   3   6  -7   56.91    8.56  16
   3   6  -7   66.98    8.09  17
  -2   6   7    1.01    2.15  18
  -2   6   7    1.81    1.75   6
  -2   6   7    2.09    2.36  19
   2   6  -7    4.60    3.31  16
   2   6  -7    1.76    1.85   4
   2   6  -7    7.90    3.81  17
   2   6  -7    3.15    2.96   8
   1   6  -7   40.39    6.65  16
   1   6  -7   41.39    6.29  17
   1   6  -7   28.99    4.22   4
   0   6  -7  109.95   10.42  18
   0   6  -7  114.09   11.27  17
   0   6  -7   89.27    9.62   5
   0   6  -7  113.36   10.94   8
   0   6  -7  113.99   12.33  16
  -1   6  -7   36.40    5.45  18
  -1   6  -7   36.47    6.15  16
  -1   6  -7   34.22    6.13  17
  -1   6  -7   33.24    5.94   8
  -1   6  -7   26.04    4.76   5
  -2   6  -7   50.62    7.92  17
  -2   6  -7   54.20    7.10  18
   2   6   7   62.11    8.00   7
   3   6   7  125.51   12.88   7
  -3   6  -7  100.32   12.22  17
  -4   6  -7  115.10   10.33  23
   4   6   7  137.29   14.90  22
   4   6   7  127.83   11.28  26
   4   6   7  124.09   11.50  27
   4   6   7   85.91   12.79   7
   4   6   7   91.50   11.97   8
   4   6   7  131.89   12.34  28
   5   6   7   23.09    5.64  15
  -5   6  -7   20.03    5.21  18
   5   6   7   41.05    9.01  22
   5   6   7   34.72    7.28  28
   5   6   7   22.65    5.72  26
   5   6   7   31.77    6.53  27
  -5   6  -7   27.78    6.27  31
   6   6   7  148.41   12.96  27
   6   6   7  164.60   17.16  22
  -6   6  -7  133.16   11.54  23
   6   6   7  121.00   11.91  26
   6   6   7  144.37   13.75  28
   5   7  -7   75.40    8.06  26
   5   7  -7   73.72    8.41  27
  -5   7   7   58.04    7.53  23
   5   7  -7   55.69    9.19   8
   5   7  -7   53.58    9.25   7
   5   7  -7   79.95    9.70  28
   5   7  -7   99.46   12.35  22
   4   7  -7   11.06    6.39  22
   4   7  -7   10.70    4.65   8
   4   7  -7   15.32    5.65  28
   4   7  -7   13.91    4.90  27
  -4   7   7    7.48    3.86  19
  -4   7   7    9.17    3.51  18
   4   7  -7   16.64    4.68  26
   4   7  -7    9.97    4.23   7
  -4  -7   7    5.10    3.32  17
   3   7  -7    6.41    4.54  28
  -3   7   7    5.32    3.17  18
   3   7  -7   -0.24    3.44  17
   3   7  -7    2.02    3.84   8
   3   7  -7   10.82    4.53  27
   3   7  -7   13.41    6.04  22
   2   7  -7   84.32   10.04  17
   2   7  -7   67.31   10.09   8
   2   7  -7   92.71    9.71  27
   2   7  -7  101.45   12.32  22
   2   7  -7   96.06   10.23  28
   1   7  -7   13.13    4.71   8
   1   7  -7   14.84    5.22  28
   1   7  -7   22.45    7.30  22
   1   7  -7   22.68    5.51  17
   0   7  -7   12.01    6.22  22
   0   7  -7    8.90    4.43  28
   0  -7   7    2.17    2.99  18
   0   7  -7    5.69    3.99  17
  -1   7  -7   47.13    7.73  17
  -1   7  -7   49.71    9.24  22
  -2   7  -7   70.79   10.70  22
   3   7   7   29.47    6.20  27
   3   7   7   17.65    4.63  26
   4   7   7   44.49    7.75  28
   4   7   7   28.15    6.85   7
   4   7   7   33.25    6.54   8
   4   7   7   43.48    7.27  27
   4   7   7   30.35    6.36  26
   2   8  -7   22.63    5.97  28
   2   8  -7   28.23    7.68  22
   1   8  -7   29.81    6.08  28
   1   8  -7   34.64    7.96  22
   0   8  -7   20.33    5.68  28
   0   8  -7   22.58    7.10  22
  -1   8  -7   55.25    9.58  22
   9   0  -8   40.65    8.05  24
   9   0  -8   35.66    4.08  21
  -9   0   8   25.99    5.93  17
   8   0  -8  307.95   20.94  20
  -8   0   8  265.87   23.97  17
  -7   0   8   89.91    8.93  17
  -7   0   8   80.77    7.90   5
   7   0  -8   93.93    7.60  20
   6   0  -8  179.88   12.49  20
   6   0  -8  153.32   11.02   9
  -6   0   8  183.22   14.75  17
   5   0  -8    3.50    1.15   9
  -5   0   8    0.95    0.87  13
  -5   0   8    3.05    1.50  17
   5   0  -8    5.21    1.39  20
  -5   0   8    2.45    1.14  12
  -5   0   8    2.24    1.35  18
   4   0  -8  816.29   51.95  10
   4   0  -8  775.20   53.02  14
  -4   0   8  886.75   55.99  12
  -4   0   8  780.27   51.53  13
   4   0  -8  878.20   48.39   9
  -4   0   8  797.14   53.24   6
  -3   0   8  844.53   54.40  12
   3   0  -8  822.55   47.00   9
   3   0  -8  808.94   50.58  10
   3   0  -8  749.62   54.73   4
  -3   0   8  765.86   50.15  13
  -3   0   8  823.15   51.87   6
  -2   0   8  186.16   11.86  12
  -2   0   8  169.82   10.99  13
   2   0  -8  162.99   10.29   9
  -2   0   8  178.26   11.40   6
   2   0  -8  165.98   11.97   4
  -2   0   8  162.93   11.31  14
   2   0  -8  167.32   11.13  10
  -1   0   8 2203.09  134.22  14
   1   0  -8 1988.04  140.04  11
   1   0   8  811.08   49.79   3
   1   0   8  861.18   54.24  14
   1   0   8  840.99   52.44  13
   1   0   8  830.85   52.75   2
  -1   0  -8  863.33   53.04  10
   1   0   8  850.48   49.10   9
  -2   0  -8 1402.70   92.00  12
  -2   0  -8 1424.69   96.25   5
   2   0   8 1295.83   85.32   2
   2   0   8 1413.82   87.71  14
   2   0   8 1290.50   79.39   9
  -3   0  -8  300.68   20.52   5
   3   0   8  272.83   16.91   9
   3   0   8  271.11   18.16   2
  -3   0  -8  283.77   19.55  12
   3   0   8  271.73   17.16   3
   3   0   8  300.90   18.79  14
   4   0   8  101.13    7.24   9
   4   0   8  114.09    8.10  14
   4   0   8  104.94    7.38   3
   4   0   8  129.53   10.44  19
  -4   0  -8  114.77    8.35  12
  -4   0  -8  114.79    8.81   5
  -5   0  -8  673.56   47.68   5
   5   0   8  673.34   43.40  14
  -5   0  -8  637.61   45.58  12
   5   0   8  645.65   39.32   9
   5   0   8  691.26   43.33  20
   5   0   8  657.94   39.90   3
   6   0   8  191.53   13.42  20
  -6   0  -8  164.71   17.47  16
   6   0   8  179.81   12.26   3
   6   0   8  208.56   16.84  19
   7   0   8  362.44   23.05   3
  -9   0  -8   55.23   10.00  22
  10  -1  -8   23.68    7.01  24
   9   1  -8   91.25   11.75  24
   9   1  -8   52.23    7.30  20
   9  -1  -8   87.37   10.80  24
  -9  -1   8   49.56    8.01  17
   9  -1  -8   59.64    5.56  21
   8  -1  -8   28.41    4.67  20
   8   1  -8   20.40    4.18  20
  -8  -1   8   22.25    4.79  17
  -8   1   8   25.04    4.82  17
  -7   1   8   41.14    4.97   5
  -7  -1   8   47.56    5.88  17
  -7   1   8   44.18    5.62  17
   7   1  -8   45.73    4.94  20
   7  -1  -8   46.23    4.98  20
   7   1  -8   42.38    4.16   3
  -6  -1   8    1.18    1.12  12
  -6   1   8    0.82    1.50  18
   6  -1  -8    1.78    1.56  20
  -6   1   8    0.49    1.44  17
   6   1  -8    0.59    1.20   3
   6   1  -8    1.30    1.08   9
  -6   1   8    0.67    1.08  12
  -6  -1   8    0.80    1.59  17
   6  -1  -8    1.29    1.13   9
  -6   1   8    1.00    1.46   5
  -6   1   8    0.72    0.93  13
   6   1  -8    2.14    1.28  20
  -5  -1   8   99.45    8.17  17
   5   1  -8   84.69    6.39  10
   5  -1  -8   84.52    6.02   9
   5   1  -8   87.87    6.00   9
  -5   1   8   76.05    6.47   6
  -5   1   8   92.18    6.88  12
  -5   1   8   98.02    7.41   5
   5   1  -8   76.54    6.30   2
  -5  -1   8   87.52    6.89  12
   5   1  -8   97.14    7.59  15
   5  -1  -8   89.58    6.84  20
   5   1  -8   91.03    6.82  20
   5  -1  -8   77.87    6.39  14
  -5   1   8   81.68    7.79  18
   4   1  -8  626.31   35.02   9
   4  -1  -8  562.22   38.50  14
  -4  -1   8  589.51   40.13  11
   4   1  -8  570.85   37.69  10
  -4  -1   8  598.73   40.53  12
  -4   1   8  619.51   40.52  12
   4  -1  -8  603.03   35.07   9
  -4   1   8  561.54   38.66   6
   4   1  -8  560.29   40.79   4
   4  -1  -8  630.39   38.70  20
  -3  -1   8    7.71    1.12  13
  -3   1   8    8.27    1.35   6
   3  -1  -8    8.12    1.26  10
  -3  -1   8    6.89    1.12   6
   3   1  -8    8.93    1.38  11
  -3   1   8    8.50    1.24  13
   3   1  -8    6.59    1.29  10
   3   1  -8    8.18    1.11   9
  -3   1   8    6.56    1.36  14
   3   1  -8    7.77    1.32   4
   3  -1  -8    8.47    1.25   9
   3   1  -8    7.14    0.98   1
   2   1  -8   40.86    2.78   1
  -2   1   8   39.31    3.08  13
  -2  -1   8   43.16    3.05  13
  -2  -1   8   36.73    2.94  14
   2   1  -8   44.83    3.42  11
   2   1  -8   40.41    3.44   4
   2  -1  -8   37.45    2.99   9
   2   1  -8   43.65    2.82   9
  -2  -1   8   44.42    3.35  12
  -2   1   8   40.50    3.33  14
   2   1  -8   45.08    3.28  10
  -2   1   8   42.39    3.30   6
  -2  -1   8   40.99    3.10   6
  -2   1   8   46.92    3.25  12
   1   1  -8 1333.88   75.69   9
  -1   1   8 1334.42   87.68  12
   1   1  -8 1285.93   88.79   4
  -1  -1   8 1231.16   83.50  14
  -1   1   8 1328.90   83.76  14
   1   1  -8 1307.88   87.40  11
   0   1  -8   18.05    1.96   5
   0   1   8   21.98    1.87  14
   0   1   8   22.49    1.67  13
   0   1   8   22.70    1.77   9
   0   1   8   22.11    1.86   6
   0  -1   8   22.31    1.72  14
   0   1  -8   18.52    2.07  11
   0  -1   8   19.99    1.66  13
   0   1  -8   19.78    1.86  10
   0   1   8   21.79    1.86   2
   0   1   8   21.63    1.81   3
   1   1   8  503.32   31.41   6
   1   1   8  484.88   31.39  14
   1  -1   8  492.83   30.36   2
   1   1   8  502.59   30.61   2
  -1   1  -8  449.37   34.45   5
   1  -1   8  482.98   28.25   9
  -1   1  -8  446.42   28.12   1
   1   1   8  503.65   28.89   3
   1  -1   8  497.29   30.36  13
  -2   1  -8   71.79    5.37   5
   2   1   8   70.18    4.41   9
   2   1   8   68.43    4.81  14
   2  -1   8   65.33    4.17   9
   2  -1   8   70.12    4.56  13
  -2  -1  -8   56.62    4.32   1
   2   1   8   68.65    4.47   3
   2  -1   8   63.85    4.23   3
   2  -1   8   66.20    4.49   2
   2   1   8   65.51    4.68   2
  -2   1  -8   68.88    5.08  12
   3   1   8    4.75    1.11   3
   3   1   8    4.58    1.11   2
  -3   1  -8    4.09    1.29   5
  -3   1  -8    4.40    1.09   1
   3  -1   8    3.70    0.87  13
   3  -1   8    3.39    0.91   9
  -3  -1  -8    4.56    1.16  10
  -3   1  -8    9.47    1.76  11
  -3   1  -8    5.28    1.38  12
   3   1   8    5.82    1.23   9
  -3  -1  -8    5.74    1.42  11
  -3  -1  -8    6.27    1.05  12
   3  -1   8    4.99    1.23  14
   4  -1   8   32.88    3.10  14
   4   1   8   29.66    2.76   9
   4  -1   8   37.75    4.40  19
   4   1   8   31.76    3.38  20
   4   1   8   38.65    4.10  19
   4   1   8   32.98    2.92  14
   4   1   8   28.75    2.83   3
   4   1   8   26.91    2.83   2
  -4   1  -8   24.07    4.45  16
  -4  -1  -8   31.58    2.90  10
   4   1   8   32.41    3.70  15
  -4   1  -8   29.82    3.15  12
   4  -1   8   27.17    2.52   9
  -4   1  -8   37.61    4.06  17
   4  -1   8   25.74    2.58   3
  -4   1  -8   32.70    3.44   5
  -4  -1  -8   35.86    3.41  11
  -5  -1  -8  181.44   13.57  11
  -5   1  -8  163.43   13.35  12
   5   1   8  189.00   11.94   3
   5  -1   8  186.40   11.78   3
   5  -1   8  183.90   12.85  14
   5   1   8  199.25   13.11  20
   5   1   8  178.97   11.67   9
  -5   1  -8  182.56   14.15   5
  -6  -1  -8  135.00   13.24  16
   6   1   8  126.58    9.84  20
  -6   1  -8  127.34   11.38  17
  -6   1  -8  109.14   10.14   5
   6   1   8  116.45    8.74   3
   7   1   8   38.26    4.41   3
  -7  -1  -8   38.64    7.01  16
   7  -1   8   40.48    6.01  19
  -7   1  -8   33.49    5.67  17
   7   1   8   43.88    5.56  20
  -8  -1  -8  232.28   23.05  22
  -9  -1  -8   56.20   10.64  22
   8  -2  -8   30.68    5.30  20
  -8   2   8   20.99    4.90  17
   8  -2  -8   38.32    7.54  24
  -8  -2   8   18.67    4.82  17
  -7   2   8   61.53    6.82  18
   7   2  -8   61.40    6.00  20
  -7  -2   8   57.90    7.15  17
  -7   2   8   60.17    6.92  17
   7   2  -8   51.96    5.04   3
  -7   2   8   54.21    6.05   5
   7  -2  -8   65.23    6.16  20
  -6   2   8   46.67    5.34  18
   6   2  -8   49.87    4.73  20
   6  -2  -8   39.00    4.17  14
  -6   2   8   47.74    4.95   5
  -6  -2   8   56.77    5.98  17
  -6   2   8   42.16    5.91  19
   6   2  -8   43.22    3.83   9
   6   2  -8   46.27    4.09   3
  -6   2   8   52.43    5.51  17
   6   2  -8   50.26    5.34  15
   6   2  -8   38.60    4.14  10
  -6   2   8   38.30    4.23  12
  -5   2   8  301.56   22.91  12
  -5   2   8  345.63   24.27   5
  -5   2   8  339.09   25.97  18
   5   2  -8  313.19   23.19   4
  -5   2   8  327.33   22.10   6
   5   2  -8  341.13   20.22   3
   5  -2  -8  304.05   21.87  14
   5   2  -8  304.36   21.25   2
   5   2  -8  345.31   24.75  15
   5  -2  -8  335.09   20.04   9
   5   2  -8  331.96   19.87   9
   5   2  -8  301.14   21.42  10
  -5   2   8  351.80   27.70  19
   4   2  -8   46.18    4.68  15
   4   2  -8   41.28    4.12   4
  -4   2   8   46.94    4.03  12
   4   2  -8   56.13    5.55  16
  -4   2   8   42.89    5.38  19
   4   2  -8   40.41    3.80  10
   4   2  -8   49.07    3.45   9
  -4   2   8   40.80    4.68  18
  -4   2   8   52.58    4.78  17
   4  -2  -8   45.32    3.63   9
  -4   2   8   38.29    3.65  13
  -4  -2   8   46.07    4.10  12
   4  -2  -8   40.79    3.89  14
   4   2  -8   50.79    3.54   3
  -4   2   8   51.14    4.38   5
  -4   2   8   39.29    3.95   6
   4  -2  -8   51.60    4.30  20
   4   2  -8   45.34    3.63   2
  -3   2   8  324.98   21.36  14
   3   2  -8  323.69   19.36   3
  -3  -2   8  322.07   22.31  12
   3   2  -8  313.40   22.54   4
   3   2  -8  318.19   20.81  10
   3   2  -8  330.28   19.09   9
  -3   2   8  301.05   20.54  13
   3  -2  -8  320.53   19.37   9
  -3  -2   8  297.41   20.36  13
   3   2  -8  326.52   20.51   2
  -3   2   8  341.39   22.23  12
  -3   2   8  326.16   21.40   6
  -2   2   8 1584.46  104.36  12
  -2   2   8 1618.65  109.20   5
   2   2  -8 1574.73  105.57   4
   2   2  -8 1558.80   89.93   9
   2   2  -8 1415.34   89.56   1
   2  -2  -8 1402.55   90.25   9
  -2   2   8 1531.84   96.42  13
  -2  -2   8 1565.71   96.30  13
   2   2  -8 1563.43   96.63   2
  -2   2   8 1576.77   99.61  14
  -2   2   8 1604.69   99.77   6
  -1   2   8  280.05   18.22  13
   1   2  -8  299.38   18.47  10
  -1   2   8  278.56   18.92  14
  -1  -2   8  279.35   18.52  14
  -1   2   8  290.89   18.96   6
   1   2  -8  279.53   20.06   4
  -1  -2   8  281.10   18.17  13
   1   2  -8  296.09   20.77   5
   1   2  -8  289.94   19.79  11
   0   2   8  159.04   11.23  14
   0   2   8  177.82   11.27   6
   0   2   8  167.75   10.38   3
   0   2  -8  170.51   11.99   4
   0   2   8  165.41   11.00   2
   0  -2   8  160.12   10.77  13
   0   2  -8  161.22   11.84  11
   0   2   8  166.51   10.75  13
   0   2  -8  174.27   10.93  10
   0   2   8  169.75   10.26   9
   0  -2   8  164.22   11.01  14
   1   2   8   53.10    3.64   9
   1  -2   8   49.80    3.83  14
   1  -2   8   46.61    3.69  13
  -1   2  -8   49.71    4.20   4
   1   2   8   49.58    3.84   2
  -1  -2  -8   60.10    4.00  10
   1   2   8   50.81    3.90  14
  -1   2  -8   56.38    4.52   5
   1   2   8   52.92    3.69   3
   1   2   8   51.68    3.84   6
  -1   2  -8   52.39    4.21  12
   2  -2   8  612.36   39.30  13
  -2   2  -8  656.90   44.84   5
  -2   2  -8  575.16   43.07   4
   2   2   8  660.49   37.43   3
   2   2   8  606.01   39.58   2
   2  -2   8  668.65   40.69  14
   2   2   8  620.03   40.58  14
  -2   2  -8  591.21   42.74  12
   2   2   8  646.30   36.88   9
   3  -2   8  234.61   15.59  13
   3  -2   8  256.97   16.33  14
   3   2   8  259.39   16.37  20
  -3   2  -8  228.29   17.11  12
  -3   2  -8  250.26   18.07   5
   3   2   8  228.38   16.07  14
   3   2   8  228.60   15.79   2
   3   2   8  251.68   15.01   3
   3   2   8  240.29   14.75   9
   4   2   8    8.14    1.66   3
  -4  -2  -8    8.70    2.99  16
   4  -2   8    5.95    1.33  13
  -4   2  -8    7.83    2.01   5
   4   2   8    7.17    1.87  20
   4   2   8    5.35    2.00  15
  -4   2  -8    4.42    2.26  16
   4  -2   8    7.74    2.38  19
  -4  -2  -8    8.22    2.04  11
   4  -2   8    7.50    1.71  14
  -4   2  -8    9.32    2.46  17
  -4   2  -8    7.50    1.89  12
  -4   2  -8    3.31    1.42  11
   4   2   8    5.61    1.50   2
   4   2   8    7.67    1.69   9
   5  -2   8   19.29    3.88  19
   5  -2   8   13.62    2.34  14
   5   2   8   17.34    2.78   3
   5   2   8   16.20    2.59   9
  -5   2  -8   18.64    3.71  17
  -5   2  -8   17.80    3.32   5
  -5   2  -8   15.53    2.97  12
  -5  -2  -8   22.92    4.79  16
  -5  -2  -8   14.89    2.87  11
   5   2   8   16.99    3.14  20
  -5  -2  -8   15.90    2.43  10
   5   2   8   18.11    3.24  15
   6   2   8   14.85    3.09   3
  -6   2  -8   10.60    3.76  17
  -6  -2  -8   13.71    4.90  16
  -6   2  -8    8.89    3.13   5
   6   2   8   15.86    3.60  20
   6   2   8   13.76    3.88   8
   6  -2   8   13.79    3.78  19
  -7   2  -8  145.05   14.96  17
   7   2   8  164.99   13.29  20
   7  -2   8  173.59   15.73  19
  -7  -2  -8  161.58   17.24  16
   8  -2   8   74.16    9.32  19
   9   2   8   72.06    9.50  28
  -9  -2  -8   42.83   10.39  22
   9  -3  -8   13.89    5.58  24
  -9   3   8    5.61    3.45  17
  -9  -3   8    5.88    3.81  17
  -8   3   8   20.34    5.06  17
  -8  -3   8   16.51    5.16  17
   8  -3  -8   33.51    7.09  24
   8   3  -8   26.58    5.78   7
  -7  -3   8  115.93   12.04  17
   7   3  -8  128.53   12.78   7
   7  -3  -8  131.99   10.29  20
   7   3  -8  121.12   11.44  15
  -7   3   8  117.13   11.76  18
  -7   3   8  116.12   11.77  17
   6  -3  -8  368.41   24.48  20
  -6   3   8  339.99   28.44  17
   6   3  -8  372.25   30.62   7
   6   3  -8  345.91   27.35  15
  -6   3   8  330.60   28.49  18
  -6   3   8  354.70   30.62  19
  -6  -3   8  347.35   28.82  17
  -5   3   8   25.35    3.31   5
  -5   3   8   26.79    2.92  12
  -5   3   8   18.04    2.88   6
   5  -3  -8   13.85    2.51  14
  -5   3   8   12.86    3.54  19
   5  -3  -8   17.11    2.47   9
  -5   3   8   17.96    2.47  13
   5  -3  -8   19.07    3.18  20
  -5   3   8   28.07    3.90  17
   5   3  -8   23.69    3.86  15
  -5  -3   8   14.51    2.68  11
   5   3  -8   25.61    4.59  16
  -5  -3   8   22.03    2.96  12
  -5   3   8   20.24    3.70  18
  -5  -3   8   25.54    4.18  17
   5   3  -8   14.72    2.54  10
   4   3  -8  298.24   21.36  10
  -4   3   8  339.57   25.95  18
   4   3  -8  307.87   23.19   4
   4  -3  -8  355.12   22.16  20
  -4   3   8  310.24   21.99   6
  -4   3   8  357.52   27.79  19
  -4   3   8  330.45   25.72  17
  -4   3   8  328.67   24.07   5
   4  -3  -8  316.82   19.88   9
   4   3  -8  336.03   24.70  15
   4  -3  -8  292.93   21.81  14
  -3   3   8   40.85    3.84   6
  -3  -3   8   42.02    3.97  12
  -3   3   8   37.72    3.49  13
   3   3  -8   40.70    3.71  10
   3   3  -8   43.10    4.07   4
   3  -3  -8   40.52    3.52   9
  -3   3   8   42.87    4.55  18
  -3  -3   8   50.20    3.41  13
  -3   3   8   45.20    5.25  19
   3   3  -8   43.08    4.43  15
  -3   3   8   50.06    4.15   5
   3  -3  -8   37.11    3.68  14
  -3   3   8   45.49    3.78  12
  -3   3   8   36.11    4.17  20
   3   3  -8   45.89    4.12  11
  -2   3   8    6.93    1.63  14
  -2  -3   8   10.72    1.76  12
  -2   3   8    7.22    1.45  13
   2   3  -8    7.47    1.75  15
  -2   3   8    5.67    1.99  19
  -2   3   8    6.56    1.52   6
  -2   3   8    5.96    1.80  20
  -2   3   8    7.99    1.85  18
   2   3  -8    7.00    1.74   4
   2   3  -8   12.50    2.54  17
   2   3  -8    8.06    1.56  10
  -2   3   8    8.33    1.45  12
   2  -3  -8    7.09    1.63   9
   2   3  -8    8.21    1.79  11
   2   3  -8    9.13    2.49  16
  -2  -3   8    7.70    1.20  13
  -1  -3   8   32.62    2.73  13
  -1  -3   8   37.97    3.29  12
  -1   3   8   33.26    2.94   3
  -1   3   8   32.21    3.04   6
  -1   3   8   32.25    3.06  14
   1   3  -8   35.61    2.94  10
   1   3  -8   31.97    3.24  11
   1   3  -8   37.10    4.66  16
   1   3  -8   36.07    3.52   5
  -1   3   8   32.16    2.82  13
   1  -3  -8   37.16    2.91  10
   1   3  -8   32.50    3.24   4
   0  -3   8    7.36    1.25  13
   0  -3  -8    8.36    1.45  10
   0   3  -8    7.13    1.86   5
   0   3   8    7.46    1.25  13
   0  -3  -8    9.44    1.43  11
   0   3  -8    6.59    1.53  11
   0   3  -8    6.60    1.56  12
   0   3   8    7.49    1.29   6
   0   3   8    7.13    1.42   3
   0   3   8    8.18    1.58   9
   0   3   8    7.70    1.46  14
   0   3  -8    8.95    1.62   4
   0  -3   8    6.89    1.09  14
   0   3  -8    7.53    1.16  10
   1   3   8  200.18   13.74   6
  -1   3  -8  193.75   14.61  11
  -1   3  -8  202.04   16.65  17
   1   3   8  206.79   12.77   3
  -1  -3  -8  226.57   13.64  10
   1  -3   8  196.04   13.32  13
  -1   3  -8  199.11   14.67   4
   1   3   8  191.86   13.45   2
   1   3   8  208.82   12.60   9
  -1   3  -8  219.25   16.36  18
   1   3   8  197.44   13.78  14
   1   3   8  214.88   13.97  20
  -1   3  -8  190.70   15.41   5
   1  -3   8  204.38   13.69  14
  -1   3  -8  222.44   18.32  16
  -2   3  -8   62.85    5.55  11
  -2   3  -8   74.53    6.79  17
   2   3   8   61.78    4.65   9
  -2   3  -8   69.61    7.25  16
  -2   3  -8   68.44    6.00   5
   2   3   8   60.52    4.92  14
   2   3   8   62.96    4.76   3
  -2   3  -8   61.63    5.29   4
  -2   3  -8   62.23    5.52  12
  -2   3  -8   75.04    6.25  18
   2  -3   8   76.80    6.65  19
   2   3   8   66.17    5.29  20
   2  -3   8   64.78    5.06  14
   2   3   8   73.08    6.06  15
   2  -3   8   60.49    4.83  13
  -3   3  -8   21.10    3.89  16
  -3   3  -8   22.66    3.13  18
   3   3   8   22.90    3.32  15
   3  -3   8   19.80    2.16  13
  -3   3  -8   16.12    2.54  11
   3  -3   8   26.66    3.60  19
  -3  -3  -8   22.11    2.86  11
  -3   3  -8   22.36    3.55  17
   3   3   8   15.85    2.13   2
   3   3   8   20.13    2.78  20
   3  -3   8   19.36    2.41  14
   3   3   8   20.74    2.25   9
  -3   3  -8   21.98    3.13   5
   3   3   8   19.98    2.40   3
  -3   3  -8   17.82    2.69  12
  -4   3  -8    5.49    2.10  18
  -4   3  -8    5.70    2.75  17
   4   3   8    4.99    1.75   3
  -4   3  -8    5.54    2.08  12
  -4  -3  -8    6.31    2.06  11
   4   3   8    5.59    2.26  15
   4   3   8    8.58    1.88   9
  -4   3  -8    5.41    2.24   5
   4   3   8    6.65    2.04  20
  -4   3  -8    4.65    1.72  11
   4  -3   8    4.61    1.63  14
  -4   3  -8    4.30    2.62  16
   4  -3   8    6.93    2.77  19
   4  -3   8    4.63    1.41  13
   5   3   8  251.00   19.15  20
   5  -3   8  295.18   23.83  19
  -5   3  -8  237.04   22.40  17
   5   3   8  300.80   22.48   8
   5   3   8  268.32   21.39  15
  -6   3  -8    6.17    2.98   5
   6   3   8   10.44    3.65  20
   6  -3   8   13.94    4.03  19
   6   3   8    6.53    2.58   3
   6   3   8   10.23    3.47  15
  -6   3  -8   11.47    3.89  17
  -6  -3  -8   14.80    5.10  16
   7   3   8  290.29   24.84   8
  -8   4   8  182.89   11.29  29
   8  -4  -8  150.62   15.65  19
   8   4  -8  144.37   15.68   7
   8   4  -8  137.31   14.20  15
   7   4  -8   58.82    7.27  26
   7   4  -8   38.02    6.83   7
  -7  -4   8   28.81    6.14  17
   7  -4  -8   28.55    4.94  20
  -7   4   8   36.66    5.63  23
  -7   4   8   28.65    5.77  17
  -6   4   8  112.36   11.45  17
   6  -4  -8  120.85   10.00  20
  -6  -4   8  112.80   12.10  17
   6   4  -8  134.63   12.88   7
  -6   4   8  114.83   11.52  18
  -6   4   8  132.92   13.31  19
   6   4  -8  115.64   11.11  15
   5   4  -8    3.28    3.04  16
  -5   4   8    2.18    1.65   6
  -5   4   8    3.38    2.41  17
  -5   4   8    1.38    2.26  18
  -5  -4   8    4.89    3.02  17
   5   4  -8    6.13    3.09   8
   5  -4  -8    2.33    1.93  20
  -5   4   8    3.65    2.87  19
   5   4  -8    4.82    2.34  15
   5   4  -8    3.09    2.82   7
   5   4  -8    0.68    1.66   4
   4  -4  -8   24.48    3.56  20
   4   4  -8   27.89    4.86  16
   4  -4  -8   20.82    2.75   9
  -4   4   8   18.56    2.97   6
   4   4  -8   24.89    4.07  15
  -4   4   8   21.24    3.88  18
  -4   4   8   26.10    4.67  19
   4   4  -8   21.87    3.21   4
   4   4  -8   27.87    4.79   7
  -3   4   8  214.88   15.79   6
  -3   4   8  244.29   18.85  18
   3   4  -8  248.10   17.96  15
  -3   4   8  251.34   20.21  19
   3   4  -8  228.32   16.61  11
  -3   4   8  211.32   16.02  20
   3   4  -8  221.59   16.75   4
   3   4  -8  213.55   15.36  10
   3  -4  -8  206.59   14.20   9
  -2   4   8   11.22    1.96  13
  -2  -4   8   17.64    2.76  18
  -2   4   8   13.51    2.64  20
  -2  -4   8   15.32    1.84  13
  -2   4   8   15.10    3.01  18
   2  -4  -8   12.72    2.23   9
   2   4  -8   20.91    3.55  17
   2   4  -8   16.88    3.53  16
   2   4  -8   11.89    1.99  10
   2   4  -8   13.75    2.41  11
  -2   4   8   13.09    2.18   6
  -2   4   8   16.31    3.20  19
  -2  -4   8   15.84    2.41  12
   2   4  -8   14.90    2.71  15
   2   4  -8   14.64    2.36   4
   1   4  -8    9.02    2.16   5
  -1   4   8    8.46    1.59  13
  -1   4   8    5.80    2.02  19
   1   4  -8    6.82    2.54  16
  -1   4   8    6.30    1.92  20
  -1   4   8    6.43    1.60   3
   1   4  -8    7.68    1.97  11
  -1   4   8    8.03    1.66   6
  -1  -4   8    7.24    1.43  13
   1   4  -8    8.85    2.54  17
   1   4  -8    5.64    1.41  10
   1  -4  -8    6.08    1.57   9
  -1  -4   8    8.26    2.07  12
  -1   4   8    6.12    2.08  18
   1   4  -8    7.31    1.80  15
   1   4  -8    7.83    1.81   4
  -1   4   8    7.35    1.64  14
   0   4  -8   97.44    8.96  16
   0   4   8   79.10    5.84   9
   0   4   8   78.78    5.96   3
   0   4   8   83.81    6.35   6
   0   4  -8   95.16    7.77  18
   0  -4   8   80.00    6.03  13
   0   4   8   84.35    6.69  20
   0   4  -8   85.12    7.37   5
   0   4  -8   77.12    6.84  12
   0   4   8   88.64    8.19  19
   0   4   8   75.34    6.26  14
   0  -4  -8   82.24    6.10  10
   0   4   8   95.79    7.31  15
   0   4  -8   83.12    6.83   4
   0   4  -8   93.40    8.19  17
   0   4  -8   78.03    6.79  11
  -1  -4  -8   16.18    2.17  10
   1   4   8   17.72    2.63  20
  -1   4  -8   16.44    2.71  18
  -1  -4  -8   18.96    2.34  11
   1   4   8   17.05    2.21   3
  -1   4  -8   19.88    3.66  17
   1   4   8   23.49    3.61  16
   1   4   8   17.12    2.09   9
  -1   4  -8   14.98    2.19   4
  -1   4  -8   16.61    3.46  16
  -1   4  -8   15.44    2.52  12
  -1   4  -8   16.46    2.39  11
   1   4   8   15.15    1.98  14
   1  -4   8   16.40    1.98  13
  -1   4  -8   16.74    2.94   5
   1   4   8   16.26    2.10   2
   1   4   8   19.56    2.92  15
  -2   4  -8   51.70    6.42  17
  -2   4  -8   47.84    5.56   5
   2  -4   8   54.00    4.58  14
   2   4   8   56.95    5.06  20
  -2   4  -8   49.09    5.01  11
   2  -4   8   68.88    6.20  19
   2   4   8   69.22    6.00  15
   2   4   8   55.20    4.50   3
  -2  -4  -8   58.55    4.79  10
  -2   4  -8   60.98    6.80  16
  -2  -4  -8   63.18    5.28  11
   2   4   8   51.80    4.23   9
  -2   4  -8   61.55    5.94  18
   2  -4   8   49.75    4.41  13
   3   4   8   87.50    7.33  15
  -3  -4  -8   74.53    6.46  11
  -3   4  -8   72.88    8.07  17
  -3   4  -8   71.87    8.30  16
   3  -4   8   65.15    5.65  14
   3   4   8   67.50    5.46   3
   3   4   8   76.91    6.36  20
   3  -4   8   62.90    5.44  13
   3   4   8   62.40    5.18   9
  -3   4  -8   79.90    7.30  18
  -3   4  -8   66.40    7.03   5
   4   4   8  162.28   13.14  20
   4  -4   8  179.87   16.33  19
   4   4   8  191.78   15.23  15
  -4   4  -8  153.33   15.74  17
   4   4   8  197.35   16.75   7
  -4   4  -8  168.79   15.33  18
   5  -4   8    8.00    3.48  19
   5   4   8    9.79    4.11   7
   5   4   8    6.56    3.14  20
   5   4   8    7.39    3.57   8
   5   4   8    4.84    3.60  15
  -5   4  -8    0.86    2.89  18
  -5   4  -8    9.13    3.20   5
  -5   4  -8    8.18    3.74  17
   6   4   8    5.76    4.58   8
  -6   4  -8    4.85    3.90  17
   6   4   8    3.48    3.72  20
   6  -4   8    5.57    3.86  19
   6   4   8    5.26    4.36   7
  -6  -4  -8   10.49    6.04  16
   6   4   8    6.00    6.20  22
   7   4   8   51.91    8.05  27
   7  -4   8   31.86    7.08  19
   7   4   8   55.20   10.62  22
   7   4   8   47.70    8.32  28
  -7  -4  -8   34.54    8.69  16
   7   4   8   37.11    6.78  26
   7   4   8   31.40    7.59   7
   8   4   8   14.82    6.06  28
   8   4   8   20.58    7.99  22
   8   5  -8   49.64    9.33  22
   8   5  -8   30.91    5.82  26
  -8   5   8   21.59    5.09  30
   8   5  -8   17.87    5.35   7
   7   5  -8   67.76   10.13  16
  -7   5   8   60.64    6.91  29
   7   5  -8   73.42    8.44  26
   7   5  -8   85.84    9.71  28
   7   5  -8   55.98    8.83   8
   7   5  -8   68.74    8.60  27
  -7   5   8   63.97    7.93  23
  -7   5   8   77.42    9.04  30
   6   5  -8   16.43    7.67  22
   6   5  -8   11.96    4.56   7
  -6   5   8    7.38    4.77  19
   6   5  -8    9.04    4.29   8
  -6   5   8   13.48    3.99  23
   6   5  -8   14.95    5.07  27
  -6   5   8   10.70    3.48  29
  -6   5   8   15.76    5.72  31
   6   5  -8   16.87    5.97  28
   6   5  -8   12.32    5.32  26
  -6   5   8    5.05    3.36  18
   6   5  -8    8.95    4.74  16
  -6  -5   8    4.24    3.65  17
   5   5  -8   21.97    5.02   8
   5   5  -8   22.59    5.32   7
  -5  -5   8   15.01    4.56  17
   5   5  -8   21.39    5.70  16
  -5   5   8   14.91    3.98  18
  -5   5   8   21.03    5.21  19
   4   5  -8   30.55    5.93  16
   4   5  -8   35.89    6.08   8
   4   5  -8   26.52    4.96   7
   4   5  -8   23.11    4.42  15
  -4   5   8   18.67    4.68  19
  -4   5   8   14.59    3.88  18
   4   5  -8   13.56    3.23   4
   3   5  -8    1.84    2.71   8
   3   5  -8    4.06    2.92  17
  -3   5   8    2.18    2.50  19
  -3   5   8    1.00    2.10  18
  -3   5   8    0.33    1.53   6
   3   5  -8    2.05    1.78   4
   3   5  -8    0.52    2.19   7
   3   5  -8    3.05    2.97  16
   3   5  -8   -1.33    1.92  15
   2   5  -8   54.94    7.15  16
   2   5  -8   52.59    6.48   8
  -2   5   8   39.37    4.12  13
   2   5  -8   43.55    4.77   4
  -2   5   8   47.30    5.58  18
   2   5  -8   44.67    5.29  15
  -2   5   8   48.40    6.30  19
  -2   5   8   41.74    4.43   6
   1   5  -8   52.78    6.43   8
   1   5  -8   40.51    4.63   4
  -1   5   8   39.55    4.28   6
   1   5  -8   57.16    6.46  17
  -1   5   8   48.09    6.04  19
   1   5  -8   54.44    6.67  16
   1   5  -8   51.32    5.40   5
  -1  -5   8   40.19    3.92  13
  -1   5   8   45.54    5.01  20
   0  -5   8    8.61    1.82  13
   0   5  -8   11.79    2.34   4
   0   5  -8   11.33    3.52  16
   0   5  -8    8.02    2.12  11
   0   5  -8   11.46    2.90   5
   0   5  -8   12.75    3.42  17
   0   5   8   10.54    2.60  20
   0   5   8    8.58    1.99   3
   0   5  -8   11.59    2.80  18
   1   5   8   39.46    4.47  20
  -1   5  -8   34.71    4.93   5
   1   5   8   34.15    3.52   9
  -1  -5  -8   36.70    3.74  10
  -1   5  -8   46.30    5.27  18
  -1   5  -8   55.67    6.87   8
  -1   5  -8   44.16    6.15  17
  -1   5  -8   45.48    6.01  16
   1   5   8   33.22    3.66   3
   1   5   8   47.44    4.97  15
   2   5   8    6.47    2.91  16
   2   5   8    5.12    3.05   7
  -2   5  -8    2.56    2.38   5
   2   5   8    2.35    2.10  20
  -2   5  -8    3.93    2.41  18
   2   5   8    5.14    2.41  15
  -2   5  -8    3.68    3.20   8
   2   5   8    2.28    1.47   3
  -2   5  -8    3.58    2.66  16
  -2   5  -8    7.64    3.33  17
   3   5   8   50.25    6.68   8
   3   5   8   36.55    4.09   3
  -3   5  -8   43.00    5.96  18
  -3   5  -8   37.69    6.42  16
   3  -5   8   46.52    6.16  19
   3   5   8   48.75    6.75   7
   3   5   8   53.76    7.49  16
  -3   5  -8   40.80    6.54  17
   3   5   8   46.82    6.32  15
   4  -5   8  170.52   15.96  19
  -4   5  -8  170.57   14.99  18
  -4   5  -8  146.83   15.77  17
  -5   5  -8   70.59    8.46  18
   5  -5   8   66.72    9.14  19
  -5   5  -8   71.69    9.65  17
   6   5   8    9.61    5.39  28
  -6   5  -8    0.91    3.13  18
   6   5   8    6.34    4.61  15
  -6   5  -8    5.20    3.38  29
   6   5   8    3.40    4.68   7
   6   5   8    7.35    5.01  27
   6   5   8    3.84    4.35  26
   6   5   8    3.39    5.82  22
   6  -5   8    2.27    3.58  19
   7   5   8   49.79   10.40  22
   7   5   8   42.91    7.11  26
   7   5   8   33.48    7.05  15
   7   5   8   48.53    8.27  28
   7  -5   8   32.11    7.13  19
   7   5   8   45.57    7.55  27
   7   6  -8    9.89    4.64  26
   7   6  -8   16.26    4.97  27
   7   6  -8   18.13    7.15  22
   7   6  -8   11.52    4.43   8
   7   6  -8    9.14    4.35   7
   7   6  -8   18.29    5.41  28
  -7   6   8   13.70    4.37  23
   6   6  -8    5.07    3.89  26
   6   6  -8    0.57    5.44  22
   6   6  -8    3.52    3.98  27
  -6  -6   8   -1.42    3.12  17
   6   6  -8    3.47    3.71   8
   6   6  -8    2.83    4.68  28
  -6   6   8   -1.31    2.70  18
   6   6  -8    0.43    3.83  15
   6   6  -8    2.16    3.61   7
  -5  -6   8    3.54    3.25  17
  -5   6   8    5.67    3.01  29
   5   6  -8   10.19    4.43  26
  -5   6   8    9.60    4.35  31
   5   6  -8   16.28    5.03  27
   5   6  -8    5.13    3.80   7
  -5   6   8    3.62    3.02  18
  -5   6   8    1.68    3.37  19
   5   6  -8    5.50    4.19  16
   5   6  -8    9.11    5.32  28
   5   6  -8    8.19    4.42   8
   5   6  -8   12.38    6.12  22
   4   6  -8   89.20    9.56  28
  -4   6   8   62.12    6.46  29
   4   6  -8   58.44    9.23  16
   4   6  -8   69.63    7.72  26
   4   6  -8   72.03    8.02  27
  -4   6   8   50.71    8.23  19
   4   6  -8   55.57    8.57   8
  -4   6   8   63.13    7.24  23
   4   6  -8   53.44    8.16   7
  -4   6   8   68.04    8.62  31
   3   6  -8   64.42    9.04  16
   3   6  -8   65.10    8.28   8
   3   6  -8   59.37    7.89   7
   3   6  -8   74.19    8.39  17
  -3   6   8   53.21    7.83  19
  -3   6   8   56.15    7.55  18
  -2   6   8  151.84   14.83  18
   2   6  -8  177.78   15.46   8
  -2   6   8  155.04   15.80  19
   2   6  -8  177.74   17.18  16
   1   6  -8   10.23    4.08  16
   1   6  -8    4.71    3.15   8
  -1  -6   8    1.27    2.50  18
   1   6  -8    5.91    2.25   4
   1   6  -8    6.87    3.66  17
   0   6  -8   35.61    6.03  17
   0   6  -8   30.71    5.58   8
   0   6  -8   18.01    4.10   5
   0   6  -8   21.76    5.47  16
  -1   6  -8    7.03    3.39   8
  -1   6  -8    5.38    3.66  17
  -1   6  -8    7.39    3.13   5
  -1   6  -8    4.48    3.64  16
  -1   6  -8    3.46    2.84  18
  -2   6  -8  104.24   11.62  16
  -2   6  -8  102.37   10.39  18
   2   6   8   98.93   10.96   7
  -2   6  -8   90.15   10.90  17
  -3   6  -8   38.93    6.58  18
  -3   6  -8   39.97    7.57  17
   3   6   8   49.75    7.47   8
  -3   6  -8   59.64    6.76  23
  -3   6  -8   52.70    9.08  22
   3   6   8   42.85    7.65   7
   4   6   8   13.44    4.74   8
   4  -6   8    9.74    3.59  19
   4   6   8   22.97    6.24  28
   4   6   8    7.79    4.63   7
  -4   6  -8   14.24    4.40  23
  -4   6  -8    9.67    4.82  17
   4   6   8   18.83    5.69  27
   4   6   8   16.56    5.03  26
   4   6   8    9.15    4.12  15
  -4   6  -8   14.81    3.93  29
  -5   6  -8    3.34    2.98  18
   5   6   8    3.84    5.69  22
   5   6   8   10.61    5.09  28
  -5  -6  -8    2.10    4.77  16
   5  -6   8    0.88    3.14  19
  -5   6  -8    3.28    4.22  17
   5   6   8    5.09    4.92  27
   5   6   8    6.09    4.68   7
   5   6   8    9.71    4.66  26
   6   6   8  110.49   11.84  28
   6   6   8  111.55   10.56  26
   6   6   8  122.05   11.49  27
   6   6   8  117.74   14.44  22
   5   7  -8   18.96    5.86  28
   5   7  -8    9.47    4.40   7
   5   7  -8   16.68    4.91  27
   5   7  -8   16.55    4.95   8
   5   7  -8   20.39    7.27  22
  -5   7   8   18.96    4.44  30
   5   7  -8   11.14    4.14  26
   4   7  -8    8.86    4.44   8
   4   7  -8   13.96    5.31  28
   4   7  -8    4.83    3.94   7
  -4   7   8    6.12    3.22  18
   4   7  -8   12.17    4.82  27
   4   7  -8   12.40    4.36  26
  -4   7   8    7.01    3.69  19
   4   7  -8   15.68    6.96  22
  -4   7   8    7.00    3.80  23
  -4  -7   8    6.64    3.46  17
   3   7  -8   24.58    7.22  22
  -3   7   8   19.43    4.77  23
   3   7  -8   21.88    6.05  28
   3   7  -8   13.37    4.96  17
   3   7  -8   21.67    5.30  27
   3   7  -8   15.70    5.27   8
   2   7  -8   37.67    6.99  28
   2   7  -8   38.95    8.16  22
   2   7  -8   31.90    6.13  27
   2   7  -8   31.12    6.11  17
   2   7  -8   24.29    6.49  16
   1   7  -8   81.99    9.26  28
   1   7  -8   94.26   11.86  22
   1   7  -8   69.11    9.52  17
   1   7  -8   67.10   10.42  16
   0   7  -8   44.88    7.01  28
   0   7  -8   42.38    7.50  17
   0   7  -8   51.73    9.20  22
   0   7  -8   39.46    7.36   8
   0   7  -8   39.00    8.00  16
  -1   7  -8   93.45   11.75  22
  -1   7  -8   76.75    9.77  17
  -1   7  -8   72.11    9.88   8
  -2   7  -8    1.86    5.40  22
  -2   7  -8    2.09    4.20  17
   3   7   8   29.24    5.86  26
   3   7   8   36.72    6.25  27
  -3   7  -8   17.15    5.64  17
  -3   7  -8   27.13    7.04  22
   3   7   8   23.41    6.15   7
   4   7   8    7.81    4.81  28
   4   7   8    7.11    4.56   7
   4   7   8   11.24    4.39  26
   4   7   8   12.68    4.74  27
   2   8  -8   13.95    5.05  28
   2   8  -8   17.57    6.82  22
   1   8  -8  271.68   24.55  22
   1   8  -8  248.28   20.03  28
   0   8  -8   23.34    6.68  22
   0   8  -8   15.37    5.04  28
  -1   8  -8   46.84    8.99  22
   9   0  -9    3.88    3.32  20
   9   0  -9    6.42    4.72  24
   9   0  -9    5.22    2.42  21
  -9   0   9    3.58    3.05  17
   8   0  -9    4.51    2.34  20
  -8   0   9    5.83    2.81  17
  -7   0   9    3.24    2.17  17
  -7   0   9    2.55    1.85   5
   7   0  -9    1.16    1.70  20
  -6   0   9    2.57    1.72  17
   6   0  -9    4.14    1.58  20
  -6   0   9    1.27    1.21  12
   6   0  -9    2.64    1.26   9
  -4   0   9    0.39    0.85  12
   4   0  -9    0.30    0.84   9
   4   0  -9   -0.52    0.92  20
   4   0  -9   -0.34    0.79  10
  -4   0   9    0.65    0.82   6
  -4   0   9    0.61    0.79  13
  -3   0   9   12.45    1.47  12
   3   0  -9   11.08    1.39   9
  -3   0   9   10.49    1.36  13
   2   0  -9    0.06    0.77  10
   2   0  -9    0.13    0.74   4
  -2   0   9    0.11    0.63   6
  -2   0   9    0.37    0.59  13
  -2   0   9   -0.06    0.53  12
  -2   0   9    0.51    0.67  14
   2   0  -9    0.24    0.70   9
   0   0   9    0.87    0.46  13
   0   0   9    0.76    0.58   9
   0   0  -9    0.87    0.81  10
   0   0  -9   -0.18    0.69  11
   0   0   9    0.83    0.56   3
   1   0   9  122.69    8.17  14
   1   0   9  116.79    7.76  13
   1   0   9  118.42    7.44   3
   1   0   9  116.95    7.86   2
   1   0   9  119.35    7.33   9
  -1   0  -9  131.29    8.35  12
  -2   0  -9    1.49    0.79   1
   2   0   9    2.14    0.77   9
  -2   0  -9    0.71    0.81  10
  -2   0  -9    1.35    0.69  12
   2   0   9    0.42    0.70  14
   2   0   9    1.40    0.63   2
   2   0   9    0.98    0.59   3
  -2   0  -9    1.44    0.73   5
  -2   0  -9    0.46    0.98  11
  -3   0  -9   11.67    1.51  12
  -3   0  -9   12.07    1.52  10
   3   0   9    8.05    1.30   2
  -4   0  -9    0.72    1.95  16
   4   0   9   -1.61    0.94  14
   4   0   9    0.45    0.85   2
   4   0   9    0.31    1.22  20
  -4   0  -9    1.43    1.23   5
   4   0   9   -1.15    0.88   3
   4   0   9   -0.69    0.90   9
  -4   0  -9    1.52    1.37  11
  -4   0  -9    0.98    1.12  12
   6   0   9    2.42    1.60   3
   6   0   9    2.37    2.17  19
   6   0   9    4.50    2.00  20
  -6   0  -9    3.39    2.84  16
   7   0   9    7.40    2.79  20
   7   0   9    4.66    2.19   3
  -7   0  -9    5.13    3.88  16
   8   0   9   23.76    4.62  20
  -9   0  -9   -0.72    5.04  22
   9  -1  -9  117.45   12.84  24
   9  -1  -9   87.34    6.67  21
   9   1  -9   84.04    7.01  21
   8   1  -9  134.92   11.02  20
  -8   1   9  124.23   12.41  17
   8  -1  -9  137.37   11.00  20
  -8  -1   9  126.33   12.59  17
   7   1  -9   62.02    5.42   3
  -7   1   9   56.68    6.32   5
   7   1  -9   69.95    6.26  20
   7  -1  -9   73.68    6.51  20
  -7   1   9   64.87    7.22  17
  -7  -1   9   66.60    7.43  17
  -6   1   9    9.49    2.07  12
  -6   1   9    6.15    1.72  13
   6  -1  -9    9.04    2.01   9
   6  -1  -9    8.73    2.25  20
  -6   1   9    9.45    2.67  17
   6   1  -9    9.80    2.26  20
  -6   1   9    6.93    2.32  18
  -6  -1   9   10.53    2.81  17
   6   1  -9    9.38    1.89   9
  -6   1   9    9.24    2.34   5
  -6  -1   9    8.72    1.98  12
   6   1  -9    8.82    1.96   3
  -5   1   9   56.95    5.46  17
   5  -1  -9   44.92    4.16  14
  -5   1   9   50.68    5.30  18
   5   1  -9   45.97    4.18  10
  -5   1   9   47.47    4.32   6
   5  -1  -9   52.12    4.08   9
   5   1  -9   52.07    3.99   9
   5   1  -9   55.19    4.63  20
  -5   1   9   57.01    4.93   5
   5  -1  -9   57.01    4.72  20
   5   1  -9   56.01    5.17  15
  -5  -1   9   59.78    5.53  17
  -5   1   9   50.01    4.44  12
  -5  -1   9   49.08    4.52  12
   4  -1  -9  741.04   44.05  20
  -4   1   9  694.66   46.06  12
   4   1  -9  680.98   48.97  15
   4  -1  -9  632.04   42.66  10
   4  -1  -9  689.97   39.90   9
   4  -1  -9  656.30   43.82  14
  -4  -1   9  668.50   46.07  12
   4   1  -9  654.77   46.44   4
   4   1  -9  637.68   42.87  10
  -4   1   9  672.84   51.52  18
  -4   1   9  664.30   44.02   6
   4   1  -9  704.20   39.81   9
   3   1  -9  139.26    8.53   1
  -2   1   9    4.77    0.80  12
   2   1  -9    6.02    0.84   9
  -2  -1   9    4.33    0.97  12
   2   1  -9    2.50    0.96   4
  -2   1   9    2.94    0.85  13
  -2  -1   9    1.91    0.64  14
  -2  -1   9    3.17    0.80   6
  -2   1   9    3.01    1.03  14
   2  -1  -9    2.28    0.94  10
  -2   1   9    3.20    0.82   5
   2   1  -9    3.76    1.01  11
   2  -1  -9    2.56    1.00   9
   2   1  -9    5.25    0.74   1
  -2  -1   9    4.11    0.85  13
   2   1  -9    3.17    0.97  10
  -2   1   9    3.27    0.94   6
   1   1  -9  505.82   29.64   9
  -1  -1   9  515.92   31.83  13
  -1   1   9  509.72   32.97  14
   1   1  -9  503.39   34.96   4
  -1  -1   9  495.68   32.73  14
   1   1  -9  517.43   34.40  11
   0   1  -9    3.10    0.51   2
   0  -1   9    6.29    0.85  14
   0   1   9    4.35    1.01   2
   0   1   9    5.33    1.08   9
   0   1  -9    3.70    0.90  12
   0  -1  -9    5.40    1.01  11
   0   1   9    4.93    0.94   6
   0   1  -9    3.73    0.98  10
   0   1   9    4.79    0.95   3
   0   1  -9    3.45    0.58   9
   0  -1   9    3.97    0.75  13
   0   1  -9    3.64    1.14  11
   0   1   9    5.04    0.80  13
   0  -1  -9    4.81    1.12  10
   0   1  -9    4.78    0.99   5
   0   1   9    3.97    0.94  14
   1  -1   9   54.06    3.28   9
   1  -1   9   53.94    3.66  13
   1  -1   9   55.16    3.85  14
   1   1   9   53.80    3.60   3
   1   1   9   52.10    3.82   6
   1   1   9   53.48    3.55   9
  -1   1  -9   44.49    4.17   5
   1   1   9   53.54    3.79   2
   1  -1   9   52.81    3.52   2
   2  -1   9  390.91   23.70  13
   2  -1   9  348.99   22.39   3
   2   1   9  387.73   22.61   3
  -2   1  -9  368.24   25.76  12
   2   1   9  374.01   23.92   2
  -2   1  -9  376.70   27.00   5
   2  -1   9  374.16   22.07   9
   2   1   9  386.58   22.29   9
   2   1   9  390.92   24.58  14
   2  -1   9  362.75   23.71   2
  -3   1  -9  391.83   26.89  12
   3  -1   9  395.10   24.63  13
   3  -1   9  366.37   24.74   2
   3  -1   9  374.25   23.04   9
   3   1   9  414.52   25.65  14
   3   1   9  392.52   23.58   3
   3   1   9  397.32   23.25   9
   3  -1   9  386.91   23.46   3
  -3   1  -9  409.23   28.21   5
   3   1   9  376.37   24.94   2
   4   1   9  103.15    8.31  15
   4   1   9  113.50    9.45  19
   4  -1   9  101.85    7.42  14
  -4  -1  -9  103.40    7.14  10
  -4   1  -9   96.33    7.62  12
   4   1   9  103.63    7.51  20
  -4   1  -9  100.21    8.09   5
   4   1   9   94.19    7.22  14
   4   1   9   87.82    7.06   2
   4   1   9   99.56    6.81   3
  -4   1  -9  104.64    8.86  17
   4   1   9   92.08    6.64   9
  -5  -1  -9   44.14    5.99  16
   5  -1   9   42.43    5.17  19
  -5   1  -9   37.69    4.64  17
  -5   1  -9   34.71    3.95   5
   5   1   9   35.51    3.52   3
  -5   1  -9   29.93    3.57  12
   5   1   9   35.97    4.04  20
   5  -1   9   33.44    3.51  14
  -5  -1  -9   33.32    3.95  11
   5   1   9   28.64    3.20   9
   5   1   9   40.02    5.17  19
   6   1   9   14.44    2.78   3
   6   1   9   23.85    3.90  20
  -6   1  -9   13.64    3.11   5
   6  -1   9   16.16    3.86  19
  -6   1  -9   23.86    4.22  17
  -6  -1  -9   16.23    4.58  16
  -7  -1  -9  142.05   15.08  16
  -8  -1  -9   77.04   12.06  22
  -9  -1  -9   30.90    8.56  22
  -9   1  -9   24.61    7.34  22
  -9   2   9   28.57    5.90  17
   9  -2  -9   59.73    9.40  24
  -9  -2   9   36.25    6.79  17
  -8  -2   9   16.10    4.58  17
   8  -2  -9   24.16    6.17  24
   8  -2  -9   19.62    4.25  20
  -8   2   9   15.84    4.22  17
  -7   2   9   13.23    3.41  17
   7   2  -9   12.82    2.93  20
   7  -2  -9   16.24    3.21  20
  -7   2   9    7.24    2.98  18
   7   2  -9   14.21    2.50   3
  -7  -2   9   11.40    3.44  17
  -7   2   9    9.72    2.74   5
  -6  -2   9  211.45   16.72  17
  -6   2   9  182.85   15.05   5
   6   2  -9  206.33   13.98  20
   6   2  -9  174.36   12.25   9
  -6   2   9  203.67   16.33  17
  -6   2   9  186.24   17.37  19
   6   2  -9  190.91   12.63   3
   6   2  -9  192.74   15.59  15
  -6   2   9  183.81   16.21  18
   5   2  -9   54.65    4.86   2
   5   2  -9   66.81    4.81   3
   5   2  -9   69.12    5.39  20
  -5   2   9   73.96    6.47  17
   5   2  -9   65.71    6.17  15
   5   2  -9   58.09    5.43   4
   5  -2  -9   74.64    5.82  20
  -5   2   9   60.25    5.33  12
   5   2  -9   54.69    5.04  10
  -5   2   9   67.45    5.87   5
   5  -2  -9   59.19    5.17  14
  -5  -2   9   58.33    5.40  12
   5   2  -9   63.36    4.64   9
  -5   2   9   63.57    6.95  19
  -5   2   9   57.02    5.26   6
  -5   2   9   64.07    6.37  18
   5  -2  -9   65.95    4.91   9
   4   2  -9  358.77   26.56   4
  -4   2   9  395.48   31.56  19
  -4   2   9  405.67   27.60   5
   4  -2  -9  420.32   25.37  20
  -4   2   9  405.97   29.49  17
   4   2  -9  385.57   22.96   3
  -4   2   9  373.88   29.52  18
   4  -2  -9  367.79   25.09  14
   4   2  -9  347.95   24.49  10
   4   2  -9  380.05   22.61   9
  -4   2   9  359.87   26.19  12
   4  -2  -9  380.79   22.86   9
  -4  -2   9  363.58   26.29  12
   4   2  -9  361.56   24.25   2
   4   2  -9  385.36   28.17  15
  -4   2   9  356.29   25.18   6
   3  -2  -9  260.80   16.24   9
  -3  -2   9  277.50   18.69  12
  -3   2   9  272.56   21.00  18
   3   2  -9  284.71   20.07  15
   3   2  -9  266.53   16.18   3
   3   2  -9  276.42   15.93   9
  -3   2   9  251.57   17.85  14
  -3   2   9  266.43   18.51  12
   3   2  -9  270.53   17.11   2
   3   2  -9  260.44   17.43  10
  -3   2   9  237.27   17.14  13
  -3  -2   9  248.45   17.01  13
  -3   2   9  263.10   17.91   6
  -3   2   9  284.75   19.47   5
   3   2  -9  255.57   18.86   4
   2   2  -9  120.01    7.86  10
   2   2  -9  122.77    8.44  11
  -2   2   9  110.11    7.65  13
  -2   2   9  110.60    8.03   6
  -2   2   9  110.78    8.05  14
  -2   2   9  117.69    8.08  12
   2  -2  -9  101.77    7.32   9
   2   2  -9  110.26    8.48   4
  -2   2   9  113.34    8.49   5
  -1   2   9  194.84   13.76  14
  -1   2   9  203.89   13.24  13
  -1  -2   9  205.95   13.18  13
   1  -2  -9  214.52   13.45  10
  -1   2   9  208.43   13.80   6
  -1  -2   9  202.12   13.38  14
   1   2  -9  203.82   14.41  11
   1   2  -9  198.89   14.61   4
   1   2  -9  215.07   15.10   5
   0   2   9  308.16   17.60   9
   0   2   9  291.74   18.59  13
   0   2   9  281.02   19.33  14
   0   2   9  306.76   18.90   2
   0  -2   9  282.78   18.61  13
   0   2  -9  274.57   21.24   5
   0   2  -9  309.68   18.85  10
   0   2  -9  292.25   20.58   4
   0   2  -9  273.59   20.27  11
   0   2   9  303.81   19.37   6
   0   2   9  303.65   17.84   3
   0  -2   9  290.72   19.10  14
   1   2   9  230.83   15.89  14
   1  -2   9  236.35   15.34  13
  -1   2  -9  226.30   16.93   4
   1   2   9  252.63   15.91   6
   1  -2   9  253.76   15.85  14
   1   2   9  241.00   14.47   9
   1   2   9  243.09   14.68   3
   1   2   9  231.37   15.51   2
   2  -2   9  859.40   52.10  13
  -2   2  -9  816.67   59.26   5
   2   2   9  856.54   48.82   9
   2   2   9  822.13   53.78  14
   2   2   9  871.39   49.54   3
   2   2   9  818.32   52.43   2
  -2   2  -9  781.59   57.10   4
   3  -2   9  450.43   30.31  13
   3  -2   9  497.16   31.53  14
  -3   2  -9  479.55   34.74   5
  -3   2  -9  499.93   36.96  18
   3   2   9  459.02   28.51   9
   3   2   9  472.18   28.95   3
  -3   2  -9  499.97   37.17  17
   3   2   9  438.39   31.30  14
  -3  -2  -9  514.49   30.87  10
   3   2   9  488.29   31.47  20
   4   2   9   78.88    6.39  20
   4  -2   9   81.87    6.20  14
  -4  -2  -9   85.27    6.71  11
   4   2   9   88.06    7.19  15
  -4  -2  -9   78.74    6.02  10
   4   2   9   70.38    5.55   9
  -4   2  -9   77.85    7.52  17
  -4   2  -9   71.44    6.81   5
   4   2   9   78.11    5.75   3
  -5   2  -9    3.25    1.58  11
  -5   2  -9    1.46    2.61  16
   5   2   9    2.35    2.03  15
  -5  -2  -9    0.81    1.55  11
  -5  -2  -9    5.13    1.63  10
   5   2   9    2.89    1.63   9
  -5   2  -9    0.45    1.51  12
   5   2   9    3.22    2.04  20
   5   2   9    3.80    1.76   3
  -5  -2  -9    6.92    3.30  16
  -5   2  -9    4.11    2.41  17
  -5   2  -9    2.97    1.95   5
   5  -2   9    3.10    2.32  19
   5  -2   9    2.86    1.34  14
  -6  -2  -9   32.90    6.62  16
   6  -2   9   32.05    5.49  19
   6   2   9   23.98    3.78   3
   6   2   9   26.86    4.63  20
  -6   2  -9   22.57    4.31   5
  -6   2  -9   27.89    5.25  17
   6   2   9   37.33    5.81   8
  -7  -2  -9  318.23   29.89  16
   7  -2   9  335.58   28.60  19
   7   2   9  308.15   23.12  20
   8   2   9   34.60    6.98  28
   8  -2   9   27.17    6.15  31
   8   2   9   30.48    9.16  22
   8  -2   9   15.51    4.95  19
   8   2   9   20.87    3.53  21
  -8   2  -9    5.11    5.89  22
  -8  -2  -9   10.66    5.02  16
   8   2   9   18.14    7.14  24
   9  -2   9  229.91   15.93  31
  -9  -2  -9  164.24   20.23  22
  -9   3   9    6.81    3.45  17
  -9  -3   9    7.70    3.78  17
   9  -3  -9    9.36    5.09  24
  -8   3   9    1.82    3.02  17
   8   3  -9    3.99    3.52   7
   8  -3  -9    0.12    4.33  24
  -8  -3   9    1.43    3.49  17
   7  -3  -9  133.57   10.33  20
   7   3  -9  134.73   12.76   7
  -7   3   9  112.24   11.35  18
  -7   3   9  108.36   11.47  17
  -7  -3   9  117.18   11.96  17
  -7   3   9  112.57   12.69  19
   7   3  -9  111.54   11.09  15
  -6   3   9  196.09   18.38  19
  -6   3   9  182.65   16.81  18
   6   3  -9  186.79   16.34  15
   6   3  -9  206.69   18.44   7
  -6  -3   9  200.45   17.44  17
   6  -3  -9  209.25   14.64  20
  -6   3   9  189.73   16.91  17
   5  -3  -9  126.83    9.24   9
  -5   3   9  134.86   11.20   5
   5  -3  -9  116.35   10.02  14
  -5   3   9  144.57   12.23  17
  -5   3   9  123.18   10.29   6
   5   3  -9  148.61   11.95  15
   5  -3  -9  148.92   10.53  20
   5   3  -9  120.38   10.71   4
  -5   3   9  146.75   13.49  19
  -5   3   9  137.19   12.28  18
   5   3  -9  157.29   14.15   7
  -5  -3   9  148.84   12.60  17
  -4   3   9  168.36   12.74   6
  -4   3   9  182.62   15.09  18
   4   3  -9  164.53   13.37   4
   4  -3  -9  195.86   13.03  20
  -4  -3   9  168.04   13.22  12
   4   3  -9  197.19   13.42  11
   4   3  -9  190.04   14.46  15
   4   3  -9  160.15   12.32  10
  -4   3   9  181.39   13.87   5
   4  -3  -9  172.46   11.54   9
  -4   3   9  196.30   16.42  19
   3   3  -9   20.05    2.56   4
   3   3  -9   24.46    2.72  11
   3   3  -9   20.25    2.36  10
  -3   3   9   17.32    2.16  13
  -3   3   9   19.71    2.93  18
  -3   3   9   21.51    3.51  19
   3  -3  -9   16.49    2.28   9
  -3  -3   9   23.88    2.10  13
  -3   3   9   16.90    2.94  20
   3   3  -9   20.01    2.92  15
  -3   3   9   20.66    2.46   6
  -2   3   9    4.95    1.25  13
  -2   3   9    3.74    1.73  19
  -2   3   9    4.66    1.68  20
   2   3  -9    4.55    1.49  15
   2  -3  -9    4.56    1.59   9
  -2   3   9    3.35    1.23   6
  -2  -3   9    4.67    1.08  13
  -2  -3   9    5.42    1.51  12
   2   3  -9    4.17    1.51  11
   2   3  -9    5.03    2.19  16
  -2   3   9    4.07    1.37  14
  -2   3   9    4.15    1.48  18
  -2  -3   9    6.70    1.68  18
   2   3  -9    6.53    2.12  17
   2   3  -9    3.41    1.39   4
   2   3  -9    4.97    1.33  10
   1   3  -9   82.35    7.70  16
   1   3  -9   70.75    5.37  10
  -1   3   9   72.62    5.82  20
   1   3  -9   77.89    6.26   5
   1   3  -9   70.61    5.94   4
  -1  -3   9   68.04    5.17  13
   1   3  -9   70.23    5.89  11
  -1   3   9   73.12    5.27   3
   1  -3  -9   75.10    5.37  10
  -1   3   9   66.28    5.54  14
  -1  -3   9   74.77    6.53  18
  -1  -3   9   82.13    5.96  12
  -1   3   9   68.77    5.26  13
  -1   3   9   69.38    5.56   6
   1   3  -9   83.24    6.94  17
  -1   3   9   77.98    7.25  19
   0   3   9    6.42    1.46   3
   0   3  -9    8.66    1.80  11
   0  -3  -9    8.97    1.45  11
   0   3  -9    8.22    1.35  10
   0   3   9    6.72    1.21  13
   0   3   9    7.62    1.56   9
   0   3  -9    7.62    2.24  17
   0   3  -9    6.55    1.68  12
   0   3   9    7.48    1.74  20
   0  -3  -9    8.96    1.51  10
   0  -3   9    5.84    1.22  13
   0   3  -9    6.92    1.66  18
   0   3  -9    7.58    2.29  16
   0   3   9    6.79    1.37   6
   0   3   9    5.77    1.37  14
   0   3  -9    8.88    1.73   4
   0   3  -9    7.42    1.87   5
   1   3   9  766.01   52.65  14
  -1   3  -9  811.49   55.94   4
   1   3   9  803.43   48.49   3
   1   3   9  850.49   52.69  20
   1  -3   9  804.99   51.01  13
   1   3   9  811.31   47.81   9
   1  -3   9  841.89   52.56  14
  -1   3  -9  769.75   55.21  11
  -1   3  -9  794.33   62.09  17
   1   3   9  801.76   52.69   6
  -1   3  -9  890.88   68.08  16
  -2  -3  -9   13.80    2.10  11
   2  -3   9    8.97    1.54  13
  -2   3  -9   11.57    2.27  18
   2   3   9   10.58    1.96  20
   2   3   9    8.89    1.51  14
  -2   3  -9   10.66    2.16  12
   2  -3   9   10.18    1.65  14
  -2   3  -9   11.68    2.41   5
   2   3   9   10.10    1.76   9
  -2   3  -9   10.07    2.11  11
  -2   3  -9   10.56    2.90  16
   2   3   9   17.03    3.10  16
   2   3   9   10.49    2.22  15
   2   3   9   10.67    1.74   3
   2   3   9   11.45    2.40  19
   2   3   9    7.46    1.53   2
  -2   3  -9   10.54    1.77   4
  -2  -3  -9   11.18    1.91  10
   2  -3   9   13.79    2.69  19
  -2   3  -9   13.78    2.81  17
   3   3   9   17.05    2.71  20
   3   3   9   19.96    3.32  15
   3  -3   9   17.86    2.33  14
   3   3   9   18.68    2.20   9
  -3  -3  -9   22.49    2.92  11
  -3   3  -9   14.11    2.55  11
  -3   3  -9   19.05    3.47  17
  -3   3  -9   18.43    2.99   5
  -3   3  -9   20.81    3.09  18
   3  -3   9   18.13    2.10  13
  -3   3  -9   17.92    3.98  16
  -3   3  -9   15.30    2.54  12
   3  -3   9   24.86    3.66  19
  -3  -3  -9   19.87    2.48  10
   3   3   9   17.27    2.38   3
   4   3   9   97.69    7.07   3
   4   3   9  113.60    9.19  15
   4   3   9   89.81    6.80   9
  -4   3  -9   90.69    8.65   5
   4  -3   9   93.70    7.49  14
  -4   3  -9  101.54    9.64  17
  -4   3  -9   87.81   10.28  16
  -4   3  -9  111.86    9.12  18
  -4  -3  -9  108.68    8.31  11
   4  -3   9   87.09    6.98  13
  -4  -3  -9   99.04    7.55  10
   4   3   9  103.56    8.05  20
   5  -3   9   63.60    7.35  19
  -5   3  -9   41.88    5.91   5
   5   3   9   53.45    6.81   8
   5   3   9   49.91    5.90  20
  -5   3  -9   48.87    6.76  17
   5   3   9   57.13    6.53  15
   6  -3   9   83.87   10.06  19
   6   3   9   96.34   10.05   8
  -6   3  -9   58.89    9.15  17
   6   3   9   75.53    8.92  15
   6   3   9   90.86    9.97   7
   6   3   9   70.37    8.21  20
  -6  -3  -9   98.88   11.54  16
   7   3   9  337.42   27.92   8
   7   3   9  356.59   29.39  24
   7   3   9  300.22   16.96  21
  -8  -3  -9   44.14    8.94  16
   8  -3   9   54.13    7.96  19
  -8   3  -9   36.65    9.13  22
   8   3   9   82.71   10.12  28
  -8   4   9   10.69    3.37  29
   8   4  -9   12.78    4.34  15
   8  -4  -9   11.61    3.78  19
   8   4  -9    8.66    3.89   7
  -8   4   9    4.27    3.12  18
  -8   4   9    8.81    3.63  17
   8  -4  -9   15.57    5.69  24
  -8  -4   9   10.75    4.44  17
   8   4  -9   11.61    4.22  26
  -7   4   9   74.70    7.72  23
  -7   4   9   55.02    9.51  19
  -7  -4   9   54.73    8.02  17
  -7   4   9   49.72    7.35  17
   7   4  -9   62.05    8.71   7
  -7   4   9   46.55    7.14  18
  -7   4   9   76.63    9.43  30
   7  -4  -9   55.13    6.79  20
   7   4  -9   73.18    8.08  26
  -7   4   9   70.67    6.53  29
   7   4  -9   58.49    7.85  15
  -6   4   9   28.86    5.20  18
   6   4  -9   42.04    7.24  16
   6   4  -9   48.69    6.77   8
   6   4  -9   37.81    6.15   7
   6  -4  -9   27.79    4.58  20
   6   4  -9   25.20    4.15   4
  -6   4   9   30.68    6.50  19
  -6  -4   9   30.15    5.77  17
  -5   4   9   91.28   10.45  19
   5   4  -9   98.02   10.37   7
   5  -4  -9   89.35    7.88  20
   5   4  -9  109.99   11.11  16
  -5  -4   9   90.36    9.66  17
   5   4  -9   85.22    8.97  15
  -5   4   9   82.33    9.19  18
   4   4  -9  103.80   10.36   7
   4  -4  -9   95.27    7.94  20
  -4   4   9   97.02   10.21  19
  -4   4   9   85.75    9.03  18
   4   4  -9   90.50    9.01  15
   3   4  -9    9.82    2.35   4
   3   4  -9   19.85    3.86  17
   3   4  -9   14.24    3.52  16
   3   4  -9   10.40    2.53  15
  -3   4   9   10.05    3.01  19
  -3   4   9   10.08    1.99  13
   3   4  -9   12.41    2.51  11
   3  -4  -9    9.42    2.09   9
  -3  -4   9   13.38    2.55  12
  -3   4   9   11.34    2.29   6
  -3   4   9   12.63    2.90  18
   3  -4  -9    8.85    1.91  14
   3   4  -9   11.42    2.17  10
  -3   4   9   10.23    2.66  20
   2   4  -9    2.10    1.16  10
  -2  -4   9    3.83    1.23  13
   2   4  -9    3.80    1.61  11
  -2   4   9    4.44    1.50   6
   2   4  -9    2.42    1.41   4
  -2   4   9    3.86    1.90  20
   2   4  -9    5.22    2.30  17
   2  -4  -9    2.99    1.46   9
  -2   4   9    2.01    1.46  14
  -2  -4   9    5.55    1.88  18
  -2  -4   9    4.46    1.57  12
  -2   4   9    2.06    1.19  13
   2   4  -9    3.18    1.48  15
  -2   4   9    3.60    1.79  18
  -2   4   9    4.07    1.90  19
   2   4  -9    3.59    2.25  16
  -1  -4   9   11.74    2.04  12
  -1  -4   9    9.10    1.53  13
   1   4  -9   11.93    2.99  16
   1   4  -9    9.08    1.72  10
  -1   4   9    9.11    1.96   3
  -1   4   9    7.82    1.63  13
  -1   4   9    9.08    2.48  19
   1   4  -9   12.02    2.23   4
   1   4  -9    9.24    2.07  11
  -1   4   9    9.56    1.88  14
   1   4  -9   15.08    2.65   5
   1   4  -9   12.93    2.91  17
  -1   4   9   11.14    2.44  18
  -1   4   9    9.61    1.91   6
   1  -4  -9    6.62    1.70   9
   1   4  -9   11.19    2.17  15
  -1   4   9   10.04    2.19  20
   0   4   9   33.85    4.20  19
   0   4  -9   30.24    3.39  11
   0   4   9   30.73    3.08   3
   0   4   9   30.77    3.03   6
   0   4  -9   32.75    4.51  17
   0   4  -9   30.92    3.36   4
   0   4   9   30.27    2.95   9
   0   4   9   35.95    3.76  15
   0   4   9   34.68    3.63  20
   0   4  -9   35.24    3.91  18
   0  -4   9   30.13    2.86  13
   0   4   9   29.23    3.01  14
   0   4  -9   31.30    3.81   5
   0   4  -9   36.55    4.84  16
   0  -4  -9   32.77    2.99  10
   1  -4   9   30.50    3.09  13
  -1   4  -9   29.98    3.64  12
  -1   4  -9   34.25    3.52   4
   1   4   9   39.85    4.20  15
  -1   4  -9   41.31    5.25  16
  -1  -4  -9   34.64    3.33  10
   1   4   9   39.04    4.91  19
  -1  -4  -9   39.03    3.66  11
  -1   4  -9   34.57    3.73  11
  -1   4  -9   38.72    4.26  18
  -1   4  -9   34.77    4.19   5
   1   4   9   30.16    3.17  14
   1   4   9   36.88    3.25   3
   1   4   9   35.94    3.13   9
  -1   4  -9   40.64    4.94  17
   1   4   9   38.44    3.87  20
   2   4   9   10.77    1.97   3
  -2   4  -9   11.62    3.18  16
   2  -4   9    9.01    1.74  13
  -2   4  -9   15.99    3.49  17
  -2   4  -9    8.87    2.22  11
  -2  -4  -9   11.84    2.17  10
  -2  -4  -9   15.64    2.49  11
   2   4   9   12.61    2.62  15
  -2   4  -9   12.91    2.68  18
   2  -4   9   14.70    3.00  19
   2   4   9    9.94    2.19  20
  -2   4  -9   13.26    2.64  12
   2   4   9   10.31    1.87   9
  -2   4  -9   15.38    3.01   5
   2  -4   9    8.64    1.75  14
   2   4   9   19.26    3.68  16
   3   4   9  209.79   14.74  20
  -3   4  -9  223.02   17.23  18
  -3  -4  -9  217.81   15.45  11
  -3   4  -9  207.52   17.96  17
  -3  -4  -9  197.42   14.37  10
  -3   4  -9  212.91   19.29  16
   3   4   9  193.75   13.33   3
   3  -4   9  185.75   14.18  14
   4   4   9  103.27    9.91   8
  -4   4  -9   78.11    9.89  16
   4   4   9   72.34    6.71   3
  -4   4  -9   84.96    9.73  17
   4   4   9   98.79    9.07  15
   4  -4   9   92.22    9.76  19
  -4   4  -9   91.30    9.10  18
   4   4   9   76.46    7.70  20
   4   4   9   99.50   10.12   7
   5   4   9   41.08    7.07   7
  -5   4  -9   26.99    5.29  18
   5   4   9   29.33    5.87  15
  -5   4  -9   23.20    5.07   5
   5   4   9   24.93    4.05   3
  -5   4  -9   22.54    5.59  17
   5  -4   9   35.37    6.18  19
   5   4   9   34.47    6.41   8
   6   4   9  165.48   18.52   7
   6   4   9  185.71   17.83   8
   6   4   9  201.32   16.50  28
  -6  -4  -9  188.95   20.53  16
   6   4   9  173.38   16.84  15
   6   4   9  204.91   14.89  26
   6   4   9  208.41   15.54  27
   7   4   9   34.96    6.88  27
   7   4   9   32.00    8.85  22
  -7  -4  -9   19.72    6.92  16
   7   4   9   24.26    5.99  26
   7   4   9   30.97    7.45  28
   7   4   9   18.96    6.61   7
   7  -4   9   19.13    5.58  19
   8   4   9   49.94    7.97  27
   8   4   9   38.15    8.09  28
   8   4   9   57.53   11.40  22
   8   5  -9   83.43    8.24  26
  -8   5   9   72.43    7.50  29
  -8   5   9   62.01    8.20  30
  -8   5   9   79.01    8.03  23
   7   5  -9   19.84    5.40   7
  -7   5   9   21.04    5.31  30
   7   5  -9   28.96    6.03  26
   7   5  -9   16.62    5.49  16
   7   5  -9   36.93    8.93  22
   7   5  -9   30.89    7.06  28
  -7   5   9   11.92    4.18  18
   7   5  -9   22.17    5.53  27
  -7   5   9   23.64    4.52  29
   7   5  -9   15.45    5.07   8
  -6   5   9    7.72    3.41  18
   6   5  -9   14.70    4.83   7
   6   5  -9   20.77    6.11  28
  -6   5   9   14.61    5.64  31
  -6   5   9    8.92    4.88  19
   6   5  -9   22.87    7.59  22
  -6   5   9   12.73    3.63  29
   6   5  -9   15.84    4.64   8
   6   5  -9   19.77    5.19  27
  -6  -5   9    9.28    4.16  17
  -6   5   9   10.89    3.73  23
   6   5  -9   10.76    4.72  16
   6   5  -9   17.09    5.31  26
   5   5  -9   20.19    5.13   7
  -5   5   9   13.68    3.94  18
  -5  -5   9   21.11    4.95  17
   5   5  -9   17.66    4.32  15
   5   5  -9   24.83    5.66  16
  -5   5   9   16.70    4.77  19
   5   5  -9   27.22    5.18   8
  -4   5   9  237.24   21.53  18
  -4   5   9  260.57   23.42  19
   4   5  -9  243.78   20.91  15
   4   5  -9  284.49   23.65   7
   3   5  -9    2.58    2.89   8
  -3   5   9    2.17    1.72   6
   3   5  -9    3.28    1.88   4
   3   5  -9    3.18    2.91  17
   3   5  -9    1.47    2.90  16
   3   5  -9    2.85    2.67   7
   3   5  -9    3.13    2.15  15
  -3   5   9    1.62    2.19  18
  -3   5   9    1.93    2.63  19
   2   5  -9   10.41    2.60   4
   2   5  -9   20.52    4.24  17
  -2   5   9   13.29    3.20  20
   2   5  -9   12.40    2.97  15
  -2   5   9   15.38    3.47  18
  -2   5   9   12.97    2.62   6
   2   5  -9   15.12    3.75   8
   2   5  -9   15.50    4.38  16
  -2   5   9   14.17    3.77  19
  -1  -5   9   38.80    3.91  13
   1   5  -9   49.24    6.48   8
  -1   5   9   43.74    5.13  20
   1   5  -9   41.60    4.71   4
  -1   5   9   49.17    6.13  19
   1   5  -9   43.64    5.25   5
  -1  -5   9   52.25    5.44  18
   1   5  -9   54.76    6.84  16
  -1   5   9   44.08    4.41   6
   1   5  -9   59.26    6.60  17
   0   5  -9    5.21    1.83   4
   0  -5  -9    1.26    1.16   9
   0   5  -9    4.51    2.93  17
   0   5   9    4.25    2.21  20
   0   5   9    1.63    1.44   3
   0   5  -9    3.34    2.57  16
   0   5  -9    2.51    2.03   5
   0   5  -9    4.65    2.90   8
   0   5  -9    2.57    1.84  18
  -1   5  -9   16.12    4.19  17
  -1   5  -9   11.78    3.13   5
  -1   5  -9   16.78    3.55  18
   1   5   9   15.43    3.06  15
  -1   5  -9   17.81    4.21  16
   1   5   9   16.73    4.07   7
  -1   5  -9   17.95    4.25   8
   1   5   9   13.75    2.88  20
   1   5   9   13.16    2.36   3
   2   5   9   21.72    3.75  20
  -2   5  -9   26.54    5.03   8
  -2   5  -9   23.32    4.95  16
  -2   5  -9   18.23    4.07   5
  -2   5  -9   28.57    5.54  17
   2   5   9   18.02    2.79   3
   2   5   9   25.38    4.63   7
   2   5   9   26.83    5.03  16
  -2   5  -9   27.38    4.57  18
   2   5   9   26.75    4.52  15
  -3   5  -9  132.95   12.39  18
   3   5   9  153.41   13.50   7
   3   5   9  112.29   10.24  20
  -3   5  -9  115.60   12.96  17
   3  -5   9  135.55   12.87  19
  -3   5  -9  124.67   13.46  16
  -3   5  -9  141.22   12.82   8
   4  -5   9    8.31    3.79  19
   4   5   9   11.15    4.24   8
   4   5   9   14.50    4.71  16
   4   5   9    9.38    4.21  15
  -4   5  -9   10.10    4.51  17
  -4   5  -9    7.88    3.61  18
   4   5   9    9.68    4.34   7
  -5   5  -9  149.25   11.68  23
   5   5   9  124.03   14.68   7
  -5   5  -9  141.26    9.95  29
   5   5   9   94.80   13.24   8
   5   5   9  159.64   13.27  26
   6  -5   9   34.77    7.52  19
   6   5   9   47.58    7.69  26
   6   5   9   56.38    8.29  27
   6   5   9   53.16    8.89  28
   6   5   9   44.92    8.13   8
   6   5   9   38.48    7.59  15
   6   5   9   36.93    8.72   7
   6   5   9   55.66   10.60  22
  -7   5  -9   35.11    5.96  30
   7   5   9   36.56    6.61  26
   7   5   9   52.35   10.51  22
   7   5   9   42.14    7.95  28
  -6   6   9    8.47    3.78  23
   6   6  -9    9.06    6.43  22
  -6   6   9    9.03    4.83  31
  -6   6   9   11.70    4.14  30
  -6   6   9    3.35    2.85  18
  -6  -6   9   -0.30    3.21  17
   6   6  -9    5.21    4.23   8
   6   6  -9   14.48    4.65  27
   6   6  -9   11.65    5.27  28
   6   6  -9    4.10    3.77   7
   6   6  -9    6.28    4.33  26
   5   6  -9    9.68    5.92  22
  -5   6   9   11.59    3.79  23
  -5  -6   9    6.33    3.41  17
   5   6  -9   10.82    4.36  27
   5   6  -9   10.33    4.29  16
  -5   6   9    9.79    4.52  31
  -5   6   9    6.26    3.11  18
  -5   6   9    6.32    4.06  19
   5   6  -9   10.23    4.26   8
   5   6  -9    8.66    4.05  26
  -5   6   9    9.19    3.26  29
   5   6  -9    7.38    5.20  28
   5   6  -9    7.43    3.74   7
   4   6  -9   51.31    7.95  28
  -4   6   9   28.89    6.39  19
   4   6  -9   55.56   10.38  22
  -4   6   9   41.19    6.73  31
   4   6  -9   33.57    7.54  16
   4   6  -9   43.62    6.89  27
   4   6  -9   37.59    6.88   8
   4   6  -9   29.99    6.28   7
  -4   6   9   41.10    5.78  23
  -4  -6   9   25.25    5.79  17
  -4   6   9   26.88    5.69  18
  -4   6   9   44.64    5.39  29
   4   6  -9   47.33    6.82  26
   3   6  -9   54.20    7.60   8
  -3   6   9   45.68    6.44  18
   3   6  -9   48.64    7.20   7
   3   6  -9   50.01    8.01  16
  -3   6   9   42.96    7.16  19
   3   6  -9   46.69    6.69  15
   3   6  -9   54.70    7.51  17
  -2   6   9   37.30    4.91   6
   2   6  -9   51.63    7.82  16
  -2   6   9   49.37    6.33  18
  -2   6   9   45.49    6.70  19
   2   6  -9   58.36    7.72   8
   1   6  -9    5.96    3.69  17
  -1  -6   9    6.75    2.88  18
   1   6  -9    4.74    2.98   8
   1   6  -9    4.17    2.16   4
   1   6  -9    7.36    3.86  16
   0   6  -9  202.84   18.47  17
   0   6  -9  199.64   20.01  16
   0   6  -9  209.83   18.06   8
  -1   6  -9   32.86    6.50  16
  -1   6  -9   28.73    6.05  17
  -1   6  -9   36.80    6.39   8
  -1   6  -9   26.69    5.19   5
   2   6   9  125.04   12.59   7
  -2   6  -9   95.39   11.94  17
  -2   6  -9  128.89   12.36   8
  -2   6  -9  110.06   11.64  18
  -2   6  -9  116.64   13.06  16
  -3   6  -9  238.43   16.16  23
   3   6   9  248.17   16.44  26
   3   6   9  184.57   21.32   7
  -3   6  -9  241.49   22.37  22
  -3   6  -9  230.87   14.33  29
   4   6   9  277.10   25.96   8
  -4   6  -9  319.31   28.46  22
   4   6   9  336.48   21.76  26
   5   6   9   46.04    7.76  27
  -5   6  -9   42.51    5.83  29
  -5   6  -9   43.79    6.66  30
   5   6   9   47.80    8.48  28
   5   6   9   29.40    6.51  15
  -5   6  -9   44.20    6.66  23
   5   6   9   54.08   10.25  22
   5   6   9   39.84    7.11  26
   6   6   9  214.40   20.34  22
   6   6   9  183.42   14.93  26
   6   6   9  190.74   16.72  28
   6   6   9  203.61   15.73  27
   5   7  -9   67.74    9.05  28
  -5   7   9   54.65    6.25  29
   5   7  -9   57.73    7.15  26
   5   7  -9   79.87   11.37  22
   5   7  -9   48.22    8.34   8
  -5   7   9   54.44    6.94  23
   5   7  -9   60.16    7.73  27
   5   7  -9   45.10    8.42   7
   4   7  -9   13.13    5.35  28
  -4  -7   9    4.31    3.21  17
  -4   7   9    6.81    3.08  18
  -4   7   9    4.38    3.31  19
   4   7  -9    7.56    4.13   8
   4   7  -9    6.78    4.17  27
   4   7  -9    7.41    4.35  16
   4   7  -9    5.76    5.93  22
   4   7  -9    4.12    3.62   7
   4   7  -9    6.48    3.69  26
  -3   7   9    0.08    2.85  19
  -3   7   9    1.84    3.78  31
   3   7  -9    1.61    5.06  22
   3   7  -9    1.81    3.58   8
   3   7  -9    2.86    3.66  27
  -3   7   9   -0.86    2.63  18
   3   7  -9    0.42    3.68  28
   2   7  -9   56.11    8.36  17
   2   7  -9   71.41    9.00  28
   2   7  -9   84.83   10.82  22
   2   7  -9   62.14    8.08  27
   2   7  -9   44.67    8.39   8
   1   7  -9  100.02   13.79  16
   1   7  -9  104.20   12.53   8
   1   7  -9  146.52   15.26  22
   1   7  -9  132.28   12.17  28
   0   7  -9  102.51   13.10  22
   0   7  -9   93.51   10.43  28
  -1   7  -9  581.62   39.98  28
  -2   7  -9   12.21    6.25  22
  -3   7  -9   -4.90    4.43  22
   3   7   9    2.94    3.46  26
   3   7   9    1.60    4.09   7
   3   7   9    2.38    3.91  27
   4   7   9   -0.11    3.74  27
   4   7   9   -1.24    3.57   8
   4   7   9   -1.30    4.20  28
   4   7   9    0.98    3.24  26
   1   8  -9   95.40   12.38  22
   1   8  -9   82.89    9.62  28
   0   8  -9  287.74   22.83  28
   0   8  -9  324.04   27.76  22
  -1   8  -9    0.16    4.86  22
   9   0 -10  155.17    9.22  21
  -8   0  10    2.49    2.67  17
   8   0 -10    1.60    2.23  20
   7   0 -10  219.01   15.23  20
  -7   0  10  186.58   16.20   5
  -7   0  10  216.65   17.89  17
   6   0 -10   11.25    2.05   9
  -6   0  10    8.82    2.54  17
  -6   0  10    6.19    1.71  12
   6   0 -10   10.77    2.32  20
   5   0 -10 1087.89   62.42   9
  -5   0  10  996.02   72.10  12
  -5   0  10 1098.96   80.66  18
   4   0 -10   12.54    1.66   9
  -3   0  10    3.23    1.00   6
   3   0 -10    7.44    1.22   9
  -3   0  10    2.59    0.89  14
   3   0 -10    3.80    1.01   4
   3   0 -10    7.66    1.39  10
  -3   0  10    3.62    1.02  12
  -3   0  10    2.81    0.95  13
   2   0 -10 1470.23  105.77   4
  -2   0  10 1586.53  100.01   6
   2   0 -10 1619.21  104.01  11
  -2   0  10 1623.59  104.73  12
  -2   0  10 1523.76   96.72  13
   2   0 -10 1564.76   97.55  10
   2   0 -10 1495.87   90.46   9
  -1   0  10  775.95   50.01  14
   1   0  10  712.58   44.66  14
  -1   0 -10  640.39   46.75  11
   1   0  10  697.29   40.98   3
   1   0  10  700.29   43.41   2
   1   0  10  708.17   40.40   9
   2   0  10  858.57   56.45   2
   2   0  10  865.77   53.29   3
  -2   0 -10  859.54   60.79  12
   2   0  10  888.62   52.55   9
   2   0  10  955.65   58.14  14
   2   0  10  907.42   56.06  13
  -2   0 -10  969.16   56.79  10
   3   0  10  756.71   46.58   9
   3   0  10  830.41   51.57  14
  -3   0 -10  775.30   50.22  10
  -3   0 -10  819.74   54.04  11
   4   0  10  109.52    8.24   2
  -4   0 -10  142.11   12.06  16
   4   0  10  124.96    8.70  14
   4   0  10  117.40    8.64  20
  -4   0 -10  116.98    9.27  11
   4   0  10  113.02    7.71   9
   4   0  10  117.19    7.88   3
  -5   0 -10  512.72   42.52  16
   5   0  10  479.03   29.86   3
   5   0  10  461.00   29.41   9
   5   0  10  517.69   32.52  20
   5   0  10  489.58   32.54  14
   6   0  10  290.79   18.75  20
   6   0  10  241.30   16.94   3
  -8   0 -10    9.86    4.41  16
  -8   0 -10   17.03    6.92  22
  -9   0 -10   35.73    8.50  22
  10  -1 -10   94.42   12.96  24
   9   1 -10   59.83    7.56  20
   9   1 -10   65.30    5.92  21
   9   1 -10   87.52   11.43  24
   9  -1 -10   92.40   11.24  24
  -9  -1  10   50.98    8.10  17
   8   1 -10   14.50    3.37  20
   8  -1 -10   11.04    3.20  20
  -8   1  10    9.56    3.31  17
  -8  -1  10   15.76    3.99  17
  -7  -1  10    9.55    2.91  17
   7   1 -10    6.49    1.84   3
  -7   1  10    5.87    2.17   5
  -7   1  10    7.50    2.75  17
   7   1 -10    8.46    2.30  20
   7  -1 -10    6.52    2.22  20
  -6   1  10   13.01    2.95  17
  -6   1  10   12.96    2.06  12
  -6  -1  10   16.47    3.32  17
   6  -1 -10   13.67    2.30   9
   6  -1 -10   14.73    2.77  20
  -6  -1  10   11.94    2.05  12
   6   1 -10   12.46    2.18   9
  -6   1  10   11.04    2.77  18
  -6   1  10    8.94    2.02  13
   6   1 -10   12.75    2.78  15
  -6   1  10   11.92    2.61   5
   6   1 -10   13.49    2.54  20
  -5   1  10   97.29    8.22  17
   5   1 -10   86.16    6.12   9
   5   1 -10   91.24    7.79  15
   5  -1 -10   88.11    6.23   9
  -5   1  10   83.99    6.91  12
  -5   1  10   92.92    7.47   5
  -5  -1  10   83.12    6.97  12
  -5   1  10   86.10    8.06  18
   5   1 -10   75.68    6.47  10
  -5   1  10   83.60    6.74   6
   5   1 -10   97.14    7.01  20
  -5  -1  10   99.79    8.31  17
   5  -1 -10   96.30    7.13  20
  -4   1  10   19.46    2.22   5
   4  -1 -10   17.73    1.96   9
   4  -1 -10   12.80    1.84  14
  -4   1  10   15.01    1.93  13
   4   1 -10   15.11    2.00  10
   4   1 -10   15.00    1.96   4
   4   1 -10   17.85    2.66  15
   4   1 -10   14.87    1.74   9
  -4   1  10   13.14    1.98   6
  -4  -1  10   23.48    2.82  17
  -4  -1  10   15.11    1.79  13
  -4   1  10   14.88    2.55  18
   4  -1 -10   13.65    2.19  20
  -3   1  10 1300.50   88.94  14
  -3  -1  10 1303.76   86.08  13
   3   1 -10 1439.71   86.94  10
   3   1 -10 1361.83   94.27   4
   3  -1 -10 1388.18   80.71   9
  -3   1  10 1430.69   89.19   6
  -3  -1  10 1408.75   93.36  12
   3   1 -10 1468.33   80.57   9
  -3  -1  10 1335.17   88.93   6
  -3   1  10 1313.03   86.16  13
   3  -1 -10 1346.80   86.79  10
  -3   1  10 1487.55   93.34  12
  -2  -1  10   12.83    1.40   6
   2   1 -10   11.21    1.60  10
  -2  -1  10   13.58    1.40  13
  -2   1  10   12.08    1.59   6
  -2   1  10   10.17    1.36  13
   2   1 -10   12.12    1.67   4
   2   1 -10   13.14    1.23   9
   2   1 -10   14.63    1.70  11
  -2   1  10   13.69    1.28  12
   2  -1 -10   10.52    1.56   9
  -2  -1  10   14.25    1.51  12
   2   1 -10    9.50    1.11   1
  -2   1  10   10.65    1.61  14
  -1  -1  10   40.40    2.97  12
  -1   1  10   37.45    3.00   6
  -1  -1  10   39.90    2.80  13
   1   1 -10   38.34    3.29   4
  -1   1  10   35.85    2.79  13
  -1  -1  10   36.11    2.76  14
  -1   1  10   38.96    2.89   3
  -1   1  10   34.51    3.01  14
   1   1 -10   37.57    3.02  10
   1   1 -10   35.31    2.46   9
   1   1 -10   37.15    3.21  11
   0   1 -10    3.32    0.99  10
   0  -1  10    1.06    0.63  13
   0   1 -10    0.39    0.67  12
   0   1 -10    1.09    0.71   5
   0   1  10    3.59    0.87   6
   0  -1 -10    2.04    0.99  10
   0  -1 -10    1.48    0.80  11
   0   1  10    1.20    0.90   9
   0   1 -10    0.78    1.02  11
   0   1  10    0.88    0.55  13
   0   1  10    0.23    0.68   3
   0  -1  10    2.67    0.72  14
   0   1  10    0.37    0.68  14
   0   1 -10    1.10    0.48   9
   1   1  10   49.30    3.38   9
   1   1  10   51.92    3.66   6
   1  -1  10   46.23    3.30   2
   1  -1  10   49.98    3.46  13
   1   1  10   47.10    3.56   2
  -1   1 -10   47.03    3.74  12
   1   1  10   46.40    3.41   3
   1   1  10   50.49    3.69  14
   1  -1  10   46.62    3.61  14
  -1   1 -10   50.05    3.99   5
   1  -1  10   47.07    3.08   9
   2   1  10   58.80    4.50   2
   2  -1  10   61.19    4.01   9
   2   1  10   68.46    4.72  14
   2   1  10   63.00    4.25   9
   2   1  10   70.29    4.65   6
  -2   1 -10   57.46    5.06   5
   2   1  10   60.36    4.31   3
   2  -1  10   71.18    4.43  13
  -2   1 -10   57.17    4.81  12
  -3   1 -10  111.21    8.78   5
   3   1  10  110.07    7.99  14
  -3   1 -10  108.64    8.33  12
   3   1  10  102.29    7.37   3
   3  -1  10  122.91    8.15  14
  -3  -1 -10  123.98    7.92  10
  -4   1 -10  330.68   24.84   5
   4   1  10  351.20   22.70  20
  -4  -1 -10  357.75   23.91  11
  -4  -1 -10  326.68   22.01  10
   4   1  10  336.89   22.58  14
   4   1  10  335.53   20.83   3
   4  -1  10  354.95   22.75  14
   4   1  10  323.70   20.50   9
   5  -1  10  535.24   34.42  14
  -5  -1 -10  512.86   36.11  11
  -5   1 -10  522.00   37.93   5
   5   1  10  503.61   31.12   9
   5   1  10  547.21   31.72   3
   5   1  10  494.02   34.20  14
   6   1  10    8.99    2.23   3
  -6   1 -10    4.01    3.18  16
  -6  -1 -10    7.19    3.53  16
   6   1  10    7.79    2.53  20
   6  -1  10    4.58    2.67  19
  -7  -1 -10   79.17   10.40  16
  -8  -1 -10  191.10   20.22  22
  -9   1 -10   61.93   10.50  22
  -9  -1 -10   49.90    8.03  28
  -9  -1 -10   89.64   12.00  22
   9  -2 -10   52.83    9.25  24
   9   2 -10   45.13    6.50  20
  -9   2  10   29.63    5.99  17
  -9  -2  10   40.67    6.72  17
   8   2 -10   16.27    3.15  21
   8   2 -10   12.76    3.77  20
   8  -2 -10   16.79    2.84  21
   8  -2 -10   21.44    6.19  24
  -8   2  10   11.17    3.78  17
   8  -2 -10   19.16    4.30  20
  -8  -2  10   15.44    4.36  17
  -7   2  10   83.70    8.84  17
   7  -2 -10   99.49    8.05  20
   7   2 -10   88.50    8.80  15
  -7   2  10   76.47    7.89   5
  -7  -2  10   90.73    9.29  17
  -7   2  10   83.04    8.73  18
   7   2 -10   80.03    6.65   3
   7   2 -10   93.53    7.85  20
   6   2 -10   49.13    6.44   7
   6  -2 -10   50.90    5.02  20
  -6  -2  10   50.54    5.78  17
  -6   2  10   44.60    5.22  17
  -6   2  10   37.34    5.62  19
   6   2 -10   43.11    5.16  15
   6   2 -10   35.74    3.68   9
  -6   2  10   41.29    5.18  18
   6   2 -10   41.20    3.88   3
  -6   2  10   38.78    4.60   5
   6   2 -10   45.31    4.50  20
  -5   2  10   50.36    6.19  19
   5   2 -10   46.80    4.79   4
  -5  -2  10   60.60    6.10  17
   5   2 -10   54.65    4.22   3
   5  -2 -10   53.26    4.36   9
  -5   2  10   55.45    4.76  12
   5   2 -10   53.47    4.09   9
  -5   2  10   48.49    5.61  18
  -5   2  10   51.25    4.75   6
   5  -2 -10   58.04    5.12  20
  -5   2  10   56.76    5.67  17
   5   2 -10   52.97    5.45  15
   5  -2 -10   44.59    4.45  14
  -5   2  10   61.32    5.26   5
   5   2 -10   55.55    4.77  20
  -5  -2  10   56.01    4.87  12
  -4  -2  10   48.05    4.98  18
  -4   2  10   52.58    4.17  12
   4  -2 -10   46.02    3.86   9
  -4   2  10   40.19    3.79  13
   4  -2 -10   48.42    4.09  14
   4  -2 -10   43.47    4.35  20
   4   2 -10   44.83    3.56   3
  -4   2  10   46.92    4.95  18
   4   2 -10   45.80    3.49   9
  -4   2  10   55.70    4.51   5
  -4   2  10   49.39    5.60  19
   4   2 -10   55.99    4.43  11
  -4  -2  10   44.43    3.69  13
   4   2 -10   44.86    4.29   4
  -4   2  10   46.55    4.17   6
   4   2 -10   49.47    4.87  15
   3   2 -10    2.87    1.23  10
  -3  -2  10    4.95    1.39  12
  -3   2  10    3.84    1.39  18
   3  -2 -10    3.68    1.35   9
  -3   2  10    3.06    1.22   6
  -3   2  10    2.77    1.53  20
  -3   2  10    5.15    1.15  12
   3   2 -10    3.72    1.36  11
  -3   2  10    2.88    1.36  14
  -3   2  10    2.92    1.79  19
   3   2 -10    2.67    1.23   4
  -3  -2  10    2.49    0.92  13
   3   2 -10    6.45    1.85  17
  -3   2  10    3.40    1.09  13
  -3   2  10    4.30    1.20   5
   3   2 -10    4.17    1.51  15
   3  -2 -10    3.02    1.12  10
   2   2 -10  758.06   50.58   4
  -2   2  10  739.53   47.72  14
  -2   2  10  749.06   46.14  13
  -2  -2  10  764.32   46.02  13
   2  -2 -10  660.43   43.24   9
  -1  -2  10   33.08    2.88  13
  -1   2  10   35.86    3.22  14
   1   2 -10   38.08    3.51   5
   1   2 -10   39.81    3.18  10
   1  -2 -10   41.72    3.26  10
  -1  -2  10   39.43    2.83  14
  -1   2  10   38.21    3.01  13
   1   2 -10   40.14    3.51   4
  -1   2  10   37.46    3.21   6
   1   2 -10   40.27    3.49  11
   0   2 -10  136.35   10.37  11
   0  -2 -10  157.50    9.70  10
   0   2 -10  145.92   10.52   4
   0   2  10  146.48    9.83   6
   0   2 -10  134.19   10.76   5
   0   2 -10  147.08    9.55  10
   0   2  10  138.83    9.82  14
   0   2  10  144.65    9.08   3
   0   2  10  146.67    9.36  13
   0  -2  10  138.07    9.56  14
   0   2  10  147.58    8.98   9
   0  -2  10  136.34    9.37  13
   1   2  10   93.58    6.04   3
   1   2  10   92.90    6.45   6
   1   2  10   93.72    5.94   9
  -1   2 -10   97.90    7.27   5
   1   2  10   88.87    6.33   2
  -1   2 -10   87.68    6.78  12
   1   2  10   88.87    6.46  14
  -1   2 -10   89.79    6.99   4
   1  -2  10   84.28    6.33  14
   2   2  10   17.00    2.00   3
  -2   2 -10   15.43    2.18   4
   2  -2  10   20.94    3.39  19
  -2   2 -10   14.73    3.24  16
   2   2  10   16.24    1.82   9
   2  -2  10   17.18    2.00  14
   2   2  10   17.94    2.34  20
  -2  -2 -10   21.01    2.21  10
   2   2  10   20.45    2.90  15
  -2   2 -10   17.10    2.41   5
   2  -2  10   17.18    1.83  13
   2   2  10   18.92    1.96  14
  -2   2 -10   14.35    2.10  12
   2   2  10   14.08    1.80   2
  -3  -2 -10  379.62   22.90  10
   3   2  10  343.37   21.44   3
  -3   2 -10  360.17   27.57  17
   3   2  10  335.17   21.10   9
   3   2  10  321.93   23.13  14
   3  -2  10  334.78   22.37  13
   3   2  10  358.47   23.35  20
  -3   2 -10  346.18   25.71   5
   3  -2  10  360.41   23.35  14
  -3   2 -10  371.43   27.29  18
  -4   2 -10   72.74    7.23  17
   4   2  10   75.67    6.14  20
   4   2  10   70.26    5.52   3
   4   2  10   83.17    6.92  15
   4  -2  10   75.05    5.89  14
  -4  -2 -10   77.43    6.44  11
   4   2  10   66.55    5.30   9
  -4  -2 -10   72.27    5.73  10
  -4   2 -10   68.71    6.59   5
   5   2  10  296.13   18.80  20
  -5   2 -10  278.86   22.03  17
   5   2  10  271.34   17.11   3
  -5   2 -10  245.26   20.31   5
  -5  -2 -10  242.28   17.85  10
   6   2  10   96.76    8.48  20
  -6   2 -10   84.09    9.29  17
   6   2  10   89.68    7.29   3
   7   2  10  410.78   18.77  21
   7  -2  10  373.15   32.54  19
  -7  -2 -10  342.05   34.13  16
  -8  -2 -10   39.37    8.43  16
   8  -2  10   51.31    7.69  19
   8  -2  10   67.23    8.33  31
   8   2  10   59.98    6.03  21
  -9  -2 -10   17.64    7.35  22
  -9   2 -10    9.93    5.84  22
   9  -2  10   18.13    4.67  31
  -9  -3  10   49.25    7.43  17
  -8   3  10   15.35    4.17  18
   8  -3 -10   26.69    5.01  20
  -8  -3  10   18.86    4.98  17
  -8   3  10   17.58    4.49  17
   8   3 -10   25.07    5.66   7
   8   3 -10   22.04    4.92  15
   7   3 -10   83.01    8.81  15
  -7  -3  10   83.78    9.39  17
  -7   3  10   75.38    9.95  19
   7   3 -10   93.87   10.12   7
  -7   3  10   79.86    8.94  17
   7  -3 -10   91.14    8.14  20
  -7   3  10   75.87    8.91  18
  -6   3  10    7.54    2.69  17
   6   3 -10    4.14    2.97   7
  -6   3  10    2.72    2.37  18
  -6  -3  10    6.32    2.97  17
   6   3 -10    4.25    2.51  15
  -6   3  10    2.70    1.78   6
  -6   3  10    4.91    2.27   5
  -6   3  10    3.74    2.68  19
   6  -3 -10    5.63    2.44  20
  -5  -3  10  218.62   17.85  17
   5  -3 -10  217.46   15.16  20
  -5   3  10  205.81   17.62  18
  -5   3  10  184.15   14.77   6
  -5   3  10  211.61   19.04  19
   5   3 -10  214.63   16.92  15
   4   3 -10    1.40    2.21  16
   4  -3 -10    2.04    1.46   9
  -4   3  10    1.54    1.19  13
   4   3 -10    1.73    1.35   4
   4  -3 -10    1.83    1.20  14
  -4   3  10    2.19    1.61  18
  -4   3  10    2.18    1.37   6
   4   3 -10    2.10    1.59  11
  -4  -3  10    2.70    1.48  12
  -4  -3  10    4.94    2.34  17
   4   3 -10    2.35    1.34  10
   4  -3 -10    2.09    1.72  20
  -4   3  10    1.20    1.93  19
   4   3 -10    2.98    1.65  15
   3   3 -10  101.51    8.27   4
  -3  -3  10   96.71    7.19  13
   3  -3 -10   96.94    7.15   9
   3   3 -10  101.25    7.61  10
   3   3 -10  113.92    8.99  15
  -3   3  10  113.10    9.37  18
  -3  -3  10  104.91    8.15  12
  -3   3  10   94.98    7.39  13
  -3   3  10  113.19   10.20  19
   3   3 -10  112.62    8.27  11
  -3   3  10   95.20    7.85  14
  -3   3  10  101.53    7.84   6
  -3  -3  10  120.79    9.17  18
  -2   3  10  207.46   17.03  19
  -2  -3  10  202.32   14.11  12
  -2   3  10  181.78   12.88  13
  -2   3  10  183.30   13.43  14
   2   3 -10  189.64   14.25   4
  -2   3  10  209.80   15.90  18
   2   3 -10  200.12   14.11  11
   2   3 -10  192.39   13.11  10
  -2  -3  10  186.78   12.73  13
  -2   3  10  182.43   13.44   6
   2   3 -10  211.44   15.17  15
  -1   3  10  216.49   15.09  13
  -1   3  10  243.83   19.84  19
   1   3 -10  242.33   17.39   5
  -1  -3  10  245.76   18.40  18
   1   3 -10  226.76   16.74   4
   1   3 -10  227.69   15.32  10
   1  -3 -10  236.94   15.29  10
  -1   3  10  217.65   15.72  14
  -1   3  10  249.21   14.64   3
  -1   3  10  224.06   15.75   6
  -1   3  10  254.34   15.99  20
  -1  -3  10  210.77   15.01  13
   1   3 -10  231.42   16.53  11
   0  -3  10   16.81    1.88  13
   0   3  10   19.64    2.08   6
   0   3 -10   20.95    2.52  18
   0   3 -10   19.28    1.96  10
   0   3 -10   19.98    3.21  17
   0   3  10   17.95    1.82  13
   0   3  10   19.13    2.51  20
   0   3 -10   22.46    3.62  16
   0   3  10   21.26    2.79  15
   0  -3 -10   18.88    2.20  10
   0   3  10   17.57    2.17   3
   0   3 -10   16.45    2.32  12
   0   3  10   18.04    2.14   9
   0   3 -10   18.78    2.34   4
   0   3 -10   19.03    2.51  11
   0   3 -10   17.56    2.65   5
   0   3  10   17.99    2.98  19
   0   3  10   18.21    2.13  14
  -1   3 -10  126.75   10.35  11
   1   3  10  128.53    9.43   2
   1   3  10  144.15    9.03   3
  -1   3 -10  155.46   11.05   5
  -1   3 -10  135.18   10.35   4
   1   3  10  138.33    9.88  20
   1   3  10  132.48    8.83   9
  -1   3 -10  150.52   13.17  16
   1   3  10  142.01   11.01  15
   1   3  10  128.10    9.58   6
  -1   3 -10  146.92   11.53  18
  -1  -3 -10  147.08    9.59  10
   1   3  10  146.88   12.28  19
  -1   3 -10  135.21   10.29  12
   1   3  10  126.00    9.63  14
   2   3  10  116.45    8.56  20
   2   3  10  135.22    9.76  15
  -2   3 -10  130.35   10.07  18
  -2   3 -10  106.44    9.44   5
   2  -3  10  118.16    8.33  14
   2   3  10  121.27   10.60  19
   2   3  10  111.75    7.62   9
   2  -3  10  110.30    8.02  13
  -2   3 -10  118.69   10.35  17
  -2  -3 -10  127.55    8.40  10
   2   3  10  104.46    8.26  14
   2   3  10  112.45    7.80   3
  -2   3 -10  120.40   11.56  16
  -2   3 -10  108.36    8.85   4
  -3   3 -10  143.66   12.68  17
  -3   3 -10  165.74   12.43  18
  -3   3 -10  130.58   11.64   5
   3   3  10  160.83   10.73  20
   3   3  10  144.96    9.68   3
  -3   3 -10  145.58   14.15  16
   3  -3  10  149.45   10.42  14
  -3  -3 -10  153.25   10.34  10
   3  -3  10  134.12    9.88  13
   3   3  10  136.22    9.42   9
  -4   3 -10  162.55   12.69  18
   4  -3  10  143.47   10.61  14
   4   3  10  145.18    9.95   3
   4   3  10  165.04   11.18  20
  -4   3 -10  127.49   11.94   5
  -4  -3 -10  153.07   11.51  11
  -4   3 -10  146.77   13.18  17
  -4   3 -10  133.45   14.37  16
  -4  -3 -10  144.14   10.48  10
   5   3  10  538.31   38.14  20
   5   3  10  572.03   42.45  15
   5   3  10  601.38   47.59   7
   6   3  10  306.90   25.63   7
   6   3  10  256.22   20.63  20
   6  -3  10  299.72   25.64  19
   6   3  10  270.82   22.75  15
   7   3  10  337.07   17.32  21
   8  -4 -10  135.52   14.17  19
   8   4 -10  114.91   13.16  15
   8   4 -10  128.72   14.15   7
  -8   4  10  163.60   10.23  29
   8  -4 -10  138.82   11.94  20
  -7   4  10  190.09   21.10  19
  -7   4  10  253.55   15.60  23
   7   4 -10  208.69   20.65   7
  -7   4  10  238.61   13.93  29
   7  -4 -10  205.80   16.57  20
  -6   4  10   15.00    4.60  19
   6   4 -10   12.40    4.02   8
   6   4 -10   11.15    3.70   7
   6   4 -10   10.31    3.19  15
   6   4 -10    7.34    2.74   4
  -6  -4  10   11.10    3.85  17
   6  -4 -10    9.28    2.97  20
  -6   4  10   11.46    3.49  18
   6   4 -10   13.44    4.78  16
  -5   4  10    8.14    3.54  19
  -5   4  10    4.81    2.02   6
   5   4 -10   10.67    3.58  16
  -5  -4  10    9.96    3.35  17
   5  -4 -10    7.89    2.75  20
   5   4 -10   16.88    4.42   8
  -5   4  10    7.54    2.92  18
   5   4 -10    4.02    2.05   4
   5   4 -10    9.63    2.88  15
   5   4 -10   10.85    3.55   7
   4  -4 -10   35.28    4.36  20
   4   4 -10   41.36    5.87   8
  -4   4  10   27.88    3.69   6
  -4   4  10   37.98    5.88  19
   4   4 -10   37.47    5.70   7
   4   4 -10   39.76    5.87  16
  -4   4  10   31.51    4.71  18
   4   4 -10   26.23    3.77   4
   4   4 -10   32.27    4.79  15
   3   4 -10   25.06    3.30  11
  -3   4  10   29.19    4.07  18
   3   4 -10   35.18    5.05  16
   3   4 -10   29.55    3.92  15
   3   4 -10   22.98    2.89  10
   3   4 -10   23.50    3.25   4
  -3   4  10   23.00    2.76  13
  -3   4  10   26.38    3.09   6
   3  -4 -10   20.73    2.79   9
   3  -4 -10   20.54    2.73  14
  -3   4  10   22.69    3.77  20
  -3  -4  10   26.54    3.17  12
  -3   4  10   30.96    4.77  19
   2   4 -10   11.43    3.16  16
  -2  -4  10   10.04    1.67  13
   2   4 -10    8.76    2.10  15
   2   4 -10   12.52    2.18   4
  -2   4  10   11.16    2.56  18
   2   4 -10    8.49    1.82  10
  -2   4  10    9.77    2.14   6
   2   4 -10    8.87    2.07  11
  -2  -4  10   12.09    2.14  12
   2   4 -10   11.55    3.01  17
  -2  -4  10   13.73    2.57  18
  -2   4  10    8.99    1.84  13
  -2   4  10    9.73    2.42  20
  -2   4  10   10.79    2.81  19
   2  -4 -10    6.49    1.89   9
  -2   4  10    9.18    2.04  14
   1   4 -10   91.66    7.49  15
   1   4 -10   79.62    6.96  11
  -1   4  10   75.50    6.43  14
   1   4 -10   78.88    6.24  10
  -1   4  10   79.50    6.17  13
   1   4 -10   95.38    7.58   5
  -1   4  10   91.98    8.53  19
  -1   4  10   83.24    6.56   6
  -1   4  10   81.44    6.84  20
  -1  -4  10   82.91    6.11  13
   1   4 -10   86.08    7.05   4
  -1   4  10   77.98    6.13   3
  -1   4  10   95.67    7.99  18
  -1  -4  10   89.92    6.97  12
   0   4  10   24.54    2.80   3
   0   4 -10   28.58    4.00  17
   0   4 -10   32.25    4.52  16
   0   4 -10   24.82    3.09  11
   0   4 -10   23.83    3.42   5
   0   4  10   26.23    2.70   6
   0  -4 -10   24.35    2.69  10
   0   4 -10   24.95    3.01   4
   0   4  10   24.47    3.22  20
   0   4 -10   29.38    3.49  18
   0   4  10   27.55    3.46  15
   0   4  10   21.97    2.68  14
   0  -4  10   22.48    2.46  13
   0   4  10   28.92    3.89  19
   1   4  10   27.79    2.81   9
  -1   4 -10   35.63    4.98  16
   1   4  10   29.43    2.92   3
  -1  -4 -10   27.71    2.95  10
  -1   4 -10   29.67    3.40  11
   1   4  10   31.25    4.12  19
   1   4  10   29.41    3.51  20
   1   4  10   28.67    3.82  15
  -1   4 -10   24.78    3.33  12
   1  -4  10   23.01    2.72  13
  -1   4 -10   31.44    3.90  18
  -1   4 -10   27.76    3.15   4
  -1   4 -10   31.80    3.87   5
  -1   4 -10   35.16    4.56  17
   2   4  10   37.60    3.63   3
   2   4  10   34.92    4.14  20
   2   4  10   32.87    3.36   9
   2  -4  10   48.22    5.08  19
  -2   4 -10   41.74    5.74  16
  -2   4 -10   41.93    4.90   5
  -2   4 -10   34.14    4.12  12
   2  -4  10   33.77    3.38  13
  -2  -4 -10   45.19    4.14  11
   2   4  10   45.53    4.98  15
  -2   4 -10   47.47    5.04  18
  -2   4 -10   34.54    4.08  11
  -2  -4 -10   39.06    3.82  10
   2  -4  10   35.01    3.51  14
  -2   4 -10   51.07    5.64  17
  -3   4 -10   89.12    8.32  18
  -3   4 -10   70.10    7.96   5
   3   4  10   79.54    7.23  20
   3  -4  10   96.36    8.85  19
   3   4  10  101.33    9.56   7
  -3   4 -10   79.51    9.01  17
   3   4  10   96.32    8.62  15
  -3  -4 -10   86.28    7.37  11
  -3   4 -10   80.75    9.52  16
   3   4  10   75.03    6.36   3
  -4   4 -10  389.05   37.81  16
  -4   4 -10  431.67   34.59  18
   4  -4  10  480.40   36.86  19
   4   4  10  424.84   29.60  20
   5   4  10    6.35    4.35   7
   5  -4  10   10.64    3.89  19
   5   4  10    6.49    3.64  20
  -5   4 -10    5.34    3.41  18
  -5   4 -10    3.33    3.05   5
  -5  -4 -10   16.78    5.94  16
   5   4  10    8.35    4.23   8
  -5   4 -10    7.80    4.37  17
   5   4  10    9.24    3.99  15
   6   4  10 2304.51  178.68   8
   6   4  10 2520.55  176.88  24
   7   4  10   66.37    9.51  28
  -7  -4 -10   41.14    9.38  16
   7   4  10   64.13    7.97  26
   7   4  10   72.23    9.14  27
   7   4  10   87.32   12.23  22
  -7   4 -10   45.84   10.40  22
   7   4  10   55.91   10.25   7
   8   4  10    9.78    6.07  28
   8   4  10    8.44    7.23  22
   8   4  10    7.63    4.86  27
  -8   5  10   48.04    6.36  29
   8   5 -10   55.93    7.18  26
  -8   5  10   49.92    6.54  23
   8   5 -10   68.93   10.48  22
   7   5 -10   46.13    8.43  28
   7   5 -10   25.40    6.41   7
  -7   5  10   34.06    5.90  23
  -7   5  10   33.24    5.22  29
   7   5 -10   47.66    9.94  22
   7   5 -10   35.61    6.42  26
   7   5 -10   39.92    6.68  27
   7   5 -10   20.50    5.48  15
   7   5 -10   30.78    6.29   8
  -7   5  10   38.15    6.29  30
  -6   5  10   17.16    5.88  19
   6   5 -10   44.12    9.62  22
   6   5 -10   39.87    7.55  28
   6   5 -10   27.18    5.79   8
   6   5 -10   32.91    6.19  27
   6   5 -10   25.17    6.47  16
  -6   5  10   25.05    4.90  23
  -6   5  10   23.14    4.29  29
  -6   5  10   30.45    6.98  31
   6   5 -10   22.19    6.00   7
  -6   5  10   25.84    5.61  30
   6   5 -10   32.65    6.77  26
  -5   5  10   35.17    6.66  19
   5   5 -10   36.63    5.73  15
  -5  -5  10   38.09    6.45  17
  -5   5  10   33.77    5.50  18
   5   5 -10   41.31    7.28  16
   5   5 -10   45.16    6.97   8
   5   5 -10   37.36    6.72   7
  -4   5  10   36.09    6.24  19
   4   5 -10   41.98    6.84  16
   4   5 -10   32.15    6.08   7
   4   5 -10   31.88    5.62  15
   4   5 -10   46.57    6.65   8
   4  -5 -10   37.13    4.99  20
  -4   5  10   33.00    5.33  18
   3   5 -10    9.14    3.26   7
   3   5 -10    7.80    2.77  15
  -3   5  10    7.27    2.91  18
  -3   5  10    8.58    2.22   6
   3   5 -10   11.04    3.88  16
  -3   5  10    9.32    3.17  20
   3   5 -10    5.41    2.06   4
   3   5 -10    8.61    3.73   8
   3   5 -10   11.76    3.86  17
  -3   5  10    9.88    3.57  19
  -2   5  10    8.16    2.66  18
   2   5 -10    9.93    3.88  16
  -2  -5  10   10.14    2.81  18
   2   5 -10    8.60    3.14   8
   2   5 -10    5.61    2.21   4
  -2   5  10    8.62    3.12  19
  -2   5  10    8.15    2.18   6
  -2   5  10    8.47    2.90  20
   2   5 -10    7.84    2.63  15
   2   5 -10   13.89    3.81  17
   1   5 -10   30.74    4.78  17
   1   5 -10   19.21    3.13   4
  -1   5  10   23.48    3.73  20
   1   5 -10   26.32    5.04  16
  -1  -5  10   27.17    3.87  18
   1   5 -10   23.05    3.81   5
   1   5 -10   28.05    4.85   8
  -1   5  10   22.10    2.98   6
  -1   5  10   23.78    4.35  19
   0   5 -10    1.31    2.64  17
   0   5 -10    1.20    1.34   4
   0   5 -10    0.21    1.89   5
   0   5 -10    0.18    2.47   8
   0   5 -10    1.32    2.54  16
   0   5  10    1.36    1.39   3
   0   5  10    2.10    1.90  20
   0   5  10    0.65    1.87  19
  -1   5 -10   10.47    3.62  16
   1   5  10    9.30    2.08   3
  -1   5 -10    9.47    3.54   8
  -1   5 -10   11.42    3.72  17
  -1   5 -10    8.91    2.90  18
   1   5  10    9.18    2.69  15
  -1   5 -10    8.17    2.74   5
   1   5  10   11.41    3.60   7
   1   5  10    8.20    2.48  20
   2   5  10  161.78   14.34   7
   2   5  10  126.33   11.20  20
  -2   5 -10  163.34   14.14   8
  -2   5 -10  134.26   13.90  17
   2   5  10  156.10   12.74  15
  -2   5 -10  154.19   13.50  18
  -2   5 -10  142.75   14.80  16
  -3   5 -10   15.04    4.49  17
   3   5  10   12.94    3.70  15
   3   5  10   16.90    4.51  16
  -3   5 -10   11.65    4.14   8
  -3   5 -10   23.77    4.49  18
  -3   5 -10   10.06    3.45   5
   3   5  10   11.08    4.09   7
   3   5  10    8.93    2.48   3
  -3   5 -10   11.07    3.92  16
  -4   5 -10   56.36    9.13  17
   4   5  10   86.64    9.47   8
   4  -5  10   74.25    8.74  19
   4   5  10   64.07    7.51  20
   4   5  10   82.23    9.34  15
   4   5  10   76.64    9.50   7
  -4   5 -10   65.96    8.30  18
  -5   5 -10  252.37   18.79  31
  -5  -5 -10  205.43   23.80  16
   5   5  10  259.02   18.32  26
  -5   5 -10  256.58   16.87  23
   5   5  10  266.17   19.48  28
  -5   5 -10  214.85   22.95  22
   5   5  10  205.69   20.83   8
  -5   5 -10  241.11   14.50  29
   6   5  10   21.66    5.78  26
   6  -5  10   12.26    4.86  19
  -6  -5 -10   14.65    6.31  16
   6   5  10   17.24    5.57  28
   6   5  10   19.88    7.21  22
   6   5  10   16.69    5.66  27
  -6   5 -10   10.61    6.25  22
   7   5  10   67.49    8.70  27
   7   5  10   66.70   11.28  22
   7   5  10   58.92    8.97  28
   7   5  10   51.23    7.43  26
  -6  -6  10    0.40    3.16  17
   6   6 -10   -0.56    3.67  16
  -6   6  10    3.98    3.40  30
   6   6 -10    3.74    5.59  22
   6   6 -10    1.97    3.58   8
   6   6 -10    2.59    3.82  26
   6   6 -10    0.21    3.23  15
  -6   6  10    1.32    3.02  18
   6   6 -10    2.19    4.39  28
   6   6 -10    5.81    3.79  27
  -6   6  10    1.11    2.83  29
   6   6 -10    4.34    3.60   7
  -6   6  10    1.64    3.84  19
  -6   6  10    0.82    3.15  23
   5   6 -10  190.42   13.97  27
  -5   6  10  160.07   12.39  23
   5   6 -10  191.93   13.56  26
  -5   6  10  159.86   11.16  29
   5   6 -10  143.40   15.56   8
   5   6 -10  150.96   17.55  16
  -5   6  10  163.09   14.51  31
  -4   6  10   32.55    4.88  29
  -4   6  10   25.80    5.58  18
  -4  -6  10   22.67    5.72  17
   4   6 -10   52.53    8.11  28
  -4   6  10   31.54    5.27  23
  -4   6  10   30.65    6.14  31
   4   6 -10   42.75    6.88  27
   4   6 -10   27.66    6.22   7
   4   6 -10   29.07    6.28   8
  -4   6  10   22.30    5.74  19
   4   6 -10   38.76    6.11  26
   4   6 -10   51.93    9.55  22
   4   6 -10   26.26    6.60  16
   3   6 -10   63.26    8.09  17
  -3   6  10   44.60    6.65  18
   3   6 -10   50.65    7.51   7
  -3   6  10   51.75    7.60  19
   3   6 -10   58.21    8.03   8
   3   6 -10   55.99    8.41  16
   2   6 -10  112.68   12.60  16
  -2   6  10   96.28   11.27  19
   2   6 -10  116.05   11.74   8
   1   6 -10   48.34    5.86   4
   1   6 -10   70.82    8.29  17
   1   6 -10   64.24    9.10  16
  -1  -6  10   58.47    7.04  18
   1   6 -10   65.50    8.04   8
   0   6 -10   60.47    7.72   8
   0   6 -10   58.35    8.22  16
   0   6 -10   41.94    6.08   5
   0   6 -10   52.32    7.85  17
  -1   6 -10   32.79    6.74  16
  -1   6 -10   38.39    6.75   8
  -1   6 -10   31.13    6.47  17
  -2   6 -10   38.60    7.20   8
  -2   6 -10   38.85    7.14  16
   2   6  10   39.85    5.96  15
  -2   6 -10   34.70    5.80  18
   2   6  10   36.38    6.79   7
  -2   6 -10   28.78    6.52  17
  -3   6 -10    2.89    3.43  23
   3   6  10    4.23    4.42   7
  -3   6 -10    4.00    3.02  29
  -3   6 -10    3.98    3.45  18
  -3   6 -10    6.20    5.91  22
   3   6  10    5.43    3.78  26
  -4   6 -10  144.13   10.28  29
  -4   6 -10  115.29   15.51  22
   4   6  10  128.01   15.35   7
   4   6  10  178.77   13.94  28
   5  -6  10    7.53    3.90  19
  -5   6 -10   12.98    4.37  23
   5   6  10   17.42    5.81  28
   5   6  10   18.24    5.43  26
  -5   6 -10    8.75    6.31  22
   5   6  10   18.94    5.59  27
   5   6  10   11.64    5.75   7
   5   6  10   15.87    7.14  22
  -5   7  10   45.64    6.54  23
   5   7 -10   49.59    7.09  27
   5   7 -10   60.19   10.18  22
   5   7 -10   39.64    7.56   8
   5   7 -10   47.33    6.43  26
  -5   7  10   45.30    5.76  29
   5   7 -10   58.71    8.23  28
   4   7 -10    2.78    3.62   8
  -4   7  10    4.76    2.99  19
   4   7 -10    0.39    3.49  27
   4   7 -10    4.18    5.44  22
   4   7 -10    2.76    3.46   7
  -4   7  10    2.32    3.37  23
   4   7 -10    3.77    3.94  16
   4   7 -10    4.88    4.75  28
  -4   7  10    0.96    2.44  18
  -4  -7  10    6.23    3.28  17
  -4   7  10    3.47    4.06  31
   4   7 -10    4.29    3.36  26
  -3   7  10    3.33    3.29  19
  -3   7  10    8.60    4.07  31
   3   7 -10    9.01    4.24  27
   3   7 -10    0.90    4.03  17
   3   7 -10   11.39    6.08  22
  -3   7  10    8.49    3.19  30
   3   7 -10    7.67    4.06   8
   3   7 -10   10.68    4.58  28
   2   7 -10   12.25    4.40  16
   2   7 -10   11.30    4.24  27
   2   7 -10    5.70    5.44  22
   2   7 -10    6.70    3.96   8
   2   7 -10    7.38    4.51  28
   1   7 -10  142.90   14.66  22
   1   7 -10   93.15   13.22  16
   1   7 -10  120.18   11.60  28
   1   7 -10  102.54   12.29   8
   1   7 -10  111.16   12.34  17
   0   7 -10   47.54    7.88  28
   0   7 -10   50.57    9.84  22
   0   7 -10   39.91    7.42   8
   0  -7  10   28.82    5.74  18
   0   7 -10   36.19    7.86  16
  -1   7 -10  397.49   26.82  28
  -1   7 -10  324.32   29.84   8
  -2   7 -10   11.39    5.05  17
  -2   7 -10   17.24    6.88  22
  -3   7 -10    0.10    3.94  17
   3   7  10    0.39    3.60  26
  -3   7 -10    3.63    5.37  22
   3   7  10    2.36    3.90  27
   4   7  10    6.00    3.93  26
   4   7  10    8.93    4.27  27
   4   7  10    2.87    4.38  28
  -4   7 -10    6.57    5.36  22
   4   7  10    2.42    4.01   7
   1   8 -10   11.24    4.80  28
   1   8 -10   14.78    6.20  22
   0   8 -10   18.44    6.54  22
   0   8 -10    9.34    4.67  28
  10   0 -11   15.65    6.67  24
  -9   0  11    5.89    3.14  17
   9   0 -11    8.27    3.27  20
   9   0 -11    7.33    4.80  24
   9   0 -11    5.33    2.34  21
   8   0 -11    5.62    2.65  20
  -8   0  11    5.80    2.89  17
  -7   0  11    3.82    2.32  17
   7   0 -11    1.07    1.62  20
  -7   0  11    2.20    1.76   5
  -6   0  11    1.34    1.72  17
   6   0 -11    1.53    1.37  20
  -6   0  11    0.32    1.04  12
   6   0 -11    1.19    1.12   9
   5   0 -11    4.31    1.21   9
   5   0 -11    3.68    1.41  20
   5   0 -11    3.58    1.16  10
   4   0 -11    0.74    1.04   9
  -4   0  11    1.06    1.31  18
   4   0 -11    0.62    0.92  10
  -4   0  11    0.35    0.81  13
  -4   0  11    0.41    0.86   6
   4   0 -11    2.00    1.15  20
  -4   0  11    0.46    0.90  12
   2   0 -11    0.03    0.71  11
  -2   0  11    1.60    0.69  12
   2   0 -11    2.17    1.06  10
   2   0 -11    1.37    0.94   4
   2   0 -11    1.49    0.87   9
  -2   0  11    0.11    0.74  14
  -2   0  11    0.53    0.78   6
  -2   0  11    1.89    0.82  13
   0   0 -11    0.06    0.89  10
   0   0  11    0.15    0.60   6
   0   0 -11    0.20    0.91  11
   0   0  11   -1.01    0.69   9
   0   0  11    0.35    0.63  14
   0   0  11    0.30    0.57  13
   0   0  11   -0.52    0.64   3
   1   0  11   64.79    4.26   9
  -1   0 -11   66.24    4.85  10
   1   0  11   62.58    4.55   2
   1   0  11   63.78    4.32   3
   1   0  11   65.58    4.47  13
  -1   0 -11   74.96    5.31  11
   1   0  11   65.63    4.77  14
  -2   0 -11    1.52    0.97  10
   2   0  11    0.73    0.71   9
  -2   0 -11    1.10    0.85   1
   2   0  11    0.76    0.50  13
  -2   0 -11    0.62    1.18  11
   2   0  11    0.94    0.70   3
   2   0  11    1.06    0.66   2
  -4   0 -11    1.42    1.53  11
   4   0  11    2.65    1.53  20
   4   0  11    1.71    1.38  14
   4   0  11    2.62    1.24   3
   4   0  11    1.05    1.00   2
   4   0  11    1.66    1.26   9
   4   0  11    1.83    1.89  19
  -4   0 -11    2.33    2.40  16
   5   0  11    1.41    1.36   9
  -5   0 -11    1.55    1.68  11
   5   0  11    2.50    1.29   3
  -5   0 -11    1.73    2.68  16
   5   0  11    4.12    2.22  19
   5   0  11    5.58    1.83  20
   5   0  11    1.53    1.29  14
   6   0  11    3.24    2.04  20
  -6   0 -11    1.95    3.28  16
   6   0  11    3.90    1.86   3
   6   0  11    1.87    2.43  19
  -7   0 -11    6.87    3.97  16
  -8   0 -11   20.45    6.85  22
  -8   0 -11    5.64    4.12  16
  -9   0 -11    0.63    5.50  22
  10  -1 -11   23.09    7.23  24
   9   1 -11    3.52    2.41  21
  -9  -1  11    4.33    3.14  17
   9  -1 -11    3.63    4.49  24
  -9   1  11    5.30    2.94  17
   9  -1 -11    5.74    2.40  21
   9   1 -11    3.90    3.04  20
   9   1 -11    4.87    5.03  24
  -8  -1  11   92.07   10.03  17
   8   1 -11  100.00    6.42  21
   8  -1 -11  102.28    6.46  21
  -8   1  11   86.91    9.63  17
   8   1 -11   93.83    8.52  20
   8  -1 -11   93.29    8.64  20
   7   1 -11    5.05    1.76   3
   7  -1 -11    4.38    2.16  20
   7   1 -11    3.21    1.91  20
  -7   1  11    4.45    2.06   5
  -7  -1  11    3.15    2.43  17
  -7   1  11    3.22    2.42  17
   6   1 -11  103.86    7.88  20
  -6  -1  11  103.89    9.20  17
  -6   1  11  101.12    9.06  17
   6   1 -11   84.28    6.63   9
  -6   1  11   88.48    8.15   5
   6   1 -11   98.02    8.61  15
  -6   1  11   91.93    8.91  18
  -5   1  11   97.84    8.20  17
  -5  -1  11   96.10    8.26  17
  -5  -1  11   87.82    8.01  18
   5  -1 -11   87.55    6.26   9
   5   1 -11   84.29    6.10   9
   5   1 -11   85.83    6.91  20
  -5   1  11   94.57    7.46   5
  -5   1  11   79.70    6.72   6
  -5   1  11   99.95    7.04  12
   5  -1 -11   88.23    7.07  20
  -5   1  11   79.51    6.43  13
  -5   1  11   85.83    8.09  18
   5   1 -11   90.53    7.81  15
  -4   1  11   21.56    3.03  18
   4  -1 -11   19.01    2.20  10
   4  -1 -11   22.07    2.29   9
  -4   1  11   25.43    2.57   5
  -4   1  11   17.84    2.17  13
  -4   1  11   20.69    2.40   6
   4   1 -11   22.54    2.54  20
  -4  -1  11   23.43    3.08  18
   4   1 -11   21.40    2.36   4
  -4  -1  11   26.58    2.53  12
   4   1 -11   21.71    2.07   9
  -4   1  11   22.28    2.27  12
   4   1 -11   21.56    3.05  15
   4  -1 -11   22.37    2.67  20
   4   1 -11   19.70    2.33  10
  -4  -1  11   18.25    2.13  13
  -3   1  11   10.30    1.82  14
  -3   1  11   14.18    1.86   6
  -3  -1  11   16.51    1.79  12
  -3   1  11   15.22    1.77   5
  -3  -1  11   14.82    1.64  13
   3   1 -11   13.74    1.81  11
   3  -1 -11   13.59    1.86  10
   3   1 -11   13.24    1.83  10
   3   1 -11   15.87    1.54   9
  -3   1  11   15.02    1.62  12
  -3  -1  11   12.45    1.65   6
   3  -1 -11   14.69    1.82   9
   3   1 -11   12.06    1.86   4
  -3   1  11   11.11    1.58  13
  -2   1  11  224.37   15.66  14
  -2  -1  11  235.82   15.05  13
   2   1 -11  239.64   14.01   9
   2  -1 -11  213.76   14.23   9
  -2  -1  11  245.76   15.58   6
  -2   1  11  250.88   15.76   6
   2   1 -11  242.86   16.63   4
   2   1 -11  213.79   13.90   1
   2   1 -11  249.56   15.39  10
  -2   1  11  231.67   15.10  13
   1   1 -11  211.98   14.70   4
  -1   1  11  213.37   13.82  14
  -1   1  11  189.81   12.66   3
   1   1 -11  209.18   12.24   9
   0  -1 -11   76.04    5.48  10
   0  -1  11   77.79    5.17  13
   0   1 -11   71.17    5.39  10
   0  -1  11   76.49    5.30  14
   0   1 -11   65.55    5.74   5
   0   1  11   80.60    5.00   9
   0   1  11   81.40    5.49   6
   0   1  11   72.98    5.43  14
   0   1  11   77.72    5.14  13
   0   1  11   77.89    5.05   3
   1   1  11 1118.08   70.68   6
   1  -1  11 1090.14   68.49   2
   1   1  11 1055.29   70.55  14
   1   1  11 1119.02   63.98   9
   1   1  11 1098.10   68.74   2
   2   1  11  172.99   12.12   2
   2  -1  11  183.30   11.96  13
   2   1  11  193.19   12.54  14
  -2   1 -11  188.88   13.03  12
   2  -1  11  189.62   12.55  14
   2   1  11  184.86   11.49   3
   2   1  11  185.76   11.34   9
  -3  -1 -11 2171.64  126.42  10
   3   1  11 2031.75  129.37  14
   3   1  11 2054.92  128.93  20
   3   1  11 1948.02  117.22   9
   3   1  11 1976.05  118.91   3
  -3   1 -11 1897.85  142.08   5
   4   1  11  339.54   23.35  14
  -4  -1 -11  337.22   22.79  10
  -4  -1 -11  366.21   24.74  11
   4   1  11  338.42   21.20   9
   4   1  11  365.40   23.46  20
   4   1  11  349.58   21.57   3
   4  -1  11  361.21   23.51  14
   5   1  11   68.45    5.56  14
   5   1  11   70.33    5.23   9
   5   1  11   77.95    7.67  19
  -5  -1 -11   62.53    6.15  11
   5  -1  11   65.86    5.71  14
   6   1  11    5.61    2.38  20
   6  -1  11    7.15    2.92  19
  -6   1 -11    2.57    2.91  16
   6   1  11    5.71    2.14   3
  -6  -1 -11    3.50    3.33  16
  -7  -1 -11   71.66    9.80  16
  -8  -1 -11    5.94    4.90  16
  -8   1 -11    7.49    5.91  22
  -8  -1 -11   13.37    7.04  22
   8   1  11   25.28    6.47  28
  -9   1 -11    9.19    5.89  22
  -9  -1 -11    5.05    4.35  28
  -9  -1 -11   17.10    7.17  22
   9   2 -11   24.08    3.56  21
   9  -2 -11   21.57    3.48  21
   9   2 -11   15.12    4.27  20
  -9   2  11   16.58    4.25  17
  -9  -2  11   18.44    4.83  17
   9  -2 -11   28.50    6.77  24
   8   2 -11   27.57    4.94  20
   8   2 -11   34.19    4.02  21
   8  -2 -11   33.60    5.44  20
   8  -2 -11   50.25    9.04  24
   8  -2 -11   32.67    3.59  21
  -8   2  11   26.58    5.27  17
  -8  -2  11   31.36    5.83  17
   7   2 -11   25.25    3.26   3
   7   2 -11   28.64    4.11  20
  -7   2  11   26.93    4.66  17
  -7   2  11   23.45    3.90   5
  -7  -2  11   30.18    4.90  17
   7   2 -11   24.73    4.42  15
   7   2 -11   30.79    5.70   7
  -7   2  11   24.27    4.55  18
   7  -2 -11   31.67    4.47  20
  -6  -2  11  120.09   10.41  17
  -6   2  11  109.67    9.91  17
  -6   2  11  101.54    9.94  18
   6   2 -11  109.85    8.50  20
   6   2 -11   96.52    7.52   3
   6   2 -11  106.77    9.64  15
  -6   2  11   98.13   10.65  19
  -6   2  11   98.59    9.03   5
   6  -2 -11  120.20    8.92  20
   5  -2 -11  238.62   14.68   9
  -5  -2  11  219.51   16.66  12
   5  -2 -11  218.97   15.90  14
  -5   2  11  236.49   20.32  19
  -5   2  11  238.91   18.99  18
   5   2 -11  216.09   16.84   4
  -5   2  11  222.86   16.12   6
  -5   2  11  244.99   17.57   5
   5   2 -11  244.92   18.12  15
  -4   2  11   57.15    4.88   6
  -4  -2  11   49.92    4.31  13
  -4   2  11   61.92    5.26   5
   4  -2 -11   58.09    4.52   9
   4   2 -11   51.24    4.65  10
   4  -2 -11   55.12    4.75  14
  -4  -2  11   58.87    5.71  18
   4   2 -11   60.98    5.66  15
   4   2 -11   56.42    5.01   4
  -4   2  11   61.45    6.56  19
   4   2 -11   58.29    4.98  11
  -4  -2  11   58.18    4.92  12
   4  -2 -11   67.73    5.29  20
  -4   2  11   58.37    5.79  18
  -3  -2  11   39.26    2.99  13
   3   2 -11   31.50    3.19  10
   3  -2 -11   34.14    3.13   9
  -3   2  11   34.44    3.41  14
  -3   2  11   31.43    3.00  13
   3   2 -11   42.91    3.51  11
  -2   2  11  411.71   27.85  14
  -2  -2  11  427.12   26.75  13
  -2   2  11  420.87   26.87  13
   2   2 -11  434.97   27.19  10
   2   2 -11  418.86   29.49   4
  -1   2  11  540.32   34.14   6
   1   2 -11  520.96   35.60  11
  -1   2  11  535.52   32.91  13
   1   2 -11  535.85   36.19   4
  -1   2  11  499.93   34.06  14
   1  -2 -11  478.25   33.22  10
  -1  -2  11  535.10   32.85  13
  -1   2  11  497.77   31.34   3
   1   2 -11  551.33   37.34   5
   0   2  11 1295.83   73.10   3
   0   2  11 1268.57   72.06   9
   0   2 -11 1138.62   87.21   5
   0   2 -11 1277.20   77.55  10
   0   2  11 1256.35   79.58   6
   0   2  11 1236.94   76.84  13
   0   2 -11 1231.31   84.35   4
   0  -2  11 1239.42   79.19  14
   0   2 -11 1142.62   83.04  11
   0  -2  11 1198.94   76.86  13
   0   2  11 1172.57   79.44  14
   0  -2 -11 1339.87   77.68  10
   1   2  11    4.14    1.21   9
  -1   2 -11    2.13    1.31  11
  -1  -2 -11    5.66    1.29  11
  -1   2 -11    2.61    1.21   5
   1  -2  11    3.79    0.97  14
   1   2  11    4.60    1.21   3
   1   2  11    3.64    1.15   2
   1   2  11    3.12    1.05  14
   1  -2  11    3.41    0.98  13
  -1   2 -11    2.51    1.18   4
  -1  -2 -11    5.59    1.35  10
  -1   2 -11    3.15    0.98  10
  -1   2 -11    3.04    1.20  12
   1   2  11    4.49    1.12   6
   2  -2  11   13.08    1.90  14
  -2  -2 -11   16.21    2.11  10
   2   2  11   12.95    1.96   3
  -2   2 -11   15.12    2.32   5
  -2   2 -11   13.13    2.00  12
   2  -2  11   14.86    2.98  19
   2   2  11   14.61    1.90  14
   2   2  11   10.48    1.70   2
  -2  -2 -11   18.97    2.42  11
   2   2  11   11.98    1.75   9
  -2   2 -11   10.91    2.08   4
   2   2  11   13.47    2.29  20
  -2   2 -11   19.05    2.63  18
   2   2  11   17.56    2.96  15
  -2  -2 -11   19.22    3.54  16
   2  -2  11   17.13    1.83  13
   3  -2  11  138.68   10.12  13
   3  -2  11  153.56   10.74  14
   3   2  11  166.03   12.21  15
  -3   2 -11  171.83   11.98   5
   3   2  11  148.59   10.60  14
   3   2  11  150.04    9.88   3
   3   2  11  150.79    9.72   9
  -3   2 -11  150.00   11.22  12
   3   2  11  145.40   10.79  20
  -4   2 -11  339.85   26.85  17
   4  -2  11  345.45   22.71  14
  -4  -2 -11  336.02   22.13  10
   4   2  11  317.94   20.51   9
   4   2  11  337.76   20.92   3
  -4   2 -11  299.95   24.83   5
  -4  -2 -11  361.71   23.99  11
   4   2  11  357.91   22.82  20
  -5   2 -11   20.90    3.92   5
   5  -2  11   37.33    5.35  19
  -5  -2 -11   44.89    6.79  16
  -5   2 -11   23.10    4.70  17
   5   2  11   37.75    5.45   8
   5   2  11   30.85    4.63  15
   5   2  11   24.32    3.46   3
   5   2  11   33.28    4.39  20
  -6   2 -11   42.47    6.47  17
   6   2  11   49.05    6.14  20
  -6  -2 -11   59.83    8.40  16
   6   2  11   40.57    4.81   3
   7   2  11  314.55   15.32  21
   7  -2  11  275.64   26.21  19
   8  -2  11  119.32   11.64  31
   8   2  11  122.66   14.95  24
  -9  -3  11   28.38    5.99  17
   9  -3 -11   43.09    7.96  24
   8   3 -11   98.86   11.47   7
   8   3 -11   91.81   10.42  15
   8  -3 -11  108.57    9.82  20
  -8  -3  11   86.75   10.80  17
  -8   3  11  124.24    8.54  29
  -7   3  11  239.74   23.88  19
  -7   3  11  242.46   22.26  18
  -7   3  11  250.45   22.21  17
   7  -3 -11  299.32   19.62  20
   7   3 -11  261.39   21.35  15
   7   3 -11  280.32   24.18   7
  -7  -3  11  268.01   22.71  17
  -6   3  11   12.55    4.15  19
   6  -3 -11   24.53    3.91  20
   6   3 -11   18.72    4.57   7
   6   3 -11   17.18    3.72  15
  -6  -3  11   18.24    4.23  17
  -6   3  11    9.42    2.57   6
  -6   3  11   15.83    3.77  18
  -5   3  11   36.10    4.92  18
  -5   3  11   28.78    3.79   6
  -5   3  11   37.45    5.71  19
   5   3 -11   28.13    3.93   4
   5  -3 -11   43.30    4.75  20
  -5  -3  11   45.31    5.39  17
   5   3 -11   42.33    5.13  15
   4   3 -11  183.16   14.32  15
   4  -3 -11  193.02   13.01  20
   4  -3 -11  168.75   11.47   9
  -4  -3  11  171.86   13.07  12
  -4   3  11  178.64   14.91  18
  -4   3  11  159.79   12.55   6
   4   3 -11  182.33   13.16  11
   4   3 -11  165.70   13.24   4
  -4   3  11  185.10   16.28  19
  -3   3  11    9.17    1.98   6
   3   3 -11    9.23    1.86  10
   3   3 -11   10.38    2.20  11
   3   3 -11    9.65    2.28  15
  -3   3  11    9.74    2.18  14
  -3  -3  11   11.31    1.60  13
   3   3 -11   17.32    2.93  17
  -3   3  11   10.35    1.87  13
  -3   3  11    9.98    2.79  19
  -3   3  11   11.36    2.48  18
   3   3 -11   12.20    3.13  16
  -3   3  11    9.21    2.40  20
  -3  -3  11   14.55    2.58  18
  -3  -3  11   13.02    2.07  12
   3   3 -11    8.92    2.03   4
   3  -3 -11   10.00    2.10   9
   2   3 -11   44.56    3.83  10
  -2   3  11   39.63    4.27  20
  -2   3  11   42.59    3.63  13
  -2   3  11   41.16    3.93  14
   2  -3 -11   37.85    3.64   9
  -2   3  11   48.04    4.74  18
  -2  -3  11   43.33    3.52  13
   2   3 -11   43.20    4.16   4
  -2  -3  11   48.34    4.11  12
  -2   3  11   45.49    3.97   6
   2   3 -11   47.08    4.57  15
   2   3 -11   47.02    4.23  11
  -2  -3  11   51.00    4.73  18
  -2   3  11   48.44    5.27  19
   1   3 -11  917.21   57.52  10
  -1  -3  11  899.33   56.91  13
  -1   3  11  878.99   59.01   6
  -1  -3  11  974.93   61.92  12
   1   3 -11  918.05   62.59   4
  -1   3  11  854.53   56.95  13
   1  -3 -11  858.33   57.42  10
   1   3 -11  982.55   65.67  15
  -1   3  11  865.94   58.85  20
  -1   3  11  859.19   54.22   3
  -1   3  11  962.85   73.33  19
   1   3 -11  896.51   61.62  11
   1   3 -11  942.02   64.81   5
   0   3  11   56.82    4.86  14
   0   3 -11   62.06    5.61   5
   0   3 -11   62.28    5.33   4
   0   3 -11   61.43    4.69  10
   0   3  11   71.51    5.75  15
   0  -3 -11   64.79    4.87  10
   0   3 -11   55.11    5.13  12
   0   3  11   64.91    5.23  20
   0   3 -11   65.32    6.22  17
   0   3 -11   72.18    7.16  16
   0  -3  11   58.86    4.59  13
   0   3 -11   57.77    5.32  11
   0   3  11   61.25    4.88   6
   0   3  11   67.60    6.53  19
   0   3  11   62.80    4.67   3
   0   3  11   60.42    4.57   9
   1   3  11  310.73   19.54   9
   1  -3  11  320.49   20.78  13
   1  -3  11  328.35   21.35  14
   1   3  11  319.01   21.49   6
  -1   3 -11  340.68   28.26  16
  -1  -3 -11  343.09   21.14  10
  -1   3 -11  311.77   25.52  17
  -1   3 -11  353.05   25.38  18
   1   3  11  319.45   19.86   3
  -1   3 -11  297.26   22.70  11
   1   3  11  342.29   26.96  19
  -1   3 -11  294.18   23.78   5
  -1   3 -11  317.55   22.93   4
   1   3  11  334.65   21.67  20
   2   3  11   37.42    3.60   2
   2   3  11   39.95    3.66  14
  -2  -3 -11   44.17    3.88  10
   2   3  11   38.86    3.49   9
   2  -3  11   40.46    3.55  13
  -2   3 -11   48.62    5.90  16
   2   3  11   41.34    3.70   3
   2  -3  11   45.40    3.73  14
   2   3  11   41.63    4.12  20
  -2   3 -11   36.65    4.49   5
  -2  -3 -11   49.26    4.21  11
  -2   3 -11   46.42    4.74  18
  -2   3 -11   39.03    4.24  11
   2  -3  11   51.36    5.15  19
   2   3  11   51.32    4.84  15
  -2   3 -11   42.06    4.02   4
  -2   3 -11   43.35    5.09  17
   2   3  11   44.90    5.04  19
   3  -3  11   18.34    2.25  13
  -3   3 -11   21.30    3.94  17
  -3  -3 -11   24.15    2.80  10
   3  -3  11   18.88    2.53  14
  -3   3 -11   25.42    3.54  18
   3   3  11   23.94    3.80  15
   3   3  11   16.15    2.56   3
  -3  -3 -11   26.35    3.16  11
  -3   3 -11   17.17    2.82  12
  -3   3 -11   21.94    3.40   5
  -4   3 -11   25.21    4.30   5
   4   3  11   42.46    5.70   8
  -4   3 -11   26.93    5.55  16
   4   3  11   35.54    5.58   7
   4   3  11   35.44    4.83  15
   4   3  11   32.75    4.28  20
   4   3  11   26.07    3.48   3
   4  -3  11   44.06    5.52  19
  -4   3 -11   30.70    5.01  17
  -4   3 -11   34.29    4.54  18
   5   3  11  327.52   24.80  15
   5   3  11  300.91   22.35  20
   5   3  11  327.98   27.83   7
   6   3  11   16.18    4.14  20
   7   3  11  287.81   26.06  24
   8  -3  11  163.16   14.16  31
  -8   4  11   39.02    5.00  29
   8  -4 -11   27.88    5.75  19
   8   4 -11   47.78    6.59  26
   8  -4 -11   31.16    5.51  20
  -8   4  11   20.40    4.98  18
  -8   4  11   37.42    5.69  23
  -8  -4  11   25.37    6.03  17
   8   4 -11   30.42    6.33   7
   8   4 -11   28.70    6.13  15
   7   4 -11   50.88    8.03   7
  -7  -4  11   48.89    7.54  17
  -7   4  11   58.95    6.32  29
  -7   4  11   65.38    7.13  23
  -7   4  11   46.29    8.48  19
   7   4 -11   53.37    7.31  15
   7  -4 -11   42.72    6.35  20
  -7   4  11   40.56    6.64  18
   7   4 -11   68.86    7.62  26
   6   4 -11    7.62    2.98  15
  -6   4  11    6.09    2.85  18
   6   4 -11    7.26    3.71   7
   6  -4 -11    6.64    2.78  20
  -6   4  11    3.03    3.41  19
  -6  -4  11   11.33    3.84  17
  -5   4  11   36.48    5.42  18
   5   4 -11   39.70    5.87  15
   5   4 -11   29.66    4.29   4
   5  -4 -11   41.78    5.29  20
  -5   4  11   30.56    4.22   6
   5   4 -11   42.01    6.38   7
  -5   4  11   39.57    6.55  19
   5   4 -11   44.77    6.86  16
  -5  -4  11   37.96    5.82  17
   5   4 -11   54.39    7.34   8
  -4   4  11   20.12    3.90  18
   4   4 -11   14.40    3.02   4
   4   4 -11   25.78    4.88  16
   4   4 -11   17.95    3.69  15
   4  -4 -11   19.13    3.49  20
  -4   4  11   13.38    2.79   6
  -4   4  11   20.87    4.67  19
   4   4 -11   24.41    4.77   8
   4   4 -11   18.09    4.33   7
  -3   4  11   19.07    3.44  20
  -3   4  11   20.34    3.67  18
   3  -4 -11   14.84    2.34  14
  -3   4  11   20.70    4.35  19
   3   4 -11   21.31    3.03   4
  -3  -4  11   20.92    2.75  12
   3  -4 -11   13.42    2.61   9
  -3   4  11   16.65    2.36  13
   3   4 -11   17.48    2.53  10
   3   4 -11   27.10    4.73  16
  -3  -4  11   27.85    3.81  18
   3   4 -11   23.72    3.69  15
  -3   4  11   19.03    2.70   6
   3   4 -11   17.69    2.85  11
   2   4 -11   79.70    6.36  10
  -2   4  11   72.91    6.91  20
   2   4 -11   92.58    7.71  15
  -2   4  11   94.00    8.83  19
   2   4 -11   77.44    6.91  11
   2   4 -11   80.28    7.03   4
  -2   4  11   90.81    8.11  18
  -2   4  11   81.56    6.62   6
  -2  -4  11   77.20    6.03  13
  -2  -4  11   87.81    6.95  12
  -1   4  11  127.15    9.66  13
  -1  -4  11  147.06   10.70  12
   1   4 -11  139.96   10.84   4
  -1   4  11  139.23   10.16   6
   1   4 -11  154.41   11.74  15
  -1   4  11  125.89    9.35   3
   1   4 -11  131.15    9.74  10
   1   4 -11  161.20   11.52   5
   1   4 -11  137.24   10.73  11
  -1   4  11  148.33   12.97  19
  -1   4  11  138.37   10.37  20
  -1  -4  11  136.53    9.58  13
   0   4  11   12.89    2.51  15
   0   4  11   11.03    2.06  14
   0   4  11   13.52    2.00   6
   0   4 -11   15.31    3.51  16
   0  -4  11   11.30    1.81  13
   0   4 -11   14.78    2.93   5
   0   4 -11   15.55    3.29  17
   0   4 -11   11.56    2.34   4
   0   4 -11   11.71    2.42  11
   0  -4 -11   13.47    2.04  10
   0   4  11   12.80    2.44  20
   0   4  11   11.82    2.79  19
   0   4  11   14.04    2.26   3
  -1   4 -11   12.74    2.70  12
  -1   4 -11   14.42    2.29   4
  -1   4 -11   15.32    3.43  17
  -1  -4 -11   13.97    2.20  10
   1   4  11   15.25    3.10  19
   1   4  11   15.34    2.38   9
   1   4  11   14.68    2.65  20
  -1   4 -11   15.83    2.95  18
   1  -4  11   14.09    1.95  13
   1   4  11   15.82    2.36   3
  -1   4 -11   18.51    4.00  16
  -1   4 -11   12.62    2.93   5
   1   4  11   11.64    1.98  14
  -1   4 -11   13.20    2.56  11
   1   4  11   16.05    2.93  15
   2  -4  11   25.52    2.79  13
  -2  -4 -11   32.16    3.54  11
  -2   4 -11   29.73    4.81  17
   2   4  11   34.50    4.55  15
   2  -4  11   26.38    2.90  14
  -2   4 -11   34.43    4.26  18
  -2   4 -11   25.83    3.49  11
   2  -4  11   38.49    4.44  19
  -2  -4 -11   27.18    3.13  10
   2   4  11   28.42    3.16   3
   2   4  11   27.90    2.90   9
  -2   4 -11   23.61    3.98   5
  -2   4 -11   21.45    3.34  12
   2   4  11   27.02    3.69  20
   2   4  11   38.94    5.00  16
  -2   4 -11   32.84    5.22  16
  -3   4 -11    7.15    2.39  18
   3   4  11   10.79    3.13   8
   3   4  11    5.55    2.35  20
   3   4  11    6.00    1.89   3
  -3   4 -11    7.67    2.76   5
   3   4  11    5.96    3.10   7
  -3   4 -11    6.05    2.95  16
[truncated: 482,825 more chars]
