# Supplementary material for: Crystal structure of 1,3-bis­(3-tert-butyl-2-hy­droxy-5-methyl­benz­yl)-1,3-diazinan-5-ol monohydrate
Source: Acta Crystallogr E Crystallogr Commun. 2016 Aug 31;72(Pt 9):1353–5. doi: 10.1107/S2056989016013645 (PMC5120723; doi:10.1107/S2056989016013645)
Supplement: Supplementary file 2 [file e-72-01353-Isup2.hkl]

data_I                                                                          
_shelx_title ' ri19 in P21/c'                                                   
_shelx_refln_list_code          4                                               
_shelx_F_calc_maximum      159.69                                               
_exptl_crystal_F_000      1032.00                                               
_reflns_d_resolution_high  0.9830                                               
                                                                                
loop_                                                                           
 _space_group_symop_operation_xyz                                               
 'x, y, z'                                                                      
 '-x, y+1/2, -z+1/2'                                                            
 '-x, -y, -z'                                                                   
 'x, -y-1/2, z-1/2'                                                             
                                                                                
_cell_length_a    10.1194                                                       
_cell_length_b     8.2544                                                       
_cell_length_c    33.8907                                                       
_cell_angle_alpha  90.000                                                       
_cell_angle_beta   97.868                                                       
_cell_angle_gamma  90.000                                                       
                                                                                
_shelx_F_squared_multiplier     1.000                                           
                                                                                
loop_                                                                           
 _refln_index_h                                                                 
 _refln_index_k                                                                 
 _refln_index_l                                                                 
 _refln_F_squared_calc                                                          
 _refln_F_squared_meas                                                          
 _refln_F_squared_sigma                                                         
 _refln_observed_status                                                         
   9   0  -8          7.39          6.66         6.99 o                         
   7   0  -6          0.67          3.63         2.31 o                         
   5   0  -4          7.39          4.54         0.87 o                         
   1   0   0       2099.70       2295.86        68.80 o                         
   1   0   0        213.24        283.10        16.70 o                         
   2   0   0      17798.52      18681.97       552.69 o                         
   3   0   0        187.26        214.36         5.81 o                         
   4   0   0        619.03        642.73        19.00 o                         
   5   0   0         17.49         20.12         2.04 o                         
   6   0   0        304.66        354.12        11.45 o                         
   7   0   0        301.21        295.49        12.44 o                         
   8   0   0        303.44        229.64        16.59 o                         
   9   0   0        202.32        264.10        34.44 o                         
   1   1   0      16620.11      15599.45       356.36 o                         
   2   1   0      25501.82      26642.90       507.28 o                         
   3   1   0       3545.43       3524.50        68.58 o                         
   4   1   0        546.78        589.89        13.65 o                         
   5   1   0        441.59        512.69        10.31 o                         
   6   1   0        176.92        141.05         3.41 o                         
   7   1   0        130.74        124.57         4.88 o                         
   8   1   0          7.04         17.98         6.03 o                         
   9   1   0        171.95        225.35        32.81 o                         
   0   2   0      23457.50      20687.48       612.28 o                         
   1   2   0      10244.04       9205.40       156.74 o                         
   2   2   0       2041.43       1936.83        38.42 o                         
   3   2   0       1259.15       1198.71        26.62 o                         
   5   2   0        407.33        398.88         8.04 o                         
   6   2   0         30.11         52.92         2.06 o                         
   7   2   0        161.60        183.24         6.27 o                         
   8   2   0        101.31         95.68         9.93 o                         
   9   2   0          8.07         45.44        13.62 o                         
   1   3   0       2902.78       2757.56        49.13 o                         
   2   3   0       3508.59       3304.30        58.57 o                         
   3   3   0       3096.64       3308.21        62.21 o                         
   4   3   0        141.90        161.01         3.81 o                         
   5   3   0        963.45        910.39        19.47 o                         
   6   3   0        979.61       1009.22        32.86 o                         
   7   3   0        167.82        159.57         7.88 o                         
   8   3   0         85.40         98.55         8.22 o                         
   0   4   0       2204.40       2171.80        55.96 o                         
   1   4   0       4188.70       3820.28        84.76 o                         
   2   4   0         97.59        124.71         3.97 o                         
   3   4   0       1094.48       1107.51        30.27 o                         
   4   4   0         50.16         86.71         4.98 o                         
   5   4   0        214.75        208.19         7.69 o                         
   6   4   0        288.75        220.24         9.01 o                         
   7   4   0         22.80         13.62         3.92 o                         
   8   4   0       1071.17       1202.64        76.27 o                         
   1   5   0       1189.70        967.17        31.04 o                         
   2   5   0        462.85        420.64        12.34 o                         
   3   5   0        434.34        545.83        17.06 o                         
   4   5   0         58.43         80.93         4.66 o                         
   5   5   0         73.88         63.57         4.75 o                         
   6   5   0          4.33          3.43         3.16 o                         
   7   5   0         76.59        114.69         9.81 o                         
   8   5   0        287.63        421.88        19.33 o                         
   0   6   0         66.58         57.82         7.63 o                         
   1   6   0        649.02        672.72        25.85 o                         
   2   6   0         20.23         38.27         4.02 o                         
   3   6   0         19.08         28.55         3.86 o                         
   4   6   0        269.42        339.40        18.77 o                         
   5   6   0        133.80        156.54        11.89 o                         
   6   6   0          0.42          2.21         3.41 o                         
   7   6   0         72.72         94.73         7.14 o                         
   1   7   0        439.12        319.21        32.56 o                         
   2   7   0         33.19         66.69         9.80 o                         
   3   7   0         82.47         70.29         8.68 o                         
   4   7   0        107.85        132.89        11.01 o                         
   5   7   0         16.34         32.11         6.20 o                         
   2   8   0        274.42        258.34        22.22 o                         
   3   8   0          1.99         16.55         7.23 o                         
  -9   1   1        128.27        124.88        19.23 o                         
  -8   1   1        252.69        208.92        11.03 o                         
  -7   1   1          8.88          9.04         1.91 o                         
  -6   1   1        101.03        101.30         2.89 o                         
  -5   1   1        549.59        636.97        12.62 o                         
  -4   1   1       1195.79       1220.19        25.83 o                         
  -3   1   1       6332.43       6390.94       122.28 o                         
  -2   1   1       3362.34       3886.74        78.63 o                         
  -1   1   1      10892.21      10380.16       226.48 o                         
   0   1   1         56.92         54.89         1.10 o                         
   1   1   1        668.45        823.36        22.55 o                         
   2   1   1       5606.19       5653.38       109.76 o                         
   3   1   1        634.07        633.51        13.52 o                         
   4   1   1        388.77        428.81         8.69 o                         
   5   1   1       1353.33       1350.79        27.89 o                         
   6   1   1          0.03          6.58         1.04 o                         
   7   1   1        217.10        189.87         6.41 o                         
   8   1   1        590.24        516.16        21.32 o                         
   9   1   1         35.12         46.89         6.03 o                         
  -9   2   1         84.04         83.83         9.52 o                         
  -8   2   1         39.03         31.70         5.91 o                         
  -7   2   1         22.71         12.60         2.19 o                         
  -6   2   1        469.69        502.00        11.78 o                         
  -5   2   1        629.41        782.52        15.52 o                         
  -4   2   1        334.41        545.70        24.59 o                         
  -3   2   1       1235.67       1326.03        27.98 o                         
  -2   2   1       4546.26       4961.93        97.75 o                         
  -1   2   1       2097.56       2507.37        45.41 o                         
   0   2   1      21185.95      18992.70       326.91 o                         
   1   2   1       1367.02       1485.40        26.33 o                         
   2   2   1       3120.79       3007.88        56.46 o                         
   3   2   1        425.78        553.68        10.80 o                         
   4   2   1       3048.37       3264.30        68.41 o                         
   5   2   1        188.99        163.75         3.78 o                         
   6   2   1         62.81         46.06         2.11 o                         
   7   2   1         37.55         51.92         3.29 o                         
   8   2   1          5.33         14.96         5.98 o                         
  -9   3   1         21.74         34.99        10.21 o                         
  -8   3   1         99.15         96.77        15.46 o                         
  -7   3   1        137.46        184.33        10.20 o                         
  -6   3   1       1367.42       1363.01        43.39 o                         
  -5   3   1        339.10        293.38         6.43 o                         
  -4   3   1        121.80        154.89         3.28 o                         
  -3   3   1       4358.87       5400.73       109.58 o                         
  -2   3   1      17826.71      17435.52       306.63 o                         
  -1   3   1       5431.12       5026.21        91.22 o                         
   0   3   1          0.26          1.49         0.43 o                         
   1   3   1       2239.13       2074.23        36.97 o                         
   2   3   1         39.56        140.73         3.76 o                         
   3   3   1        128.90        187.54         4.13 o                         
   4   3   1         33.07         57.82         1.83 o                         
   5   3   1       1380.24       1447.63        32.89 o                         
   6   3   1        159.18        180.64         6.87 o                         
   7   3   1        286.23        262.78         9.98 o                         
   8   3   1         70.90        107.25        12.54 o                         
   9   3   1         44.07         85.87        24.93 o                         
  -8   4   1         31.54         70.49         7.67 o                         
  -7   4   1         27.39         40.46         6.46 o                         
  -6   4   1        106.28         96.32         6.67 o                         
  -5   4   1         74.80         84.84         3.91 o                         
  -4   4   1        221.10        306.07        12.30 o                         
  -3   4   1        283.04        454.44        13.25 o                         
  -2   4   1        663.32        777.26        17.96 o                         
  -1   4   1       1063.42       1238.92        29.43 o                         
   0   4   1       5403.08       4852.15        84.31 o                         
   1   4   1        392.33        380.88         9.70 o                         
   2   4   1          6.69         25.57         2.36 o                         
   3   4   1         65.76         88.82         3.41 o                         
   4   4   1         43.02         43.20         1.99 o                         
   5   4   1        154.35        151.50         5.74 o                         
   6   4   1         59.92         80.30         4.87 o                         
   7   4   1        168.14        217.82        17.02 o                         
   8   4   1        175.94        466.04        37.53 o                         
  -8   5   1        485.93        552.26        32.13 o                         
  -7   5   1         13.96         51.13         5.87 o                         
  -6   5   1          0.41          4.41         2.83 o                         
  -5   5   1          6.48          9.19         2.86 o                         
  -4   5   1        272.41        244.32        10.25 o                         
  -3   5   1       2212.73       2148.71        96.37 o                         
  -2   5   1       1977.19       1576.27        64.11 o                         
  -1   5   1        124.33        193.22         6.44 o                         
   0   5   1          2.39          5.87         1.07 o                         
   1   5   1        348.34        318.64        10.82 o                         
   2   5   1        237.18        226.99         6.96 o                         
   3   5   1       1415.87       1230.62        47.77 o                         
   4   5   1         34.35         35.90         4.59 o                         
   5   5   1         28.33         22.24         3.98 o                         
   6   5   1        125.98        171.31         9.06 o                         
   7   5   1        121.84        144.49         8.96 o                         
   8   5   1         24.59         47.89         6.44 o                         
  -7   6   1         50.72         49.43         5.65 o                         
  -6   6   1         35.21         67.50         6.21 o                         
  -5   6   1         26.91         47.79         4.13 o                         
  -4   6   1        342.24        360.69        22.56 o                         
  -3   6   1        143.80        123.84         7.63 o                         
  -2   6   1        547.36        433.57        21.73 o                         
  -1   6   1       1220.09       1023.71        41.38 o                         
   0   6   1         54.81         60.68         5.26 o                         
   1   6   1        354.46        306.25        14.88 o                         
   2   6   1         89.84         83.11         6.60 o                         
   3   6   1         31.30         36.27         3.99 o                         
   4   6   1         10.60         18.67         3.60 o                         
   5   6   1        126.77        118.15         9.02 o                         
   6   6   1          2.33         -1.57         3.33 o                         
   7   6   1        117.40        137.94         9.66 o                         
  -5   7   1         97.65        158.25        11.63 o                         
  -4   7   1         17.31         26.51         4.57 o                         
  -3   7   1         28.11         24.95         5.04 o                         
  -2   7   1        113.84        136.80        17.70 o                         
   0   7   1         10.45          8.26         9.02 o                         
   1   7   1        193.52        154.48        20.50 o                         
   2   7   1        729.76        672.87        59.24 o                         
   3   7   1         17.53         33.23         6.85 o                         
   4   7   1        104.41        122.55         9.55 o                         
   5   7   1        301.51        336.07        16.80 o                         
  -3   8   1        107.06        112.25        11.55 o                         
  -2   8   1         25.03         97.43        14.09 o                         
   3   8   1          7.23         26.54        15.66 o                         
  -9   0   2        162.45        150.51        16.67 o                         
  -8   0   2        795.93        720.85        40.03 o                         
  -7   0   2         54.42         61.20         4.91 o                         
  -6   0   2        491.19        429.29        12.85 o                         
  -5   0   2         55.00         66.64         3.21 o                         
  -4   0   2        887.40       1072.41        34.98 o                         
  -3   0   2      11982.33      12481.10       310.61 o                         
  -1   0   2       2019.25       2114.59        63.89 o                         
   1   0   2        218.99        208.61         5.86 o                         
   2   0   2       8002.84       8801.18       313.08 o                         
   3   0   2       3084.38       3501.69       106.60 o                         
   4   0   2       4028.45       4701.88       120.75 o                         
   5   0   2         84.03        113.57         3.30 o                         
   6   0   2        285.06        262.42         8.52 o                         
   7   0   2        506.73        538.45        23.54 o                         
   8   0   2         67.79         71.40        14.05 o                         
  -9   1   2        113.58        136.52        17.99 o                         
  -8   1   2         21.46         70.72         7.54 o                         
  -7   1   2         24.19         26.01         2.54 o                         
  -6   1   2         70.79         92.92         3.12 o                         
  -5   1   2        436.81        392.23         8.17 o                         
  -4   1   2        245.01        277.70         6.53 o                         
  -3   1   2       3551.48       4054.91        82.31 o                         
  -1   1   2       6161.21       5791.49       104.19 o                         
   0   1   2         29.08         27.91         0.72 o                         
   1   1   2        762.57        955.13        19.88 o                         
   2   1   2      11765.83      12093.59       246.33 o                         
   3   1   2        124.78        141.09         4.38 o                         
   4   1   2        623.37        686.11        13.48 o                         
   5   1   2        480.77        547.62        12.06 o                         
   6   1   2         71.63         97.69         2.64 o                         
   7   1   2         91.20         81.58         3.94 o                         
   8   1   2         10.91         58.43         6.15 o                         
   9   1   2          5.62         28.28         5.92 o                         
  -9   2   2        251.20        241.83        20.02 o                         
  -8   2   2         57.29         57.28         9.53 o                         
  -7   2   2         39.62         67.45         4.48 o                         
  -6   2   2        399.38        370.44         8.06 o                         
  -5   2   2       2093.70       2172.25        37.98 o                         
  -4   2   2      16154.73      17901.78       364.66 o                         
  -3   2   2        634.29        681.68        14.01 o                         
  -2   2   2       2215.55       1946.48        34.21 o                         
  -1   2   2       5601.52       5106.39        86.42 o                         
   0   2   2         20.14         38.60         1.21 o                         
   1   2   2        737.11        665.35        11.25 o                         
   2   2   2         45.78        117.65         2.67 o                         
   3   2   2        750.27        785.26        17.82 o                         
   4   2   2        100.86        163.45         3.98 o                         
   5   2   2       1172.68       1119.86        25.25 o                         
   6   2   2        277.49        298.58         7.80 o                         
   7   2   2        288.93        293.15        10.20 o                         
   8   2   2        153.11        179.96        13.04 o                         
  -9   3   2         48.59         45.70        13.02 o                         
  -8   3   2         52.91         75.45        12.22 o                         
  -7   3   2        135.58        141.61         9.83 o                         
  -6   3   2        241.70        211.59         7.41 o                         
  -5   3   2       1872.62       1993.40        37.26 o                         
  -4   3   2        135.29        104.52         2.30 o                         
  -3   3   2      19530.89      19459.03       370.58 o                         
  -2   3   2       3514.15       3327.04        56.66 o                         
  -1   3   2        385.24        414.90         7.41 o                         
   0   3   2         23.57         25.98         0.86 o                         
   1   3   2        276.62        272.35         4.76 o                         
   2   3   2        775.07        882.57        18.50 o                         
   3   3   2       2300.70       2069.54        43.99 o                         
   4   3   2        885.24        885.34        17.83 o                         
   5   3   2         78.96        102.95         3.93 o                         
   6   3   2        419.07        384.14        14.53 o                         
   7   3   2        102.93        106.71         6.80 o                         
   8   3   2          4.03         10.87         5.01 o                         
   9   3   2         51.08        137.09        29.63 o                         
  -9   4   2        239.69        337.69        41.09 o                         
  -8   4   2        214.99        298.85        31.88 o                         
  -7   4   2         33.19         77.83        10.36 o                         
  -6   4   2        202.07        178.35         9.38 o                         
  -5   4   2         64.50         72.88         4.03 o                         
  -4   4   2          3.47         26.00         1.86 o                         
  -3   4   2       2745.18       3101.90        81.54 o                         
  -2   4   2        217.09        222.14         5.57 o                         
  -1   4   2       1056.18        918.74        20.30 o                         
   0   4   2       3246.07       3151.33        57.20 o                         
   1   4   2         53.28         82.27         2.71 o                         
   2   4   2       1437.08       1241.04        31.22 o                         
   3   4   2         30.43         20.83         1.20 o                         
   4   4   2        247.20        279.12         6.92 o                         
   5   4   2         44.87         60.88         3.46 o                         
   6   4   2        435.20        347.82        19.39 o                         
   7   4   2        862.22       1096.15       106.05 o                         
   8   4   2         56.69         33.60         5.20 o                         
  -8   5   2         35.95        101.76         9.93 o                         
  -7   5   2         32.73         88.33         8.14 o                         
  -6   5   2         87.59         83.17         7.18 o                         
  -5   5   2         70.32         70.33         5.14 o                         
  -4   5   2        278.26        235.14        11.83 o                         
  -3   5   2        814.78        944.56        34.63 o                         
  -2   5   2        144.25        221.09         6.73 o                         
  -1   5   2        540.98        510.35        14.57 o                         
   0   5   2         18.10         20.24         1.73 o                         
   1   5   2        233.69        250.90         7.62 o                         
   2   5   2        571.04        612.30        17.83 o                         
   3   5   2        174.79        210.56        11.46 o                         
   4   5   2         10.97         15.32         2.85 o                         
   5   5   2          7.22         14.71         3.90 o                         
   6   5   2          8.00         15.02         3.58 o                         
   7   5   2         40.64         58.07         6.07 o                         
   8   5   2          9.58         35.43         5.50 o                         
  -7   6   2        117.63        139.97         8.87 o                         
  -6   6   2         48.94         61.21         5.58 o                         
  -5   6   2         14.13          3.72         3.25 o                         
  -4   6   2          7.15         76.41        12.35 o                         
  -3   6   2        468.53        396.00        24.19 o                         
  -2   6   2         87.78         86.02         5.39 o                         
  -1   6   2        315.42        307.22        15.36 o                         
   0   6   2         26.78         44.60         5.00 o                         
   1   6   2         12.91         22.88         4.23 o                         
   2   6   2         70.46         58.46         5.58 o                         
   3   6   2        290.27        257.50        20.26 o                         
   4   6   2         23.82         18.06         3.66 o                         
   5   6   2         11.89         12.00         3.51 o                         
   6   6   2         18.80         16.68         4.21 o                         
   7   6   2         29.59         73.27         8.85 o                         
  -5   7   2        262.00        316.30        16.13 o                         
  -4   7   2        141.60         99.00         8.33 o                         
  -3   7   2         73.55         82.21         9.29 o                         
  -2   7   2         14.89         75.12         9.66 o                         
  -1   7   2        220.07        207.78        21.21 o                         
   0   7   2         12.51          9.65         9.24 o                         
   1   7   2        121.47        106.06        11.90 o                         
   2   7   2         67.85        124.89        13.37 o                         
   3   7   2        102.63        131.30        10.67 o                         
  -5   0   6          3.66          1.36         0.84 o                         
  -7   0   8         26.79          9.65         2.67 o                         
  -9   0  10         41.71         11.20         8.31 o                         
   9   0  -6         23.07          9.81         7.47 o                         
   7   0  -4          3.41          2.52         2.14 o                         
   9   0  -4         19.31          9.14         7.08 o                         
   5   0  -2          5.59          1.65         1.10 o                         
   7   0  -2          5.51          2.27         2.19 o                         
   3   0   0         18.88         42.37         1.88 o                         
   5   0   0          1.81          0.95         1.06 o                         
   1   0   2         22.14         36.48         2.07 o                         
   3   0   2        310.07        339.80        20.86 o                         
   4   7   2         57.61         54.67         6.22 o                         
   5   7   2         26.05         63.16         6.31 o                         
  -3   8   2         89.72         94.30        10.77 o                         
  -2   8   2        302.95        309.96        24.54 o                         
  -1   8   2         37.06         61.43        20.94 o                         
  -9   1   3        165.75        142.40        31.12 o                         
  -8   1   3        174.58        161.48        11.11 o                         
  -7   1   3         25.15         10.23         1.87 o                         
  -6   1   3        903.37        944.29        25.27 o                         
  -5   1   3       1092.29       1006.68        18.77 o                         
  -4   1   3       1859.03       1914.89        40.18 o                         
  -3   1   3       5087.84       5145.97       105.40 o                         
  -2   1   3       3083.84       3269.04        66.89 o                         
  -1   1   3       4653.52       4720.35        85.03 o                         
   0   1   3          7.47          4.70         0.72 o                         
   1   1   3      20134.84      19152.86       360.13 o                         
   2   1   3        188.74        204.49         4.05 o                         
   3   1   3        216.58        241.89         4.97 o                         
   4   1   3       3304.08       3287.19        61.90 o                         
   5   1   3        426.23        559.74        10.93 o                         
   6   1   3        141.56        115.77         2.96 o                         
   7   1   3        116.38        110.72         4.49 o                         
   8   1   3         96.86         94.79        11.31 o                         
   9   1   3          9.60          8.51         3.67 o                         
  -9   2   3         48.39         45.14        12.75 o                         
  -8   2   3         21.54          6.30         4.32 o                         
  -7   2   3         73.53         29.16         2.98 o                         
  -6   2   3        533.59        539.54        12.98 o                         
  -5   2   3       2692.20       2884.03        48.24 o                         
  -4   2   3       3269.21       3882.14        79.63 o                         
  -3   2   3       1568.39       1704.12        34.16 o                         
  -2   2   3        550.75        642.17        11.92 o                         
  -1   2   3        281.63        331.59         6.64 o                         
   0   2   3        768.39        668.87        10.08 o                         
   1   2   3       2156.09       2027.78        34.50 o                         
   2   2   3      10677.07      11209.09       201.18 o                         
   3   2   3         81.49         84.02         2.59 o                         
   4   2   3       1768.96       1841.74        35.79 o                         
   5   2   3         96.46        106.44         4.15 o                         
   6   2   3        564.66        631.92        19.04 o                         
   7   2   3        215.24        225.73         9.77 o                         
   8   2   3          6.81         30.24         4.15 o                         
   9   2   3        207.21        366.15        44.45 o                         
  -9   3   3         10.57          3.08         5.86 o                         
  -8   3   3         38.89         55.65        15.74 o                         
  -7   3   3        729.78        727.10        24.84 o                         
  -6   3   3        365.97        361.54        11.61 o                         
  -5   3   3        684.92        806.14        14.33 o                         
  -4   3   3        437.91        414.76         7.41 o                         
  -3   3   3       1036.72       1466.37        27.96 o                         
  -2   3   3        199.03        200.90         4.84 o                         
  -1   3   3        379.53        306.08         5.85 o                         
   0   3   3          7.90          5.57         0.53 o                         
   1   3   3         32.47         64.41         1.49 o                         
   2   3   3        230.23        209.54         5.15 o                         
   3   3   3       1298.04       1431.98        28.50 o                         
   4   3   3         28.98         87.16         2.57 o                         
   5   3   3        310.29        390.65         8.84 o                         
   6   3   3        372.35        437.37        19.17 o                         
   7   3   3        784.75        726.64        40.29 o                         
   8   3   3        259.58        427.11        39.47 o                         
   9   3   3          6.55         25.83        18.23 o                         
  -9   4   3         78.58        118.53        25.23 o                         
  -8   4   3        390.05        483.04        57.59 o                         
  -7   4   3        266.01        386.92        30.80 o                         
  -6   4   3          0.92         21.16         2.86 o                         
  -5   4   3         42.28         44.22         3.35 o                         
  -4   4   3        789.51        769.48        20.34 o                         
  -3   4   3        132.58        214.53         7.94 o                         
  -2   4   3         20.26         46.10         2.04 o                         
  -1   4   3        364.05        326.89         6.71 o                         
   0   4   3        555.10        591.04        12.34 o                         
   1   4   3         78.22        123.05         2.98 o                         
   2   4   3         22.68        102.83         3.53 o                         
   3   4   3         33.78         36.03         1.68 o                         
   4   4   3        697.06        631.94        14.95 o                         
   5   4   3         56.74         72.03         3.71 o                         
   6   4   3         14.10         31.17         4.67 o                         
   7   4   3         54.78        100.05        16.82 o                         
   8   4   3         36.87        114.03        13.27 o                         
  -8   5   3         28.31         12.30         4.60 o                         
  -7   5   3        361.91        372.57        45.11 o                         
  -6   5   3          1.46         19.35         2.91 o                         
  -5   5   3         97.14         71.98         4.53 o                         
  -4   5   3        310.40        271.46        11.12 o                         
  -3   5   3       2136.92       2037.99        91.56 o                         
  -2   5   3        455.91        383.03        11.78 o                         
  -1   5   3       1093.96        884.11        28.69 o                         
   0   5   3         11.50         11.21         1.67 o                         
   1   5   3        830.33        728.45        20.65 o                         
   2   5   3        473.02        379.16        12.66 o                         
   3   5   3         10.35         26.78         2.92 o                         
   4   5   3        305.32        315.84        15.51 o                         
   5   5   3         47.38         46.93         5.50 o                         
   6   5   3          3.04         -0.26         3.07 o                         
   7   5   3         59.96         80.33         7.39 o                         
   8   5   3        337.04        402.11        18.51 o                         
  -7   6   3         70.27         99.80         9.76 o                         
  -6   6   3          2.31         16.89         3.29 o                         
  -5   6   3          6.73          8.17         3.32 o                         
  -4   6   3        637.02        631.22        24.07 o                         
  -3   6   3        171.86        140.69         6.72 o                         
  -2   6   3        322.17        302.76        15.51 o                         
  -1   6   3        118.98         94.06         7.28 o                         
   0   6   3        798.93        651.46        33.12 o                         
   1   6   3         75.35         56.88         6.67 o                         
   2   6   3         59.21         69.73         6.12 o                         
   3   6   3        184.30        170.85         9.98 o                         
   4   6   3          8.30         15.16         3.33 o                         
   5   6   3          0.32          8.86         4.17 o                         
   6   6   3          4.43         13.30         4.31 o                         
  -5   7   3        540.24        562.74        23.33 o                         
  -4   7   3         45.64         49.89         4.89 o                         
  -3   7   3         25.94         23.45         6.69 o                         
  -2   7   3        696.76        820.35        42.13 o                         
  -1   7   3         39.81         79.70         9.96 o                         
   0   7   3          0.03         -3.74         7.20 o                         
   1   7   3        260.76        248.99        28.24 o                         
   2   7   3        959.15        695.29        61.37 o                         
   3   7   3         30.22         58.60         6.75 o                         
   4   7   3         65.65         75.74         7.93 o                         
   5   7   3        259.57        346.41        17.03 o                         
  -3   8   3          3.87          8.37         6.52 o                         
  -2   8   3         13.74         24.92         9.66 o                         
  -1   8   3        131.61        137.34        25.94 o                         
   0   8   3        939.44        666.67        58.09 o                         
   1   8   3         69.45         47.73        12.82 o                         
  -9   0   4        190.21        281.22        35.78 o                         
  -8   0   4        168.11        167.70        13.29 o                         
  -7   0   4         33.58         32.83         3.81 o                         
  -6   0   4        892.87        805.45        24.91 o                         
  -5   0   4         72.69        121.87         5.46 o                         
  -4   0   4        699.56        703.14        20.62 o                         
  -3   0   4       1516.71       1443.54        36.39 o                         
  -2   0   4       7061.29       8061.07       220.97 o                         
  -1   0   4         84.53         78.77         2.47 o                         
  -1   0   4          8.56         11.79         0.90 o                         
   0   0   4      18506.46      14938.48       932.35 o                         
   1   0   4        273.77        271.95        10.67 o                         
   1   0   4         27.79         31.02         1.69 o                         
   2   0   4        445.63        418.31        11.98 o                         
   3   0   4       3855.45       4114.59       114.37 o                         
   4   0   4       1571.02       1769.81        58.18 o                         
   5   0   4       2923.32       3088.14        75.31 o                         
   6   0   4        370.42        386.05        11.88 o                         
   7   0   4        236.20        281.81        17.47 o                         
   8   0   4        189.68        147.92        19.25 o                         
   9   0   4        364.29        246.58        49.29 o                         
  -9   1   4          7.69          9.26         5.12 o                         
  -8   1   4        359.75        341.53        15.37 o                         
  -7   1   4        195.07        160.54         5.98 o                         
  -6   1   4        122.55        206.62         5.92 o                         
  -5   1   4        474.44        568.54        10.62 o                         
  -4   1   4        127.22        125.92         2.99 o                         
  -3   1   4       2246.32       2231.80        44.00 o                         
  -2   1   4      11516.89      12175.51       235.91 o                         
  -1   1   4       2931.77       3743.50       104.83 o                         
   0   1   4          3.56          5.29         0.37 o                         
   1   1   4       4780.88       5319.18       109.41 o                         
   2   1   4       1312.75       1423.05        25.21 o                         
   3   1   4        803.65        808.18        16.81 o                         
   4   1   4       1001.19       1121.19        22.74 o                         
   5   1   4        142.38        143.59         3.30 o                         
   6   1   4          3.77          4.96         1.02 o                         
   7   1   4        266.45        254.88         7.40 o                         
   8   1   4          6.00         40.43        15.12 o                         
   9   1   4         30.55         49.68         7.92 o                         
  -8   2   4          5.57          9.19         5.73 o                         
  -7   2   4        688.70        714.03        22.35 o                         
  -6   2   4       1620.44       1569.88        33.09 o                         
  -5   2   4       1600.92       1551.62        25.48 o                         
  -4   2   4       3522.27       3500.05        59.18 o                         
  -3   2   4       1018.98        977.76        18.89 o                         
  -2   2   4        107.02        131.75         3.03 o                         
  -1   2   4        308.91        383.88         8.40 o                         
   0   2   4         35.25         37.17         1.07 o                         
   1   2   4        217.62        295.47         6.96 o                         
   2   2   4       3307.60       3229.67        58.25 o                         
   3   2   4        164.57        187.34         4.32 o                         
   4   2   4         14.33         33.52         1.91 o                         
   5   2   4         99.38        112.68         3.20 o                         
   6   2   4         86.87        128.73         5.47 o                         
   7   2   4          7.79         31.90         3.70 o                         
   9   2   4         39.40         47.50        29.32 o                         
  -9   3   4          2.30          5.13         6.63 o                         
  -8   3   4        139.67        132.01        13.79 o                         
  -7   3   4        987.03        818.24        23.05 o                         
  -6   3   4       1277.22       1292.14        33.91 o                         
  -5   3   4       2265.74       2143.39        41.55 o                         
  -4   3   4        115.15        124.28         2.57 o                         
  -3   3   4        279.56        272.78         5.52 o                         
  -2   3   4       1231.36       1104.85        20.72 o                         
  -1   3   4        132.41        129.59         2.76 o                         
   0   3   4         15.61         13.22         0.70 o                         
   1   3   4         92.29        132.31         2.83 o                         
   2   3   4        799.38        725.64        15.02 o                         
   3   3   4        117.34        121.99         4.07 o                         
   4   3   4        612.22        575.46        12.69 o                         
   5   3   4        429.13        387.00         9.47 o                         
   6   3   4        197.67        208.32         9.83 o                         
   7   3   4        274.83        324.43        20.24 o                         
   8   3   4         19.59         75.04        11.17 o                         
   9   3   4        178.28        240.96        22.90 o                         
  -9   4   4         22.05         30.48        17.33 o                         
  -8   4   4         85.46        127.06        19.26 o                         
  -7   4   4        406.92        378.16        19.09 o                         
  -6   4   4        194.04        152.11         6.67 o                         
  -5   4   4         61.92         77.62         3.94 o                         
  -4   4   4         92.97        115.82         3.92 o                         
  -3   4   4        644.81        565.03        15.33 o                         
  -2   4   4       1000.64        850.07        20.25 o                         
  -1   4   4        671.61        621.56        14.30 o                         
   0   4   4         94.23         90.12         2.50 o                         
   1   4   4       1025.66        868.90        17.14 o                         
   2   4   4       2534.69       2448.94        56.56 o                         
   3   4   4        590.54        558.06        11.85 o                         
   4   4   4          5.30         16.78         1.48 o                         
   5   4   4         57.09         44.22         3.18 o                         
   6   4   4        771.12        694.73        45.96 o                         
   7   4   4        851.74       1288.71        60.79 o                         
   8   4   4        319.46        385.92        37.94 o                         
  -8   5   4          5.42         27.74         5.22 o                         
  -7   5   4        330.94        366.97        26.09 o                         
  -6   5   4         90.73         87.90         5.65 o                         
  -5   5   4         26.31         44.54         3.57 o                         
  -4   5   4        160.83        158.82         7.17 o                         
  -3   5   4        154.12        240.14         8.60 o                         
  -2   5   4        942.51        864.77        31.45 o                         
  -1   5   4        562.74        602.30        18.97 o                         
   0   5   4          7.61         12.86         1.84 o                         
   1   5   4        332.83        355.64        11.47 o                         
   2   5   4        107.37        124.86         5.21 o                         
   3   5   4          2.11          3.26         2.09 o                         
   4   5   4         48.16         88.49         5.03 o                         
   5   5   4         28.47         28.38         4.81 o                         
   6   5   4        130.07        171.42        11.50 o                         
   7   5   4         26.04         27.68         4.87 o                         
  -7   6   4         39.18         60.75         6.36 o                         
  -6   6   4        117.01        150.13         8.89 o                         
  -5   6   4         15.28         19.47         3.02 o                         
  -4   6   4        109.66        165.33        10.29 o                         
  -3   6   4         19.06         23.82         3.82 o                         
  -2   6   4         21.50         24.71         3.75 o                         
  -1   6   4         14.97         12.28         4.30 o                         
   0   6   4        118.14        180.12         9.20 o                         
   1   6   4          7.96         11.60         4.18 o                         
   2   6   4        277.65        197.50        12.12 o                         
   3   6   4         97.91        111.60        13.50 o                         
   4   6   4        260.97        328.99        14.48 o                         
   5   6   4        237.60        286.83        18.00 o                         
   6   6   4         85.14        100.22         8.30 o                         
  -5   7   4        174.10        184.18        18.07 o                         
  -4   7   4         28.11         44.61         6.48 o                         
  -3   7   4         48.32         43.40         5.96 o                         
  -2   7   4         43.55        131.95        10.75 o                         
  -1   7   4        349.28        373.60        33.02 o                         
   0   7   4          3.86          4.20         5.73 o                         
   1   7   4        377.97        319.87        33.87 o                         
   3   7   4         13.90         39.95         7.03 o                         
   4   7   4          7.85         17.59         5.29 o                         
   5   7   4        117.26        168.94        11.82 o                         
  -2   8   4         25.12         55.02        11.89 o                         
  -1   8   4         13.37         19.72         6.71 o                         
   0   8   4         87.78        129.06        15.08 o                         
  -9   1   5         11.58         34.76         7.59 o                         
  -8   1   5        605.40        595.54        23.85 o                         
  -7   1   5         42.06         38.37         3.48 o                         
  -6   1   5        442.41        514.41        14.04 o                         
  -5   1   5        761.80        730.53        13.88 o                         
  -4   1   5         45.87         53.52         2.34 o                         
  -3   1   5       1212.79       1335.36        26.53 o                         
  -2   1   5        816.41        793.79        15.20 o                         
  -1   1   5      15149.93      14546.48       345.61 o                         
   0   1   5         70.50         79.42         1.95 o                         
   1   1   5       2042.65       2045.99        42.54 o                         
   2   1   5        544.37        480.31        10.05 o                         
   3   1   5         40.28         30.73         1.09 o                         
   4   1   5       1174.35       1213.51        26.28 o                         
   5   1   5        373.09        405.69         8.04 o                         
   6   1   5        123.11         99.14         2.74 o                         
   7   1   5         91.57         63.42         3.79 o                         
   8   1   5          7.57          5.24         3.78 o                         
   9   1   5         11.71         10.06        10.50 o                         
  -9   2   5         40.09         32.08         6.82 o                         
  -8   2   5         94.20         89.71         7.72 o                         
  -7   2   5         18.95         35.46         3.32 o                         
  -6   2   5         53.56         58.87         2.15 o                         
  -5   2   5        712.85        817.77        14.26 o                         
  -4   2   5       4529.35       4629.11        80.65 o                         
  -3   2   5        245.70        304.66         6.51 o                         
  -2   2   5      12243.47      12873.91       244.61 o                         
  -1   2   5       2073.69       1948.44        38.03 o                         
   0   2   5       8061.54       7731.05       132.08 o                         
   1   2   5         23.33         28.30         0.89 o                         
   2   2   5         41.59        156.75         4.10 o                         
   3   2   5       1058.68       1032.64        20.04 o                         
   4   2   5        196.96        230.37         5.32 o                         
   5   2   5        754.46        683.94        17.10 o                         
   6   2   5        165.94        203.22         8.13 o                         
   7   2   5         16.11          4.09         2.85 o                         
   8   2   5        105.45        220.69        37.89 o                         
  -9   3   5         16.38          8.69         5.93 o                         
  -8   3   5         84.06         67.43         6.50 o                         
  -7   3   5        835.23        772.46        23.09 o                         
  -6   3   5        466.77        439.67        11.66 o                         
  -5   3   5        152.25        135.13         3.81 o                         
  -4   3   5        306.08        383.77         7.40 o                         
  -3   3   5        690.07        798.24        15.63 o                         
  -2   3   5        137.56        161.49         4.27 o                         
  -5   0   8          0.25          5.60         1.02 o                         
  -3   0   8        251.91        213.78        13.61 o                         
  -7   0  10         56.27          8.09         2.73 o                         
  -5   0  10        310.06         97.19        13.70 o                         
  -9   0  12         12.90         15.97         8.19 o                         
  -7   0  12         12.96          3.71         2.64 o                         
  -9   0  14         42.29         13.99         6.88 o                         
   9   0  -2         16.49          5.01         4.64 o                         
   7   0   0         30.30          2.77         2.13 o                         
   5   0   2          8.39          1.94         1.13 o                         
   3   0   4        386.50        345.98        21.30 o                         
  -1   3   5        897.30        865.99        18.30 o                         
   0   3   5          2.63          2.51         0.56 o                         
   1   3   5       2183.51       2038.94        37.87 o                         
   2   3   5       1200.88       1312.83        28.04 o                         
   3   3   5         13.96         17.50         1.04 o                         
   4   3   5        349.25        385.13         8.77 o                         
   5   3   5        210.61        183.91         6.91 o                         
   6   3   5        297.07        323.06        13.04 o                         
   7   3   5         28.56        102.95        12.37 o                         
   8   3   5        151.60        188.71        25.35 o                         
   9   3   5        189.41        291.61        32.98 o                         
  -9   4   5          6.09         29.31        17.61 o                         
  -8   4   5        133.44        157.07        19.50 o                         
  -7   4   5        171.60        248.08        11.88 o                         
  -6   4   5         15.85         21.77         2.81 o                         
  -5   4   5        118.51        121.41         6.07 o                         
  -4   4   5          4.59         11.95         1.32 o                         
  -3   4   5         29.89         31.11         1.62 o                         
  -2   4   5        123.96        166.18         3.58 o                         
  -1   4   5        111.83        165.43         3.69 o                         
   0   4   5       1136.58       1069.41        20.88 o                         
   1   4   5         76.85         90.63         2.36 o                         
   2   4   5        128.51        188.16         4.31 o                         
   3   4   5         92.04        106.96         3.13 o                         
   4   4   5         31.69         32.62         2.22 o                         
   5   4   5         62.19         75.75         4.25 o                         
   6   4   5         23.20         47.85         5.86 o                         
   7   4   5        299.45        329.46        21.13 o                         
   8   4   5        208.65        195.73        26.19 o                         
  -8   5   5        189.57        205.98        14.44 o                         
  -7   5   5        247.66        244.25        22.77 o                         
  -6   5   5          1.57         12.20         2.70 o                         
  -5   5   5         23.24         19.28         2.82 o                         
  -4   5   5          6.50          6.39         2.17 o                         
  -3   5   5       1164.39       1036.39        42.51 o                         
  -2   5   5        248.69        190.07         6.20 o                         
  -1   5   5        444.63        367.02        11.07 o                         
   0   5   5          1.90          3.22         1.48 o                         
   1   5   5        141.85        143.51         5.54 o                         
   2   5   5        672.95        588.68        19.53 o                         
   3   5   5         67.85         55.72         3.36 o                         
   4   5   5        866.94        752.42        31.40 o                         
   5   5   5        549.86        479.83        23.10 o                         
   6   5   5         84.65        136.28         9.72 o                         
   7   5   5         77.30        133.43        12.71 o                         
  -7   6   5         55.73         78.74         6.81 o                         
  -6   6   5         33.81         32.32         4.33 o                         
  -5   6   5         68.00         95.34         8.23 o                         
  -4   6   5         43.36         78.44         5.49 o                         
  -3   6   5         33.04         37.60         4.60 o                         
  -2   6   5         20.22         21.03         3.46 o                         
  -1   6   5         44.34         36.47         5.13 o                         
   0   6   5       1215.11       1061.77        51.46 o                         
   1   6   5          6.07         17.06         4.19 o                         
   2   6   5          0.18         11.96         3.71 o                         
   3   6   5        336.17        316.32        19.24 o                         
   4   6   5         39.62         57.91         7.03 o                         
   5   6   5         44.74         44.88         4.51 o                         
   6   6   5         33.79         28.63         4.97 o                         
  -5   7   5          5.66         33.88         6.22 o                         
  -4   7   5         20.47         26.11         4.01 o                         
  -3   7   5        118.51        128.47        11.51 o                         
  -2   7   5        878.60        925.45        46.44 o                         
  -1   7   5        259.68        321.31        26.63 o                         
   0   7   5         14.63          9.09         8.20 o                         
   1   7   5         22.82         57.75        11.47 o                         
   2   7   5         44.29         41.63         9.12 o                         
   3   7   5         12.67         16.84         6.62 o                         
   4   7   5        135.99        150.42        11.39 o                         
   5   7   5         18.63         33.40         6.09 o                         
  -2   8   5        281.63        260.63        22.29 o                         
  -1   8   5         73.73         86.68        13.72 o                         
   0   8   5        413.03        467.82        48.30 o                         
  -9   0   6        226.42        306.23        36.80 o                         
  -8   0   6        103.47         39.94         7.10 o                         
  -7   0   6          6.52         14.09         2.74 o                         
  -6   0   6         30.86          6.63         1.60 o                         
  -5   0   6         36.44         26.90         2.40 o                         
  -4   0   6       1451.59       1461.37        45.57 o                         
  -3   0   6       4803.17       5034.11       111.33 o                         
  -2   0   6         85.14         75.83         2.25 o                         
  -1   0   6       3542.90       3428.95       126.96 o                         
   1   0   6      10385.49      10385.02       262.30 o                         
   1   0   6       1048.23       1433.71        52.81 o                         
   2   0   6         81.26        126.84         9.95 o                         
   3   0   6        285.61        273.15         7.64 o                         
   4   0   6        463.72        569.46        15.69 o                         
   5   0   6        290.41        355.42         9.26 o                         
   6   0   6        198.98        187.86         6.34 o                         
   7   0   6        272.25        301.41        15.66 o                         
   9   0   6        149.92        163.31        27.42 o                         
  -9   1   6         90.49        118.61        13.89 o                         
  -8   1   6        178.15        207.17        10.90 o                         
  -7   1   6         61.53         65.74         4.15 o                         
  -6   1   6        165.69        130.58         3.91 o                         
  -5   1   6        749.68        746.04        13.68 o                         
  -4   1   6         63.15        114.59         4.47 o                         
  -3   1   6        433.50        463.14         9.51 o                         
  -2   1   6        725.37        797.37        15.22 o                         
  -1   1   6        705.82        782.27        15.72 o                         
   0   1   6         19.73         28.25         0.96 o                         
   1   1   6       2614.42       2428.84        47.33 o                         
   2   1   6         35.05         41.88         1.47 o                         
   3   1   6       4397.24       4243.56        82.45 o                         
   4   1   6        217.44        229.43         4.53 o                         
   5   1   6       1471.40       1289.67        24.42 o                         
   6   1   6        522.21        484.12        11.13 o                         
   7   1   6         48.85         77.04         4.79 o                         
   8   1   6        538.06        422.82        40.43 o                         
   9   1   6         19.58         12.15        10.77 o                         
  -8   2   6          6.16          2.99         5.21 o                         
  -7   2   6        152.00        145.37         6.46 o                         
  -6   2   6         42.17         60.03         2.37 o                         
  -5   2   6        204.25        218.08         4.22 o                         
  -4   2   6        471.53        513.02         9.28 o                         
  -3   2   6        705.52        626.59        11.71 o                         
  -2   2   6       3052.04       3115.63        54.05 o                         
  -1   2   6          4.01         11.81         0.77 o                         
   0   2   6       4803.66       4843.66        88.47 o                         
   1   2   6         69.42        111.23         2.59 o                         
   2   2   6       5226.50       4987.01       100.40 o                         
   3   2   6         79.50         83.40         3.00 o                         
   4   2   6        494.77        519.39        10.87 o                         
   5   2   6        467.70        435.82        10.16 o                         
   6   2   6        200.62        199.20         8.34 o                         
   7   2   6          4.11         12.99         3.33 o                         
   8   2   6         36.74         11.36         4.22 o                         
  -9   3   6          1.81          4.04         6.37 o                         
  -8   3   6        223.58        205.53        12.61 o                         
  -7   3   6         24.38         26.09         2.97 o                         
  -6   3   6        173.28        124.58         4.48 o                         
  -5   3   6       1057.60        883.37        19.97 o                         
  -4   3   6        490.73        487.47         9.47 o                         
  -3   3   6       1496.51       1356.94        29.77 o                         
  -2   3   6        830.03        817.05        17.81 o                         
  -1   3   6        315.66        388.18         8.49 o                         
   0   3   6          3.68          6.94         0.63 o                         
   1   3   6        324.56        351.40         6.85 o                         
   2   3   6         32.26         38.81         1.33 o                         
   3   3   6        389.84        402.34         8.24 o                         
   4   3   6          2.72          8.50         1.11 o                         
   5   3   6        350.11        392.02        12.56 o                         
   6   3   6        579.36        563.99        22.34 o                         
   7   3   6        316.95        331.62        20.88 o                         
   9   3   6         54.72        142.36        31.11 o                         
  -9   4   6        175.39        237.18        32.86 o                         
  -8   4   6         22.35         20.29         4.12 o                         
  -7   4   6         61.95         54.24         5.55 o                         
  -6   4   6         48.19         24.15         2.80 o                         
  -5   4   6         53.73         60.88         3.29 o                         
  -4   4   6        318.92        283.42         8.68 o                         
  -3   4   6         17.12         12.86         1.15 o                         
  -2   4   6       3033.21       2636.28        64.84 o                         
  -1   4   6        734.35        523.16        10.21 o                         
   0   4   6        489.29        505.17         9.14 o                         
   1   4   6          1.78          8.40         1.06 o                         
   2   4   6          5.08          7.87         0.91 o                         
   3   4   6         37.62         31.77         1.63 o                         
   4   4   6         84.06         70.71         3.76 o                         
   5   4   6        331.25        340.89        14.19 o                         
   6   4   6         66.89         35.93         5.24 o                         
   7   4   6         57.74        204.89        19.46 o                         
   8   4   6        140.25        211.03        33.77 o                         
  -8   5   6         31.59        123.15        11.65 o                         
  -7   5   6          5.28         15.33         2.92 o                         
  -6   5   6         42.57         75.81         5.96 o                         
  -5   5   6         67.13         51.04         4.88 o                         
  -4   5   6         30.07         30.02         3.48 o                         
  -3   5   6          7.22          9.37         2.08 o                         
  -2   5   6         11.04         23.89         1.93 o                         
  -1   5   6         27.49         35.18         2.02 o                         
   0   5   6          3.50          0.45         1.29 o                         
   1   5   6         95.26        118.72         5.19 o                         
   2   5   6        151.22        176.20         5.72 o                         
   3   5   6          0.26          4.74         1.96 o                         
   4   5   6          7.02         33.33         3.59 o                         
   5   5   6        135.66        259.07        18.02 o                         
   6   5   6        109.83        144.40         9.90 o                         
   7   5   6          6.09         19.28         4.61 o                         
  -7   6   6         64.33         95.21         8.93 o                         
  -6   6   6          1.94          1.34         3.56 o                         
  -5   6   6        132.45        146.53         8.37 o                         
  -4   6   6         73.94        118.24         8.51 o                         
  -3   6   6        109.69        104.44         7.00 o                         
  -2   6   6        120.83         98.22         6.13 o                         
  -1   6   6         13.50         17.22         4.03 o                         
   0   6   6         28.30         39.66         4.54 o                         
   1   6   6         63.18         80.49         6.46 o                         
   2   6   6        238.59        198.92        16.42 o                         
   3   6   6         14.41         22.84         5.90 o                         
   4   6   6         93.08        111.72         8.76 o                         
   5   6   6         39.70         79.21         5.32 o                         
   6   6   6          0.16         11.78         4.53 o                         
  -5   7   6         54.93         51.69         6.13 o                         
  -4   7   6        136.32        122.97         8.70 o                         
  -3   7   6         95.50         93.48        10.54 o                         
  -2   7   6        141.32        156.89        10.41 o                         
  -1   7   6        210.98        225.56        15.71 o                         
   0   7   6          2.44          3.82         6.25 o                         
   1   7   6        138.42        130.88        12.04 o                         
   3   7   6         11.29         17.03         5.77 o                         
   4   7   6         38.73         81.23         9.52 o                         
   5   7   6        214.89        222.82        14.68 o                         
  -2   8   6         25.08         27.99         7.82 o                         
  -1   8   6         16.86         22.14         7.46 o                         
   0   8   6          0.04         11.92        13.45 o                         
   1   8   6         89.64        119.71        24.52 o                         
  -9   1   7         63.07         99.30        12.07 o                         
  -8   1   7         30.48          7.68         3.49 o                         
  -7   1   7         17.14         19.89         2.62 o                         
  -6   1   7          0.10          6.98         1.26 o                         
  -5   1   7       1500.53       1530.97        30.62 o                         
  -4   1   7       3343.02       3260.72        62.75 o                         
  -3   1   7         80.74         83.73         6.21 o                         
  -2   1   7       1739.54       1608.52        32.15 o                         
  -1   1   7        264.10        376.96         7.88 o                         
   0   1   7          2.12          1.95         0.57 o                         
   1   1   7        941.37       1029.39        20.40 o                         
   2   1   7         39.59         41.29         1.04 o                         
   3   1   7        424.15        389.99        23.70 o                         
   4   1   7         75.88         65.21         1.76 o                         
   5   1   7         93.71         83.62         5.32 o                         
   6   1   7         42.59         44.22         3.45 o                         
   7   1   7        488.02        462.33        17.47 o                         
   8   1   7        107.90        109.93        22.99 o                         
   9   1   7         62.42         35.75        14.06 o                         
  -9   2   7         36.47         37.48        11.05 o                         
  -8   2   7         37.71         44.91         6.64 o                         
  -7   2   7         62.85         60.07         4.29 o                         
  -6   2   7        555.99        525.06        12.99 o                         
  -5   2   7        477.48        414.59         7.85 o                         
  -4   2   7        322.35        307.98         6.60 o                         
  -3   2   7        144.56        139.54         2.99 o                         
  -2   2   7        280.55        332.57         6.61 o                         
  -1   2   7        563.75        644.75        16.40 o                         
   0   2   7        528.46        508.30         9.65 o                         
   1   2   7        863.78        914.01        19.62 o                         
   2   2   7        205.29        289.95         7.07 o                         
   3   2   7         21.76         30.62         1.33 o                         
   4   2   7         42.27         45.59         1.82 o                         
   5   2   7         24.46         20.75         2.53 o                         
   6   2   7          7.79         14.14         2.72 o                         
   7   2   7         77.43         88.95         7.11 o                         
   8   2   7        215.86        297.64        66.54 o                         
   9   2   7        151.12        156.10        43.89 o                         
  -9   3   7         20.88         12.32         6.14 o                         
  -8   3   7         75.51         83.04         8.43 o                         
  -7   3   7         86.04         79.83         4.66 o                         
  -6   3   7        384.90        406.78        12.74 o                         
  -5   3   7        770.98        815.12        19.07 o                         
  -4   3   7          4.16         45.13         1.91 o                         
  -3   3   7        879.49        805.59        17.23 o                         
  -2   3   7       1542.33       1453.72        30.10 o                         
  -1   3   7       1663.11       1623.94        43.52 o                         
   0   3   7          0.06         -0.60         0.60 o                         
   1   3   7        282.67        238.75         5.05 o                         
   2   3   7         13.66         17.09         0.92 o                         
   3   3   7         33.19         46.57         1.86 o                         
   4   3   7        451.95        446.71        10.52 o                         
   5   3   7        469.51        498.70        20.93 o                         
   6   3   7       1029.16       1082.26        48.44 o                         
   7   3   7        429.01        425.76        31.22 o                         
   9   3   7          6.16         39.99        15.91 o                         
  -8   4   7        170.10        290.12        26.69 o                         
  -7   4   7         11.84         22.04         3.44 o                         
  -6   4   7         69.65         94.27         4.96 o                         
  -5   4   7         68.97         72.52         3.87 o                         
  -4   4   7        460.61        387.60        10.13 o                         
  -3   4   7        208.81        198.35         5.00 o                         
  -2   4   7        132.95        179.78         4.49 o                         
  -1   4   7          9.64         10.12         0.91 o                         
   0   4   7        190.03        160.00         3.34 o                         
   1   4   7          7.02          9.45         0.94 o                         
   2   4   7         64.04         56.01         1.93 o                         
   3   4   7        124.80        138.62         4.50 o                         
   4   4   7        185.52        191.31         8.40 o                         
   5   4   7        110.15         95.87         5.09 o                         
   6   4   7        247.63        266.91        16.73 o                         
   7   4   7        364.44        485.13        18.64 o                         
   8   4   7         17.33         19.77         6.66 o                         
  -8   5   7        154.68        209.46        20.29 o                         
  -7   5   7         37.85         46.77         5.21 o                         
  -6   5   7         17.26         12.91         2.80 o                         
  -5   5   7          1.93          5.33         2.90 o                         
  -4   5   7        146.70        136.33         6.82 o                         
  -3   5   7          5.48          3.76         1.97 o                         
  -2   5   7        917.98        763.92        26.49 o                         
  -1   5   7        539.85        430.20        16.40 o                         
   0   5   7         63.85         45.37         2.53 o                         
   1   5   7        542.29        391.98        12.39 o                         
   2   5   7         94.14         79.27         4.26 o                         
   3   5   7         80.79         78.73         4.06 o                         
   4   5   7        211.06        206.30        13.00 o                         
   5   5   7       2787.54       2918.52       221.65 o                         
   6   5   7         29.66         24.87         3.88 o                         
   7   5   7         50.97         40.08         6.37 o                         
  -7   6   7         34.25         34.16         4.90 o                         
  -6   6   7          3.91          4.29         3.06 o                         
  -5   6   7        111.24        112.21         5.77 o                         
  -4   6   7         77.94        109.48         8.32 o                         
  -3   6   7        180.82        158.73         8.66 o                         
  -2   6   7          1.12          7.41         2.41 o                         
  -1   6   7         86.08         97.07        11.14 o                         
   0   6   7        356.70        294.61        13.21 o                         
   1   6   7        112.54         90.66         6.85 o                         
   2   6   7        167.15        152.75        12.06 o                         
   3   6   7        429.20        310.72        34.43 o                         
   4   6   7        289.07        323.85        17.56 o                         
   5   6   7         71.74         76.83         6.71 o                         
   6   6   7        343.97        383.71        17.18 o                         
  -5   7   7        160.95        194.02        14.39 o                         
  -4   7   7         42.94         29.12         3.93 o                         
  -1   0   8        703.24       1290.17        81.60 o                         
  -3   0  10          1.11          1.99         0.70 o                         
  -5   0  12         44.24         44.62         3.84 o                         
  -7   0  14          2.94          4.45         3.05 o                         
  -9   0  16          2.05          4.16        13.59 o                         
   9   0   0         20.42         12.77         4.25 o                         
   7   0   2         50.78          6.11         2.96 o                         
   3   0   6         28.90         31.01         2.22 o                         
  -3   7   7          7.92         15.13         4.80 o                         
  -2   7   7        229.80        243.43        13.54 o                         
  -1   7   7         40.12         49.73         7.48 o                         
   0   7   7         11.92         17.14         5.45 o                         
   1   7   7         99.77        131.83        16.21 o                         
   2   7   7        179.72        193.52        29.25 o                         
   3   7   7         50.25         63.83        16.16 o                         
   4   7   7         79.74         99.42         8.91 o                         
  -2   8   7         56.75         68.44        12.89 o                         
  -1   8   7         56.00         86.83        13.21 o                         
   0   8   7         61.32         58.13        12.12 o                         
   1   8   7        104.79        151.04        26.19 o                         
  -9   0   8         72.80         94.35        10.18 o                         
  -8   0   8        853.54        796.15        57.52 o                         
  -7   0   8        259.66        242.21        12.76 o                         
  -6   0   8        442.63        465.96        25.34 o                         
  -5   0   8          2.58          7.71         1.31 o                         
  -4   0   8       2083.87       2255.41        58.26 o                         
  -3   0   8       2443.20       2198.89        57.19 o                         
  -2   0   8        544.71        466.00        11.61 o                         
  -1   0   8       6876.57       5756.13       293.94 o                         
   1   0   8       2538.36       2303.80        57.80 o                         
   2   0   8       3531.55       3721.72       107.05 o                         
   3   0   8        681.76        772.86        20.52 o                         
   4   0   8        296.86        305.78         9.16 o                         
   5   0   8       1646.58       1812.57        47.88 o                         
   6   0   8        498.14        511.23        21.93 o                         
   7   0   8       1105.16        990.80        63.01 o                         
   9   0   8        316.55        150.98        27.34 o                         
 -10   1   8         47.93         64.73        19.16 o                         
  -9   1   8        143.77        177.33        22.43 o                         
  -8   1   8         21.90         66.19         6.28 o                         
  -7   1   8        145.45        121.26         5.58 o                         
  -6   1   8         11.56          2.89         0.97 o                         
  -5   1   8        257.48        238.46         4.95 o                         
  -4   1   8       1535.24       1624.53        33.19 o                         
  -3   1   8         12.46         21.29         0.96 o                         
  -2   1   8        137.70        114.69         2.29 o                         
  -1   1   8       4024.29       3569.21        93.86 o                         
   0   1   8         62.48         58.10         1.50 o                         
   1   1   8       1550.02       1328.31        27.58 o                         
   2   1   8        204.13        182.59         3.76 o                         
   3   1   8          5.87         13.98         0.87 o                         
   4   1   8         89.98         85.35         2.35 o                         
   5   1   8        502.45        502.43        12.29 o                         
   6   1   8        321.26        333.09        12.67 o                         
   7   1   8        105.81        107.09         6.77 o                         
   8   1   8        558.98        634.98        63.01 o                         
   9   1   8        222.51        153.63        29.09 o                         
  -8   2   8         87.80         73.57        11.58 o                         
  -7   2   8        130.98        160.49         6.39 o                         
  -6   2   8        120.74        124.40         3.96 o                         
  -5   2   8        910.39        891.37        16.99 o                         
  -4   2   8        132.47        125.70         2.80 o                         
  -3   2   8        922.50        876.90        16.36 o                         
  -2   2   8       4493.33       4214.80        80.26 o                         
  -1   2   8        738.20        782.09        17.35 o                         
   0   2   8        479.49        457.01         9.07 o                         
   1   2   8        107.93        142.60         3.23 o                         
   2   2   8       1828.73       1719.81        36.76 o                         
   3   2   8        668.66        662.96        14.61 o                         
   4   2   8         22.11         18.91         1.29 o                         
   5   2   8         42.54         45.89         2.37 o                         
   6   2   8         26.43         36.48         3.75 o                         
   7   2   8        439.94        442.58        20.64 o                         
   8   2   8        215.01        202.73        25.48 o                         
   9   2   8        108.47        170.47        39.95 o                         
  -9   3   8          5.39         21.15         6.53 o                         
  -8   3   8         55.04         66.41         9.17 o                         
  -7   3   8        419.47        334.95        12.95 o                         
  -6   3   8        982.27        962.81        29.12 o                         
  -5   3   8         40.92         55.57         3.06 o                         
  -4   3   8        907.42        885.13        19.12 o                         
  -3   3   8        127.70        117.60         2.78 o                         
  -2   3   8         31.07         21.71         1.14 o                         
  -1   3   8         81.37         93.36         2.46 o                         
   0   3   8         12.60         20.94         1.01 o                         
   1   3   8        530.05        560.57        10.06 o                         
   2   3   8        180.14        180.30         3.89 o                         
   3   3   8         68.62         55.51         1.91 o                         
   4   3   8          7.92         15.65         1.45 o                         
   5   3   8        716.86        739.88        30.14 o                         
   6   3   8          8.74         27.34         3.57 o                         
   7   3   8        596.85        793.57        67.91 o                         
  -8   4   8        581.37        439.41        28.43 o                         
  -7   4   8         55.15        101.79         9.91 o                         
  -6   4   8        455.07        328.90        12.01 o                         
  -5   4   8          7.64          8.18         1.88 o                         
  -4   4   8         51.06         63.03         3.31 o                         
  -3   4   8        637.73        614.36        15.13 o                         
  -2   4   8         48.41         39.94         1.72 o                         
  -1   4   8         35.56         19.90         1.19 o                         
   0   4   8        182.02        229.72         4.65 o                         
   1   4   8         67.81         46.58         1.62 o                         
   2   4   8        127.10        155.20         4.33 o                         
   3   4   8        185.09        193.74         5.37 o                         
   4   4   8        543.35        480.26        17.24 o                         
   5   4   8         42.03         18.19         3.30 o                         
   6   4   8          8.64         15.42         4.56 o                         
   7   4   8         75.77        114.04         9.82 o                         
   8   4   8         28.64         47.30        13.20 o                         
  -8   5   8         69.91         79.64        16.21 o                         
  -7   5   8        148.89        189.25         8.25 o                         
  -6   5   8         17.66         29.22         3.39 o                         
  -5   5   8         42.06         53.01         5.43 o                         
  -4   5   8         31.33         62.45         7.40 o                         
  -3   5   8          7.01          3.56         1.94 o                         
  -2   5   8        100.32        123.97         5.07 o                         
  -1   5   8        120.64        126.82         5.54 o                         
   0   5   8         40.66         27.88         2.22 o                         
   1   5   8        113.11        110.06         5.54 o                         
   2   5   8          6.55         10.89         2.06 o                         
   3   5   8         92.00        120.68         5.48 o                         
   4   5   8        589.67        447.26        24.55 o                         
   5   5   8        163.59        190.57        14.27 o                         
   6   5   8          1.02         12.01         3.80 o                         
   7   5   8         70.74        114.72         8.60 o                         
  -7   6   8         43.08         37.04         5.02 o                         
  -6   6   8          5.68          4.10         3.35 o                         
  -5   6   8          2.77         18.95         3.08 o                         
  -4   6   8        177.73        178.12         7.82 o                         
  -3   6   8        172.32        170.37         9.06 o                         
  -2   6   8        540.62        453.02        21.53 o                         
  -1   6   8         11.76         14.67         3.55 o                         
   0   6   8         15.69         72.83        10.48 o                         
   1   6   8         24.10         15.08         4.02 o                         
   2   6   8        324.87        271.02        14.96 o                         
   3   6   8         83.03        132.40         8.26 o                         
   4   6   8          1.98         36.93         3.93 o                         
   5   6   8          6.09         12.73         3.80 o                         
   6   6   8        211.61        315.26        16.20 o                         
  -5   7   8         38.58         43.25         5.07 o                         
  -4   7   8         17.87         24.14         3.56 o                         
  -3   7   8         44.16         53.00         6.07 o                         
  -2   7   8         89.44         89.88         8.15 o                         
  -1   7   8        224.33        214.32        15.80 o                         
   0   7   8        132.96        118.74         9.43 o                         
   1   7   8        145.02        219.51        16.35 o                         
   2   7   8          1.24          5.44         9.06 o                         
   3   7   8         80.63         76.61         7.50 o                         
   4   7   8         19.53         26.58         6.31 o                         
  -2   8   8         42.01         42.35        11.09 o                         
  -1   8   8        733.66        705.68        42.43 o                         
   0   8   8         30.21         52.12        11.00 o                         
   1   8   8        134.86        128.05        24.58 o                         
  -9   1   9        254.31        248.61        23.85 o                         
  -8   1   9        440.94        359.82        15.97 o                         
  -7   1   9        205.56        179.88         7.17 o                         
  -6   1   9         42.20         24.20         1.68 o                         
  -5   1   9        143.44        142.65         3.36 o                         
  -4   1   9       1901.19       1849.33        34.99 o                         
  -3   1   9        526.39        380.69        23.32 o                         
  -2   1   9          5.04         10.63         0.71 o                         
  -1   1   9       1412.34       1388.82        36.39 o                         
   0   1   9          7.07         12.06         0.58 o                         
   1   1   9        117.45        144.79         3.34 o                         
   2   1   9       1062.38       1029.15        20.46 o                         
   3   1   9       1144.64       1066.63        21.35 o                         
   4   1   9        269.32        272.03         5.97 o                         
   5   1   9         89.96         95.76         3.32 o                         
   6   1   9         42.59         49.50         4.78 o                         
   7   1   9        414.12        388.32        41.22 o                         
   8   1   9        190.17        210.60        32.97 o                         
   9   1   9        140.21         75.53        15.23 o                         
  -9   2   9         79.07        110.55        22.78 o                         
  -8   2   9         22.71         51.06         6.35 o                         
  -7   2   9         32.59         34.49         3.08 o                         
  -6   2   9        514.29        525.17        13.50 o                         
  -5   2   9        157.96        173.18         3.59 o                         
  -4   2   9       1009.72       1033.54        17.63 o                         
  -3   2   9        769.03        724.43        12.56 o                         
  -2   2   9        231.38        309.01         7.31 o                         
  -1   2   9        569.47        561.49        12.61 o                         
   0   2   9        892.84        805.35        15.08 o                         
   1   2   9        754.14        656.08        15.00 o                         
   2   2   9       2367.57       2286.17        54.71 o                         
   3   2   9       1244.07       1310.01        27.50 o                         
   4   2   9        238.36        215.58         5.81 o                         
   5   2   9          0.82          8.05         1.33 o                         
   6   2   9         70.84         77.70         5.06 o                         
   7   2   9        904.93        872.61        42.12 o                         
   8   2   9         55.61         56.61         8.23 o                         
   9   2   9        583.88        573.40        89.76 o                         
  -9   3   9         36.12         21.30         6.23 o                         
  -8   3   9         20.40          5.25         4.79 o                         
  -7   3   9        323.65        327.01        11.96 o                         
  -6   3   9        530.74        537.61        17.42 o                         
  -5   3   9        387.03        373.58         9.43 o                         
  -4   3   9        489.30        490.31        11.06 o                         
  -3   3   9         39.41         55.79         2.10 o                         
  -2   3   9          7.20         12.78         1.00 o                         
  -1   3   9        215.93        200.79         4.01 o                         
   0   3   9         16.59         20.40         1.02 o                         
   1   3   9       2331.97       2220.30        44.27 o                         
   2   3   9         14.24         29.67         1.22 o                         
   3   3   9         45.88         51.11         1.91 o                         
   4   3   9        288.27        269.48         6.36 o                         
   5   3   9        102.59        143.53         7.23 o                         
   6   3   9        185.97        224.75        13.22 o                         
   7   3   9        592.60        877.68        46.86 o                         
   8   3   9         93.39        158.15        25.05 o                         
  -8   4   9         21.73         27.71         3.55 o                         
  -7   4   9        216.88        171.47         7.99 o                         
  -6   4   9         52.54         90.78         6.75 o                         
  -5   4   9        239.45        251.08         9.81 o                         
  -4   4   9        257.35        257.77        11.22 o                         
  -3   4   9         20.15         31.26         1.79 o                         
  -2   4   9          6.86          9.40         1.05 o                         
  -1   4   9         28.11         27.68         1.35 o                         
   0   4   9         72.13         87.48         2.42 o                         
   1   4   9         87.59         97.69         2.55 o                         
   2   4   9         25.41         33.01         1.71 o                         
   3   4   9        612.28        559.89        14.96 o                         
   4   4   9        238.56        239.80         9.18 o                         
   5   4   9         77.46         80.25         5.51 o                         
   6   4   9        277.88        527.08        17.54 o                         
   7   4   9         42.27         71.45         6.93 o                         
   8   4   9         93.11        131.22        13.89 o                         
  -8   5   9        200.21        205.02        11.05 o                         
  -7   5   9         44.65         61.56         5.32 o                         
  -6   5   9         25.95         37.55         3.48 o                         
  -5   5   9         35.18         55.57         4.92 o                         
  -4   5   9        745.60        700.16        30.46 o                         
  -3   5   9          2.10          6.79         2.10 o                         
  -2   5   9         34.80         38.55         2.99 o                         
  -1   5   9        154.49        127.21         4.81 o                         
   0   5   9          9.32          8.24         1.68 o                         
   1   5   9         33.02         41.30         3.02 o                         
   2   5   9         69.79         64.58         3.67 o                         
   3   5   9        392.31        357.21        12.87 o                         
   4   5   9         24.07         27.37         4.29 o                         
   5   5   9        156.64        380.36        25.20 o                         
   6   5   9        106.31        126.96         8.01 o                         
   7   5   9         95.87        108.95         9.92 o                         
  -6   6   9         20.48         19.04         3.32 o                         
  -5   6   9         27.46         23.69         3.01 o                         
  -4   6   9         93.77        108.00         6.26 o                         
  -3   6   9        129.55        133.84         7.42 o                         
  -2   6   9        157.26        129.17         8.01 o                         
  -1   6   9         21.24         15.31         3.56 o                         
   0   6   9        640.91        559.07        29.66 o                         
   1   6   9         82.72         85.24         8.15 o                         
   2   6   9        363.14        316.99        15.02 o                         
   3   6   9        594.89        637.61        21.71 o                         
   4   6   9        819.98        863.60        40.45 o                         
   5   6   9         91.62        117.82         6.88 o                         
   6   6   9        471.33        537.59        22.68 o                         
  -5   7   9        148.49        158.46         8.21 o                         
  -4   7   9         39.41         17.51         3.33 o                         
  -3   7   9          4.70          2.58         3.52 o                         
  -2   7   9        192.44        175.82        15.76 o                         
  -1   7   9        312.21        334.76        29.43 o                         
   0   7   9        244.61        265.72        22.31 o                         
   1   7   9       1551.94       1589.97       109.29 o                         
   2   7   9         20.43         33.38        17.09 o                         
   3   7   9          0.65          2.00         5.36 o                         
   4   7   9          0.91         -0.96         4.98 o                         
  -1   8   9        229.85        240.62        20.77 o                         
   0   8   9        912.18        829.50        49.62 o                         
   1   8   9          5.42          0.44        13.29 o                         
  -9   0  10        408.17        424.19        25.20 o                         
  -8   0  10         10.91          5.48         4.68 o                         
  -7   0  10        546.37        569.81        26.19 o                         
  -6   0  10         39.34         25.73         2.85 o                         
  -5   0  10       2996.89       2906.73       111.35 o                         
  -4   0  10         47.68         34.28         4.54 o                         
  -3   0  10         11.42         12.90         2.11 o                         
  -2   0  10       4111.62       4249.24       102.80 o                         
  -1   0  10       2584.17       2121.21       136.71 o                         
  -1   0  10        264.71        330.20         8.70 o                         
   1   0  10       1870.53       1898.33        52.63 o                         
   2   0  10       2411.43       2465.78        57.98 o                         
   3   0  10       2162.67       2170.21        68.86 o                         
   4   0  10        392.81        324.58         8.97 o                         
   5   0  10       1362.68       1337.68        39.79 o                         
   6   0  10        634.58        726.73        67.65 o                         
   8   0  10        120.30         34.58        10.17 o                         
   9   0  10        233.57         97.68        23.24 o                         
 -10   1  10        160.07        258.12        35.43 o                         
  -9   1  10        172.24        188.10        19.85 o                         
  -8   1  10          9.93         35.16         4.69 o                         
  -7   1  10         16.87         19.96         2.55 o                         
  -6   1  10         24.63         34.75         1.93 o                         
  -5   1  10        271.57        243.54         5.37 o                         
  -4   1  10         23.60         43.54         1.73 o                         
  -3   1  10       3881.27       3785.92        69.15 o                         
  -2   1  10         21.40         33.65         1.10 o                         
  -1   1  10        132.84        102.28         2.39 o                         
   0   1  10          1.61          3.89         0.63 o                         
   1   1  10        100.33        132.15         2.89 o                         
   2   1  10        164.18        173.74         4.58 o                         
   3   1  10        228.18        310.32         8.99 o                         
   4   1  10        879.42        927.92        21.64 o                         
   5   1  10       1415.59       1421.63        37.96 o                         
   6   1  10         66.28         18.76         3.32 o                         
   7   1  10        306.05        216.43        28.43 o                         
   8   1  10        508.45        522.41        55.28 o                         
   9   1  10        436.93        180.38        28.22 o                         
  -9   2  10        115.23        113.71        10.91 o                         
  -8   2  10         58.58         44.16         3.87 o                         
  -7   2  10        245.26        238.18         7.87 o                         
  -6   2  10        101.72        117.75         3.97 o                         
  -5   2  10        206.61        147.15         3.36 o                         
  -4   2  10        144.88        130.02         2.87 o                         
  -3   2  10          2.12         10.07         0.85 o                         
  -2   2  10       2164.48       2005.20        56.92 o                         
  -1   2  10         77.95        105.00         2.75 o                         
   0   2  10        430.48        393.15         7.65 o                         
   1   2  10        163.70        248.61         5.90 o                         
   2   2  10         62.43         47.23         1.59 o                         
   3   2  10        993.93        958.62        20.36 o                         
   4   2  10        244.37        200.39         5.56 o                         
   5   2  10        710.97        732.50        24.83 o                         
   6   2  10        271.32        247.94        12.99 o                         
   7   2  10       1007.64       1072.49        56.64 o                         
   8   2  10        153.51        155.90        14.41 o                         
   9   2  10         41.23         42.68         8.93 o                         
  -9   3  10        221.25        134.63        20.31 o                         
  -3   0  12         15.02         29.16         3.24 o                         
  -7   0  16         72.12         15.55         4.30 o                         
  -9   0  18          5.84         -1.97        13.78 o                         
   9   0   2         35.03         17.81         4.21 o                         
   7   0   4         23.79          6.02         2.90 o                         
   9   0   4         36.80         11.76         4.07 o                         
   5   0   6         28.79         10.62         1.97 o                         
   7   0   6         27.65          4.77         3.02 o                         
   5   0   8        163.08         61.41         4.77 o                         
   3   0  10        214.98         65.01         9.73 o                         
  -8   3  10         31.05         57.71         5.36 o                         
  -7   3  10        305.53        229.29         9.42 o                         
  -6   3  10         23.04         12.39         2.22 o                         
  -5   3  10        603.72        569.67        18.62 o                         
  -4   3  10          4.29          5.94         1.11 o                         
  -3   3  10        270.12        285.18         6.17 o                         
  -2   3  10        532.08        531.15        11.57 o                         
  -1   3  10        501.29        636.45        12.22 o                         
   0   3  10         48.02         51.16         1.50 o                         
   1   3  10        249.10        378.43         7.21 o                         
   2   3  10        295.14        319.71         6.51 o                         
   3   3  10        471.42        400.64         9.40 o                         
   4   3  10        391.33        404.39        10.53 o                         
   5   3  10       1454.01       1550.32        66.62 o                         
   6   3  10        838.16        768.69        31.94 o                         
   7   3  10        778.44        921.45        47.35 o                         
  -8   4  10        415.45        388.05        19.54 o                         
  -7   4  10        520.21        621.47        31.41 o                         
  -6   4  10         97.11         29.92         3.22 o                         
  -5   4  10         21.54         23.16         2.46 o                         
  -4   4  10        105.62         91.57         4.35 o                         
  -3   4  10         61.81         68.72         2.70 o                         
  -2   4  10         28.21         27.85         1.48 o                         
  -1   4  10        250.68        230.74         4.99 o                         
   0   4  10        109.88         69.81         2.27 o                         
   1   4  10         50.17         79.17         2.49 o                         
   2   4  10        105.66        107.73         3.83 o                         
   3   4  10        218.33        232.71         7.70 o                         
   4   4  10       1215.62       1184.36        46.80 o                         
   5   4  10         11.72         21.15         3.57 o                         
   6   4  10       5448.16       6611.33       343.64 o                         
   7   4  10        128.93        174.90        13.26 o                         
   8   4  10         31.94         23.36         9.18 o                         
  -8   5  10         92.53        147.37        10.61 o                         
  -7   5  10        104.46         95.38         5.79 o                         
  -6   5  10         63.59         77.33         4.87 o                         
  -5   5  10        126.58        104.00         6.60 o                         
  -4   5  10         66.75        101.10         6.06 o                         
  -3   5  10         19.71         23.44         2.53 o                         
  -2   5  10         16.94         23.93         2.41 o                         
  -1   5  10         59.54         66.61         3.53 o                         
   0   5  10          4.34          2.92         1.77 o                         
   1   5  10         32.96         25.81         2.62 o                         
   2   5  10        428.44        405.35        13.80 o                         
   3   5  10         28.30         37.22         3.39 o                         
   4   5  10        227.88        198.74         9.67 o                         
   5   5  10        554.70        665.58        21.58 o                         
   6   5  10         17.01         44.33         6.03 o                         
   7   5  10        127.50        165.14        12.03 o                         
  -6   6  10         10.04          5.45         2.56 o                         
  -5   6  10        405.68        459.88        17.48 o                         
  -4   6  10         79.29         91.68         6.38 o                         
  -3   6  10        187.24        147.53         8.54 o                         
  -2   6  10        345.17        296.68        18.68 o                         
  -1   6  10        192.92        164.93         9.14 o                         
   0   6  10        115.24        144.23         9.99 o                         
   1   6  10         74.91         93.76        10.49 o                         
   2   6  10         78.40         99.75         7.25 o                         
   3   6  10          3.43         11.76         4.18 o                         
   4   6  10        266.86        401.69        33.63 o                         
   5   6  10         13.15         37.54         5.09 o                         
  -5   7  10        129.58        133.32         7.32 o                         
  -4   7  10          5.67          8.98         2.74 o                         
  -3   7  10         20.29         19.68         3.85 o                         
  -2   7  10         11.67         23.96         5.42 o                         
  -1   7  10        228.45        314.59        19.49 o                         
   0   7  10        128.34        108.73         9.09 o                         
   1   7  10       1036.76       1007.15       100.01 o                         
   2   7  10         37.74         37.91        11.13 o                         
   3   7  10          0.14          3.97         5.56 o                         
   4   7  10         10.14         14.47         5.27 o                         
  -1   8  10         34.27         34.95        10.38 o                         
   0   8  10         26.54         35.90        12.44 o                         
 -10   1  11         25.68         63.12        19.76 o                         
  -9   1  11          3.90         12.31         3.14 o                         
  -8   1  11        248.74        264.44         8.82 o                         
  -7   1  11         29.41         10.84         2.32 o                         
  -6   1  11        263.24        260.94         8.48 o                         
  -5   1  11        326.07        242.73         5.42 o                         
  -4   1  11         75.03         59.15         1.66 o                         
  -3   1  11         19.68         38.34         1.27 o                         
  -2   1  11        609.63        641.54        13.02 o                         
  -1   1  11        715.62        562.77        18.11 o                         
   0   1  11        217.88        208.45         4.59 o                         
   1   1  11       3219.48       3000.16        83.56 o                         
   2   1  11        426.93        507.13        12.51 o                         
   3   1  11       5742.45       5516.71       141.07 o                         
   4   1  11        935.67        958.78        23.62 o                         
   5   1  11        276.29        187.79         7.23 o                         
   6   1  11          2.80         13.73         3.22 o                         
   7   1  11        209.69        195.90        26.79 o                         
   8   1  11         26.19         36.12         9.95 o                         
   9   1  11         93.12         25.89         8.60 o                         
  -9   2  11         57.89         57.64         4.89 o                         
  -8   2  11         45.36         89.97         5.23 o                         
  -7   2  11         56.96         74.22         3.92 o                         
  -6   2  11        269.78        292.54         8.42 o                         
  -5   2  11        712.39        631.66        15.51 o                         
  -4   2  11        150.19        158.22         3.71 o                         
  -3   2  11         84.67         98.07         4.57 o                         
  -2   2  11       1031.01       1156.62        33.72 o                         
  -1   2  11       1465.05       1425.47        31.02 o                         
   0   2  11       2820.51       3389.11        62.01 o                         
   1   2  11          4.77         10.38         0.83 o                         
   2   2  11         14.39         40.29         1.65 o                         
   3   2  11        365.46        416.29         9.77 o                         
   4   2  11        948.53        923.58        22.09 o                         
   5   2  11         55.54         84.38         6.98 o                         
   6   2  11        129.38        127.19        10.20 o                         
   7   2  11        646.23        835.38        53.18 o                         
   8   2  11        192.00        329.69        25.11 o                         
  -9   3  11         96.26         96.17        20.11 o                         
  -8   3  11        325.16        290.98        16.90 o                         
  -7   3  11        812.75        727.69        22.91 o                         
  -6   3  11         42.20         46.39         3.81 o                         
  -5   3  11        101.41        101.19         6.12 o                         
  -4   3  11        537.60        481.53        12.18 o                         
  -3   3  11         33.73         30.21         1.49 o                         
  -2   3  11         79.22        121.93         3.00 o                         
  -1   3  11       2431.83       2475.53        45.73 o                         
   0   3  11        158.72        170.58         3.56 o                         
   1   3  11        948.80        884.43        16.48 o                         
   2   3  11        126.39        117.82         2.68 o                         
   3   3  11         46.92         57.84         2.76 o                         
   4   3  11         32.74         90.78         4.57 o                         
   5   3  11        775.45        867.56        38.98 o                         
   6   3  11         41.68         44.23        11.32 o                         
   7   3  11        555.24        786.79        71.24 o                         
   8   3  11        334.99        446.03        38.71 o                         
  -8   4  11         66.76         91.35         6.50 o                         
  -7   4  11        148.27        148.45         7.88 o                         
  -6   4  11         12.63         18.83         3.55 o                         
  -5   4  11         97.28        105.67         4.78 o                         
  -4   4  11         45.69         51.33         3.41 o                         
  -3   4  11         57.89         53.19         2.37 o                         
  -2   4  11        242.02        226.47         6.07 o                         
  -1   4  11        470.20        382.11         8.27 o                         
   0   4  11         41.87         35.23         1.79 o                         
   1   4  11         43.01         39.51         1.80 o                         
   2   4  11         74.78         79.59         2.91 o                         
   3   4  11         19.80         20.04         2.27 o                         
   4   4  11        235.05        377.73        14.54 o                         
   5   4  11       2137.46       2014.19       158.54 o                         
   6   4  11        262.21        741.40        31.04 o                         
   7   4  11         54.21         20.02         5.00 o                         
  -7   5  11         57.26         80.87         8.39 o                         
  -6   5  11         10.66         12.77         2.64 o                         
  -5   5  11        319.31        351.46        15.21 o                         
  -4   5  11        714.34        651.25        22.98 o                         
  -3   5  11        338.81        287.06        11.01 o                         
  -2   5  11         55.57         54.28         3.31 o                         
  -1   5  11         10.23         12.95         2.23 o                         
   0   5  11          8.62         12.57         2.04 o                         
   1   5  11         43.96         51.37         3.46 o                         
   2   5  11         50.85         55.92         3.75 o                         
   3   5  11       1349.06       1169.63        41.80 o                         
   4   5  11        544.89        506.81        24.26 o                         
   5   5  11        295.67        421.16        17.09 o                         
   6   5  11        603.08        684.65        23.63 o                         
   7   5  11        179.28        191.79        10.20 o                         
  -6   6  11          4.59          4.69         2.69 o                         
  -5   6  11         21.24         30.75         3.09 o                         
  -4   6  11         52.72         42.09         3.36 o                         
  -3   6  11        388.26        388.36        20.19 o                         
  -2   6  11        684.76        572.78        26.51 o                         
  -1   6  11         97.72         98.64         7.68 o                         
   0   6  11       1085.95       1002.54        42.24 o                         
   1   6  11        292.73        276.58        18.41 o                         
   2   6  11        113.75        162.39         9.97 o                         
   3   6  11        244.02        256.80        12.85 o                         
   4   6  11         26.25         26.24         4.28 o                         
   5   6  11        487.32        548.93        22.86 o                         
  -5   7  11         30.73         41.82         6.83 o                         
  -4   7  11         62.72         69.39         5.59 o                         
  -3   7  11         25.30         17.14         4.05 o                         
  -2   7  11        199.65        198.26        14.73 o                         
  -1   7  11        874.00        974.38        55.82 o                         
   0   7  11         30.91         22.78         6.69 o                         
   1   7  11         33.30         51.53         6.06 o                         
   2   7  11        155.25        130.26        11.62 o                         
   3   7  11        101.96        128.92        10.52 o                         
   4   7  11        298.54        261.18        14.18 o                         
 -10   0  12        501.32        629.60        59.54 o                         
  -9   0  12        127.02        165.79        14.28 o                         
  -8   0  12         83.09         72.64         6.49 o                         
  -7   0  12        125.77        126.49         8.39 o                         
  -6   0  12         97.53         83.86         5.65 o                         
  -5   0  12        425.41        425.76        12.67 o                         
  -4   0  12        983.47       1036.15        28.22 o                         
  -3   0  12        146.19        191.90         5.76 o                         
  -2   0  12       2235.51       2249.28        63.65 o                         
  -1   0  12       1042.64       1066.31        69.55 o                         
  -1   0  12        106.96        180.40         4.77 o                         
   1   0  12        579.63        490.38        21.83 o                         
   1   0  12         57.85         66.97        13.41 o                         
   2   0  12        502.65        499.90        13.29 o                         
   3   0  12       6335.08       6546.78       202.13 o                         
   4   0  12        245.42        212.68         6.96 o                         
   5   0  12       1117.61       1098.45        42.42 o                         
   8   0  12        256.20         96.39        15.83 o                         
   9   0  12        203.30         58.12        21.08 o                         
  -9   1  12          1.21          7.47         2.89 o                         
  -8   1  12          6.56          9.86         2.50 o                         
  -7   1  12        411.42        382.78        12.87 o                         
  -6   1  12         64.85         41.37         2.28 o                         
  -5   1  12        679.02        645.35        16.29 o                         
  -4   1  12         20.78         27.56         1.45 o                         
  -3   1  12        377.06        384.05         8.20 o                         
  -2   1  12         27.31         70.07         2.69 o                         
  -1   1  12        327.97        460.38        10.87 o                         
   0   1  12         24.73         27.58         1.07 o                         
   1   1  12        424.42        499.91        11.43 o                         
   2   1  12        259.13        305.98        12.15 o                         
   3   1  12       9095.11       9565.19       262.78 o                         
   4   1  12       1564.71       1556.13        37.72 o                         
   5   1  12        514.96        522.24        22.52 o                         
   6   1  12        402.69        357.15        21.78 o                         
   7   1  12         41.61         32.37         6.35 o                         
   8   1  12        289.86        180.89        45.97 o                         
  -9   2  12        179.66        186.18        16.60 o                         
  -8   2  12        200.38        156.08         7.83 o                         
  -7   2  12        120.47        115.43         5.82 o                         
  -6   2  12        343.88        302.11        12.12 o                         
  -5   2  12        215.27        224.47         6.77 o                         
  -4   2  12         99.02        111.91         3.07 o                         
  -3   2  12       1048.61        963.94        20.99 o                         
  -2   2  12         60.42         87.01         2.39 o                         
  -1   2  12         12.38         25.42         1.26 o                         
   0   2  12        848.24        833.25        16.26 o                         
   1   2  12        482.47        491.45        10.29 o                         
   2   2  12       2346.93       2409.95        54.45 o                         
   3   2  12       1877.95       1920.13        41.79 o                         
   4   2  12        126.37        121.51         3.81 o                         
   5   2  12        579.14        608.13        25.25 o                         
   6   2  12        349.73        307.42        32.94 o                         
   7   2  12        142.13        275.34        22.37 o                         
   8   2  12         10.94         28.73         5.71 o                         
  -9   3  12         61.47         92.80        26.54 o                         
  -8   3  12          6.58         18.43         3.60 o                         
  -7   3  12         81.76        115.65         7.78 o                         
  -6   3  12        506.87        497.47        17.71 o                         
  -5   3  12        895.63        776.20        32.00 o                         
  -4   3  12          3.30          8.74         1.24 o                         
  -3   3  12         71.49         55.57         2.01 o                         
  -2   3  12        362.32        352.94         7.68 o                         
  -1   3  12        142.47        163.18         3.35 o                         
   0   3  12        304.68        314.26         5.99 o                         
   1   3  12        239.95        209.31         4.52 o                         
   2   3  12        322.14        365.12         7.95 o                         
   3   3  12         51.38         40.36         1.85 o                         
   4   3  12        778.85        802.22        31.33 o                         
   5   3  12       1328.10       1296.05        56.68 o                         
   6   3  12        215.07        197.76        10.98 o                         
   7   3  12         17.39         14.10         5.65 o                         
   8   3  12        126.89        111.89        18.66 o                         
  -8   4  12        223.16        187.30        12.68 o                         
  -7   4  12        649.49        623.99        29.74 o                         
  -6   4  12        607.14        548.62        19.68 o                         
  -5   4  12        196.42        206.05         8.85 o                         
  -4   4  12         79.60         44.34         3.38 o                         
  -3   4  12        247.24        214.05         7.75 o                         
  -2   4  12        437.79        349.69         8.74 o                         
  -1   4  12         13.16         20.42         1.38 o                         
   0   4  12       1251.22       1112.76        24.18 o                         
   1   4  12        424.79        384.77         9.16 o                         
   2   4  12         89.31         88.79         3.95 o                         
   3   4  12        373.87        331.15        12.46 o                         
   4   4  12       6003.96       5570.90       235.15 o                         
   5   4  12        144.40        183.01        28.46 o                         
   6   4  12       1223.89       1618.47        50.37 o                         
   7   4  12         37.93         72.53         7.94 o                         
  -7   5  12         54.43         54.53         4.41 o                         
  -6   5  12         99.11        125.32         7.31 o                         
  -5   5  12        446.96        364.68        10.11 o                         
  -4   5  12        306.41        262.29        10.49 o                         
  -3   5  12        127.36        132.51         6.26 o                         
  -2   5  12        250.41        235.50         8.37 o                         
  -1   5  12          7.01          9.64         2.15 o                         
   0   5  12          2.94          1.25         1.69 o                         
   1   5  12        147.66        139.11         6.63 o                         
   2   5  12        597.90        531.81        21.81 o                         
   3   5  12        219.23        306.14        18.74 o                         
   4   5  12       1613.26       1709.39        68.43 o                         
   5   5  12        447.74        560.09        34.85 o                         
   6   5  12         27.47         29.25         6.80 o                         
  -6   6  12          0.10         21.36         2.92 o                         
  -5   6  12        133.12        151.77         6.41 o                         
  -4   6  12          3.00         37.78         3.78 o                         
  -3   6  12        111.90        121.65         5.59 o                         
  -2   6  12          9.76         34.66         5.50 o                         
  -1   6  12         69.79         84.75         7.43 o                         
   0   6  12        576.37        591.67        26.92 o                         
   1   6  12         59.63         63.33         7.68 o                         
   2   6  12       2321.30       2607.19        86.47 o                         
   3   6  12        868.12        891.92        45.61 o                         
   4   6  12         37.53         64.64         5.86 o                         
   5   6  12        110.03        144.65         9.61 o                         
  -4   7  12         12.85         11.36         3.26 o                         
  -3   7  12          1.35          1.35         3.73 o                         
  -2   7  12         48.67         37.87         5.56 o                         
  -1   7  12        178.05        200.40        15.68 o                         
   0   7  12         18.88         26.65         5.77 o                         
   1   7  12        539.60        498.47        32.69 o                         
   2   7  12        198.85        172.99        11.41 o                         
   3   7  12        271.19        260.44        15.81 o                         
  -9   1  13         17.12         12.68         3.01 o                         
  -8   1  13         72.37        126.65         4.96 o                         
  -7   1  13         85.92         98.67         5.13 o                         
  -6   1  13          5.32          7.00         1.77 o                         
  -5   1  13         50.97         10.19         1.14 o                         
  -1   0  14         57.26         74.19         2.54 o                         
  -5   0  16          3.26          6.86         1.65 o                         
  -7   0  18         96.37         18.78        10.85 o                         
  -5   0  18          0.02          2.26         5.02 o                         
  -9   0  20          4.59          1.72        15.04 o                         
  -7   0  20         67.16          4.70         5.32 o                         
   9   0   6         14.96          8.09         3.76 o                         
   7   0   8        110.61         11.74         3.50 o                         
  -4   1  13        465.80        467.31         9.73 o                         
  -3   1  13       1081.47        998.45        19.73 o                         
  -2   1  13       2177.18       2134.58        43.07 o                         
  -1   1  13       2011.80       1719.56        45.36 o                         
   0   1  13         17.96         18.96         1.02 o                         
   1   1  13        348.81        504.36        12.29 o                         
   2   1  13        886.03       1016.50        21.66 o                         
   3   1  13       2946.97       2965.44        75.58 o                         
   4   1  13         19.79         26.12         1.83 o                         
   5   1  13        250.81        185.74         8.46 o                         
   6   1  13         19.18         26.46         4.45 o                         
   7   1  13         70.90         51.60         6.78 o                         
   8   1  13          9.11         11.24         4.41 o                         
  -9   2  13        343.64        329.31        39.43 o                         
  -8   2  13         11.49         17.23         3.37 o                         
  -7   2  13         17.50         30.29         4.23 o                         
  -6   2  13          3.43          5.63         2.87 o                         
  -5   2  13         18.81         16.71         1.58 o                         
  -4   2  13         41.07         29.54         1.97 o                         
  -3   2  13       1518.72       1380.08        29.47 o                         
  -2   2  13        116.83        133.96         3.04 o                         
  -1   2  13        688.88        804.92        16.40 o                         
   0   2  13       1344.42       1684.15        31.97 o                         
   1   2  13        881.44        854.65        15.93 o                         
   2   2  13        642.49        633.70        14.30 o                         
   4   2  13        676.54        616.67        19.00 o                         
   5   2  13         38.28         49.62         4.69 o                         
   6   2  13         13.55         19.77         5.21 o                         
   7   2  13         26.98         23.61         6.47 o                         
   8   2  13        154.71        188.13        20.25 o                         
  -9   3  13         26.51         40.46        16.16 o                         
  -8   3  13         64.31         97.76         5.83 o                         
  -7   3  13        123.44        152.63         9.97 o                         
  -6   3  13        549.21        487.00        19.04 o                         
  -5   3  13        533.32        539.24        22.14 o                         
  -4   3  13        238.74        232.53         6.80 o                         
  -3   3  13         47.53         51.22         2.35 o                         
  -2   3  13         40.75         59.08         2.26 o                         
  -1   3  13         85.57        113.94         2.61 o                         
   0   3  13        565.48        602.63        11.91 o                         
   1   3  13       4899.07       4654.65        96.37 o                         
   2   3  13       1559.66       1597.83        39.00 o                         
   3   3  13        252.21        265.12         6.98 o                         
   4   3  13        562.75        561.50        26.35 o                         
   5   3  13        128.91        106.82        19.60 o                         
   6   3  13        660.26        900.47        49.39 o                         
   7   3  13         67.20        107.09        13.58 o                         
   8   3  13        193.13        233.84        17.20 o                         
  -8   4  13         67.60         78.29         6.34 o                         
  -7   4  13        167.33        188.07         9.60 o                         
  -6   4  13         28.55         15.79         3.64 o                         
  -5   4  13        396.31        424.01        14.89 o                         
  -4   4  13        401.17        452.63        18.57 o                         
  -3   4  13        433.40        472.60        18.69 o                         
  -2   4  13         26.86         30.03         1.62 o                         
  -1   4  13        130.75        164.18         4.78 o                         
   0   4  13        318.58        337.81         7.93 o                         
   1   4  13        312.07        253.49         6.19 o                         
   2   4  13         19.12         16.07         2.42 o                         
   3   4  13        283.14        286.86        10.89 o                         
   4   4  13        239.84        319.41        18.85 o                         
   5   4  13        151.37        182.84        11.25 o                         
   6   4  13        335.43        657.35        28.78 o                         
   7   4  13        435.96        520.67        24.97 o                         
  -7   5  13          0.77          4.30         2.81 o                         
  -6   5  13        104.57        117.13         5.82 o                         
  -5   5  13       1578.63       1677.59        43.69 o                         
  -4   5  13        125.88        128.81         7.12 o                         
  -3   5  13        183.82        189.85         8.04 o                         
  -2   5  13          8.31         12.87         2.20 o                         
  -1   5  13        548.57        544.63        22.90 o                         
   0   5  13          4.05          3.05         1.80 o                         
   1   5  13        421.07        409.50        16.17 o                         
   2   5  13        190.10        130.96         7.81 o                         
   3   5  13       2254.32       1985.60        91.86 o                         
   4   5  13        316.90        368.99        13.27 o                         
   5   5  13       1142.12       1253.25        40.82 o                         
   6   5  13         28.04         35.24         4.45 o                         
  -6   6  13         53.69         38.82         3.38 o                         
  -5   6  13         45.38         43.00         3.41 o                         
  -4   6  13        983.39        908.86        24.85 o                         
  -3   6  13         10.10         19.00         3.15 o                         
  -2   6  13         13.28         28.74         5.05 o                         
  -1   6  13        178.55        173.78        13.79 o                         
   0   6  13         68.36        107.26         8.12 o                         
   1   6  13        328.64        376.57        20.46 o                         
   2   6  13        892.05        938.24        43.73 o                         
   3   6  13        187.52        187.33         8.91 o                         
   4   6  13         86.57         78.12         5.75 o                         
   5   6  13        111.35        120.87         8.66 o                         
  -4   7  13          5.32          2.67         3.60 o                         
  -3   7  13          0.66          2.60         3.72 o                         
  -2   7  13        384.91        373.31        18.49 o                         
  -1   7  13         55.51        104.93         8.24 o                         
   0   7  13        279.60        277.03        26.21 o                         
   1   7  13        811.02        770.88        56.66 o                         
   2   7  13        156.80        111.91         7.77 o                         
   3   7  13          7.66         20.18         6.01 o                         
  -9   0  14        413.31        444.97        32.70 o                         
  -8   0  14        372.61        351.39        15.90 o                         
  -7   0  14         28.92         83.39         6.81 o                         
  -6   0  14        216.40        180.34        12.43 o                         
  -5   0  14       2087.29       1918.78        63.66 o                         
  -4   0  14         38.48         36.81         2.38 o                         
  -3   0  14       3468.96       3329.06        93.79 o                         
  -2   0  14        342.07        346.09        10.64 o                         
  -1   0  14        553.58        483.73        19.65 o                         
   1   0  14         44.04         44.74         5.65 o                         
   1   0  14        437.41        380.42        25.37 o                         
   2   0  14       1298.73       1175.15        38.96 o                         
   3   0  14       1321.26       1265.44        92.81 o                         
   4   0  14        516.06        452.83        25.60 o                         
   6   0  14          5.48         14.40         8.09 o                         
   7   0  14         29.11         40.44        10.63 o                         
   8   0  14        227.49         80.97        13.76 o                         
  -9   1  14         86.96        103.27         7.16 o                         
  -8   1  14        143.27        113.32         5.55 o                         
  -7   1  14         68.95         38.37         3.52 o                         
  -6   1  14        350.49        349.01        13.03 o                         
  -5   1  14        304.64        254.73         6.74 o                         
  -4   1  14         86.99         64.78         4.70 o                         
  -2   1  14       2223.34       2212.53        45.83 o                         
  -1   1  14       3087.51       3111.65        75.99 o                         
   0   1  14         97.61         93.28         2.64 o                         
   1   1  14       3531.00       3805.47        79.50 o                         
   2   1  14        238.56        255.66         6.84 o                         
   3   1  14        619.13        660.85        17.70 o                         
   4   1  14        499.33        477.90        13.48 o                         
   5   1  14          8.67          7.37         2.68 o                         
   6   1  14        548.78        425.36        24.76 o                         
   7   1  14         24.36         42.46         7.05 o                         
   8   1  14         11.41          9.64         4.18 o                         
  -9   2  14        179.06        171.37        19.18 o                         
  -8   2  14        351.30        326.53        11.25 o                         
  -7   2  14          8.06         20.53         3.57 o                         
  -6   2  14         26.18         27.07         4.12 o                         
  -5   2  14          6.95          6.39         1.42 o                         
  -4   2  14         26.74          7.82         1.05 o                         
  -3   2  14       2098.35       1917.06        41.06 o                         
  -2   2  14       1597.54       1661.78        39.44 o                         
  -1   2  14         90.25        156.30         4.18 o                         
   0   2  14       2969.70       3393.79        61.75 o                         
   1   2  14        613.93        585.77        11.19 o                         
   2   2  14        783.39        741.75        18.01 o                         
   3   2  14       1388.89       1255.76        36.78 o                         
   4   2  14         63.17         75.38         3.85 o                         
   5   2  14         74.64         82.90         5.73 o                         
   6   2  14         48.98         54.55         6.94 o                         
   7   2  14         53.21         65.36         8.27 o                         
   8   2  14        196.88        217.68        28.05 o                         
  -9   3  14        199.84        209.54        30.86 o                         
  -8   3  14         38.65         68.87         4.73 o                         
  -7   3  14        744.25        702.33        21.37 o                         
  -6   3  14         35.27         34.86         4.01 o                         
  -5   3  14        598.18        621.35        30.49 o                         
  -4   3  14         42.99         15.46         2.16 o                         
  -3   3  14        438.90        354.29         9.23 o                         
  -2   3  14         84.05        115.10         3.38 o                         
  -1   3  14        494.84        719.63        16.64 o                         
   0   3  14         45.75         54.66         1.93 o                         
   1   3  14        320.72        400.43         8.29 o                         
   2   3  14         60.87         79.80         2.72 o                         
   3   3  14        134.97        140.44         4.92 o                         
   4   3  14         19.90         20.26         3.14 o                         
   5   3  14        130.35        193.40        13.01 o                         
   6   3  14        372.62        401.36        23.77 o                         
   7   3  14        134.86        152.56        12.19 o                         
   8   3  14        193.82        149.91        20.20 o                         
  -8   4  14         68.76         68.40         4.85 o                         
  -7   4  14         56.05         32.99         3.58 o                         
  -6   4  14         80.72         93.73         5.25 o                         
  -5   4  14         22.24         26.87         2.98 o                         
  -4   4  14        140.34        141.37         8.35 o                         
  -3   4  14        192.89        193.14         8.93 o                         
  -2   4  14         29.65         33.82         1.79 o                         
  -1   4  14        282.17        227.40         6.09 o                         
   0   4  14        697.96        525.72        12.85 o                         
   1   4  14        152.18        128.02         4.83 o                         
   2   4  14        359.77        422.52        16.57 o                         
   3   4  14         84.69         81.78         6.76 o                         
   4   4  14         97.23         90.90        27.60 o                         
   5   4  14         19.81         25.08         2.91 o                         
   6   4  14        100.85        103.60         7.11 o                         
   7   4  14        122.86        149.12        11.73 o                         
  -7   5  14         78.17         73.54         5.52 o                         
  -6   5  14          9.93         10.28         2.75 o                         
  -5   5  14         69.56        131.62         6.01 o                         
  -4   5  14         29.33         34.26         3.85 o                         
  -3   5  14        321.30        315.88        11.31 o                         
  -2   5  14        440.47        419.09        17.53 o                         
  -1   5  14        150.15        147.78         8.27 o                         
   0   5  14         65.97         54.33         3.24 o                         
   1   5  14        398.47        349.24        12.46 o                         
   2   5  14        441.63        410.50        16.83 o                         
   3   5  14        147.74        148.49         9.31 o                         
   4   5  14        247.62        331.81        12.97 o                         
   5   5  14        208.42        355.61        19.60 o                         
   6   5  14         22.92         22.07         4.23 o                         
  -6   6  14         73.02         97.29         5.40 o                         
  -5   6  14         76.44         68.94         3.82 o                         
  -4   6  14        131.70        147.67         5.50 o                         
  -3   6  14        565.24        554.14        16.65 o                         
  -2   6  14        814.60        886.89        32.20 o                         
  -1   6  14       1146.89        985.39        49.06 o                         
   0   6  14       4440.83       4284.39       321.15 o                         
   1   6  14          2.35         15.19         3.52 o                         
   2   6  14        716.94        736.44        36.24 o                         
   3   6  14         68.74         67.97         4.83 o                         
   4   6  14          5.08          6.83         4.27 o                         
   5   6  14          0.61          1.89         4.41 o                         
  -4   7  14         20.12         21.16         3.93 o                         
  -3   7  14         10.79         10.31         3.51 o                         
  -2   7  14        288.29        293.88        16.93 o                         
  -1   7  14       1228.99       1126.81        56.87 o                         
   0   7  14        252.12        201.38        12.84 o                         
   1   7  14       1563.31       1157.67        67.67 o                         
   2   7  14        167.42        154.55         9.17 o                         
   3   7  14         55.66         45.37         6.83 o                         
  -9   1  15         55.93         58.89         4.76 o                         
  -8   1  15         12.40         53.02         4.00 o                         
  -7   1  15        297.46        303.82        17.80 o                         
  -6   1  15        254.33        214.82         8.31 o                         
  -5   1  15        159.16         71.83         3.27 o                         
  -4   1  15        105.58         78.59         5.42 o                         
  -3   1  15       6034.77       5672.30       116.02 o                         
  -2   1  15        199.88        259.96         5.71 o                         
  -1   1  15       1190.62       1478.99        43.76 o                         
   0   1  15         17.98         25.85         1.25 o                         
   1   1  15       1120.58       1353.43        28.81 o                         
   2   1  15        414.18        459.01         9.81 o                         
   3   1  15        519.04        433.02        11.28 o                         
   4   1  15        441.80        361.89        13.92 o                         
   5   1  15         10.75          1.73         2.65 o                         
   6   1  15          0.14         12.93         4.14 o                         
   7   1  15         72.40         73.59        10.40 o                         
   8   1  15         82.68         44.75         5.78 o                         
  -9   2  15         33.08         42.27         5.36 o                         
  -8   2  15         40.70         50.91         3.98 o                         
  -7   2  15         46.51         48.96         6.09 o                         
  -6   2  15         56.44         68.01         5.92 o                         
  -5   2  15         72.65         10.01         2.05 o                         
  -4   2  15        342.48        296.25         7.90 o                         
  -3   2  15        520.94        603.39        13.81 o                         
  -2   2  15         96.26        128.37         3.68 o                         
  -1   2  15       1388.87       1279.72        29.35 o                         
   0   2  15       1725.68       1735.70        32.36 o                         
   1   2  15        165.29        168.10         3.66 o                         
   2   2  15       2560.42       2539.58        68.00 o                         
   3   2  15        120.16        149.98         5.25 o                         
   4   2  15          4.90         10.63         2.40 o                         
   5   2  15        153.90        157.63        13.31 o                         
   6   2  15         23.25         18.87         4.90 o                         
   7   2  15          0.66          4.40         4.10 o                         
   8   2  15         71.43         69.73         9.30 o                         
  -9   3  15        135.13        136.97        17.69 o                         
  -8   3  15        225.29        178.26         6.43 o                         
  -7   3  15        739.28        791.49        26.45 o                         
  -6   3  15        643.20        636.61        32.94 o                         
  -5   3  15        191.32        142.62         7.06 o                         
  -4   3  15          9.42         17.71         1.97 o                         
  -3   3  15         63.26         75.77         2.62 o                         
  -2   3  15       2436.55       2196.43        58.70 o                         
  -1   3  15       1446.77       1245.21        28.00 o                         
   0   3  15        174.66        160.42         4.01 o                         
   1   3  15          4.67         14.11         1.22 o                         
   2   3  15         43.20         51.80         1.98 o                         
   3   3  15         13.10         16.30         1.97 o                         
   4   3  15        362.74        413.57        16.69 o                         
   5   3  15        545.26        598.65        23.65 o                         
   6   3  15        295.60        405.90        28.61 o                         
   7   3  15         19.07         39.19         6.19 o                         
  -8   4  15        151.45        154.68         7.14 o                         
  -7   4  15        229.43        207.13         7.55 o                         
  -6   4  15        232.05        424.93        38.65 o                         
  -5   4  15         94.70        160.77         8.52 o                         
  -4   4  15        198.16        351.94        36.56 o                         
  -3   4  15        554.12        480.55        17.05 o                         
  -2   4  15         98.99         99.40         4.95 o                         
  -1   4  15        248.23        258.13         9.01 o                         
   0   4  15        245.61        261.37         7.46 o                         
   1   4  15          4.40          7.60         1.86 o                         
   2   4  15         37.14         26.94         2.71 o                         
   3   4  15        141.87        144.19         6.65 o                         
   4   4  15        327.04        352.23        14.63 o                         
   5   4  15         86.38         76.15         5.08 o                         
   6   4  15         75.66         94.25         7.18 o                         
   7   4  15         58.46         81.51         8.48 o                         
  -7   5  15          7.12          7.35         2.59 o                         
  -6   5  15         21.53         14.95         2.85 o                         
  -5   5  15        323.18        324.95         8.90 o                         
  -4   5  15       1157.95       1052.59        35.36 o                         
  -3   5  15       1666.23       1576.20        56.60 o                         
  -2   5  15        138.51        157.18         8.36 o                         
  -1   5  15        555.26        507.84        19.96 o                         
   0   5  15         49.03         31.01         2.75 o                         
   1   5  15         60.46         47.39         3.60 o                         
   2   5  15         17.00         14.24         3.53 o                         
   3   5  15        378.85        354.43        20.65 o                         
   4   5  15         20.88         16.11         2.92 o                         
   5   5  15       1414.75       1373.48       123.51 o                         
   6   5  15        158.48        138.83         7.79 o                         
  -6   6  15        346.48        289.90        11.93 o                         
  -5   6  15          5.07         17.39         2.61 o                         
  -4   6  15        162.22        149.38         5.61 o                         
  -3   6  15         88.20         85.76         6.79 o                         
  -2   6  15       1136.84       1112.24        32.53 o                         
  -1   6  15         11.29         21.89         3.37 o                         
   0   6  15         11.26         50.97         4.73 o                         
   1   6  15        233.05        233.28        11.90 o                         
   2   6  15         35.12         59.62         4.99 o                         
   3   6  15        354.81        358.08        19.19 o                         
   4   6  15        229.57        206.50         7.62 o                         
  -4   7  15        107.93         81.80         6.75 o                         
  -1   0  16        160.13        225.37         9.08 o                         
  -3   0  18         21.35         12.04         3.23 o                         
  -5   0  20         70.27         16.48        10.22 o                         
  -7   0  22          0.05          7.50         5.78 o                         
   9   0   8         31.70          0.25         3.31 o                         
   7   0  10         82.48         12.60         4.69 o                         
   9   0  10         23.32         12.47         3.95 o                         
   5   0  12        110.39          4.88         2.03 o                         
   7   0  12         80.84         11.16         2.76 o                         
   5   0  14         42.89          6.81         3.03 o                         
  -3   7  15         59.55         48.72         5.13 o                         
  -2   7  15        164.02        137.29         8.13 o                         
  -1   7  15        614.59        558.74        25.33 o                         
   0   7  15          1.81          4.89         4.51 o                         
   1   7  15        144.41        142.66         9.31 o                         
   2   7  15        149.74        118.48         8.88 o                         
  -9   0  16         19.59         85.87        10.49 o                         
  -8   0  16        983.49       1032.79        29.42 o                         
  -7   0  16        702.37        801.81        43.03 o                         
  -6   0  16         83.27         40.75         6.12 o                         
  -5   0  16         32.36         36.33         2.77 o                         
  -4   0  16        713.68        853.45        33.44 o                         
  -3   0  16       7178.72       7835.05       255.79 o                         
  -2   0  16        745.70        763.35        22.45 o                         
  -1   0  16       1558.87       1492.03        49.32 o                         
   1   0  16        105.31        133.17         8.44 o                         
   2   0  16        598.01        413.58        39.39 o                         
   5   0  16         10.09          7.34         6.16 o                         
   7   0  16         77.08         65.27        14.83 o                         
   8   0  16         28.43          9.31         7.35 o                         
  -9   1  16          6.26         26.29         3.60 o                         
  -8   1  16        283.74        229.10        11.02 o                         
  -7   1  16        163.75        197.32        11.42 o                         
  -6   1  16        639.24        713.08        26.61 o                         
  -5   1  16       1717.78       1570.91        63.68 o                         
  -4   1  16        980.80        927.57        28.96 o                         
  -3   1  16       2475.04       2509.93        57.88 o                         
  -2   1  16        976.47       1143.56        23.43 o                         
  -1   1  16       3251.61       3294.54        80.67 o                         
   0   1  16          1.37          3.44         0.83 o                         
   1   1  16         37.69         63.89         2.09 o                         
   2   1  16         35.23         55.83         2.70 o                         
   3   1  16          0.25          3.82         1.21 o                         
   4   1  16          2.63          5.71         2.08 o                         
   5   1  16         32.47         34.19         3.91 o                         
   6   1  16         68.32         37.24         5.13 o                         
   7   1  16         89.11         67.89         7.86 o                         
   8   1  16          3.97          2.31         5.29 o                         
  -9   2  16        269.26        325.63        19.14 o                         
  -8   2  16         83.97         87.74         4.90 o                         
  -7   2  16        120.43        130.44         8.40 o                         
  -6   2  16         28.40         10.29         3.42 o                         
  -5   2  16         82.38         98.28         6.11 o                         
  -4   2  16        267.37        267.95         7.31 o                         
  -3   2  16       3935.35       3496.90        74.52 o                         
  -2   2  16        236.82        271.88         5.84 o                         
  -1   2  16         87.01        104.62         2.84 o                         
   0   2  16        192.85        219.29         4.88 o                         
   1   2  16        171.81        253.28         5.99 o                         
   2   2  16        237.35        237.88         5.53 o                         
   3   2  16         99.30        114.00         4.81 o                         
   4   2  16         92.24        118.68         6.75 o                         
   5   2  16        115.72        123.74         9.61 o                         
   6   2  16          7.52          3.94         3.80 o                         
   7   2  16         49.13         43.54         5.26 o                         
   8   2  16        103.40         89.23        15.69 o                         
  -8   3  16        174.95        153.16         9.05 o                         
  -7   3  16        115.28        138.69         5.67 o                         
  -6   3  16        874.44        797.33        35.68 o                         
  -5   3  16        971.54        899.67        42.62 o                         
  -4   3  16        184.30        186.33         8.70 o                         
  -3   3  16        708.77        505.26        13.66 o                         
  -2   3  16        558.21        532.90        13.68 o                         
  -1   3  16         44.90         67.08         2.36 o                         
   0   3  16          5.84          5.52         1.10 o                         
   1   3  16         60.26         68.82         2.74 o                         
   2   3  16        187.82        168.32         6.61 o                         
   3   3  16         69.20         81.30         4.54 o                         
   4   3  16        152.87        170.63         7.74 o                         
   5   3  16         97.51         82.45         9.47 o                         
   6   3  16        119.05        158.95        12.80 o                         
   7   3  16        179.61        189.24        13.24 o                         
  -8   4  16        195.45        190.40        12.55 o                         
  -7   4  16         21.76         33.54         2.88 o                         
  -6   4  16       1133.06        862.74        21.29 o                         
  -5   4  16        842.33        723.48        26.97 o                         
  -4   4  16       6677.92       5965.08       225.70 o                         
  -3   4  16        103.19        127.30         5.43 o                         
  -2   4  16        887.08        880.30        30.73 o                         
  -1   4  16          8.73         22.18         2.33 o                         
   0   4  16        378.23        354.01        12.75 o                         
   1   4  16         49.48         55.33         3.25 o                         
   2   4  16        136.31        143.94         7.19 o                         
   3   4  16         13.73         13.88         2.83 o                         
   4   4  16        408.52        363.86        13.58 o                         
   5   4  16         90.35        115.00         5.10 o                         
   6   4  16         32.76         26.00         4.22 o                         
  -7   5  16         41.40         36.22         4.32 o                         
  -6   5  16         36.11         71.63         5.29 o                         
  -5   5  16        580.31        556.75        12.85 o                         
  -4   5  16        538.01        629.47        14.99 o                         
  -3   5  16        923.55        899.40        26.38 o                         
  -2   5  16        773.42        640.17        31.93 o                         
  -1   5  16         30.85         21.93         3.44 o                         
   0   5  16          2.30          2.12         1.98 o                         
   1   5  16          3.90          8.67         2.34 o                         
   2   5  16        397.70        335.63        13.39 o                         
   3   5  16         50.57         47.67         3.04 o                         
   4   5  16         86.03         82.68         4.25 o                         
   5   5  16        144.18        193.90         9.85 o                         
   6   5  16          5.24         13.34         4.57 o                         
  -5   6  16         50.91         20.10         2.70 o                         
  -4   6  16         21.15         12.16         2.44 o                         
  -3   6  16        855.72        797.92        24.43 o                         
  -2   6  16        358.44        406.19        13.12 o                         
  -1   6  16         28.97         39.93         4.10 o                         
   0   6  16         83.20        106.32         7.01 o                         
   1   6  16         49.84         67.15         4.79 o                         
   2   6  16        351.27        370.89        16.79 o                         
   3   6  16         24.07         29.23         3.95 o                         
   4   6  16         32.80         38.94         4.31 o                         
  -3   7  16         24.70         22.04         4.64 o                         
  -2   7  16        630.43        508.50        31.08 o                         
  -1   7  16        121.61        113.73         8.48 o                         
   0   7  16         28.82         17.62         5.05 o                         
   1   7  16        176.38        161.88        14.08 o                         
   2   7  16          9.28         10.18         5.11 o                         
  -9   1  17         22.59         18.18         3.09 o                         
  -8   1  17         25.88         52.26         3.13 o                         
  -7   1  17        554.96        567.92        32.14 o                         
  -6   1  17         22.21         31.34         3.76 o                         
  -5   1  17         97.47         93.66         6.16 o                         
  -4   1  17          2.93          7.67         1.32 o                         
  -3   1  17       1184.04       1097.30        23.57 o                         
  -2   1  17        599.62        577.10        12.31 o                         
  -1   1  17        342.64        310.79         6.57 o                         
   0   1  17         70.48         66.95         2.15 o                         
   1   1  17         52.88         87.44         2.72 o                         
   2   1  17        710.51        625.65        17.38 o                         
   3   1  17          2.82          2.41         1.22 o                         
   4   1  17         91.16         86.31         5.70 o                         
   5   1  17        384.02        335.73        51.80 o                         
   6   1  17          2.80          4.80         3.97 o                         
   7   1  17         12.48          3.60         4.07 o                         
   8   1  17        188.60        105.08        14.81 o                         
  -9   2  17         31.01        131.16         9.22 o                         
  -8   2  17        305.68        332.08        10.86 o                         
  -7   2  17        494.60        514.85        12.78 o                         
  -6   2  17        367.63        376.43        21.08 o                         
  -5   2  17         81.19         49.81         4.30 o                         
  -4   2  17        552.22        436.06        13.58 o                         
  -3   2  17        484.79        497.81        13.12 o                         
  -2   2  17       1369.86       1351.65        33.09 o                         
  -1   2  17       1660.78       1542.68        45.02 o                         
   0   2  17       1244.75       1288.09        31.10 o                         
   1   2  17         35.21         54.78         1.99 o                         
   2   2  17        217.35        188.76         4.71 o                         
   3   2  17        104.83        125.63         6.46 o                         
   4   2  17         15.08         17.91         2.94 o                         
   5   2  17         72.50         81.10         7.06 o                         
   6   2  17         14.33         13.92         3.84 o                         
   7   2  17         46.20         29.20         4.76 o                         
  -8   3  17        216.73        248.56         8.85 o                         
  -7   3  17        170.15        150.77         6.17 o                         
  -6   3  17        391.35        490.61        29.95 o                         
  -5   3  17        935.41        860.08        42.31 o                         
  -4   3  17         64.39         18.52         2.68 o                         
  -3   3  17        234.04        222.45         8.34 o                         
  -2   3  17         67.41         57.63         2.12 o                         
  -1   3  17        421.79        368.69        10.50 o                         
   0   3  17         80.14         75.94         3.51 o                         
   1   3  17        812.66        807.35        25.28 o                         
   2   3  17        141.42        140.28         5.61 o                         
   3   3  17        259.61        308.86        10.64 o                         
   4   3  17         65.06         64.24         4.97 o                         
   5   3  17         58.61         75.57         4.65 o                         
   6   3  17        390.57        370.70        28.98 o                         
   7   3  17         35.83          7.84         4.21 o                         
  -8   4  17         10.75          8.32         3.25 o                         
  -7   4  17         15.27         12.68         2.50 o                         
  -6   4  17        475.39        622.79        17.17 o                         
  -5   4  17        952.50        928.56        41.32 o                         
  -4   4  17         28.72        223.76        12.49 o                         
  -3   4  17        459.09        396.40        13.80 o                         
  -2   4  17         17.51         14.09         2.16 o                         
  -1   4  17         35.90         36.24         2.80 o                         
   0   4  17          3.76          3.16         1.73 o                         
   1   4  17         29.60         24.52         2.53 o                         
   2   4  17         69.37         93.31         6.11 o                         
   3   4  17         39.94         29.79         4.07 o                         
   4   4  17        174.17        241.57         8.55 o                         
   5   4  17         36.40         63.25         3.97 o                         
   6   4  17         18.43         11.37         3.58 o                         
  -7   5  17        109.06         84.36         5.54 o                         
  -6   5  17        198.62        138.07         6.21 o                         
  -5   5  17        193.26        210.54         6.64 o                         
  -4   5  17        610.08        592.43        12.92 o                         
  -3   5  17        127.76        148.64         6.90 o                         
  -2   5  17         10.34         13.75         3.85 o                         
  -1   5  17         32.92         31.57         3.75 o                         
   0   5  17         34.23         26.55         3.07 o                         
   1   5  17        185.50        149.21         6.98 o                         
   2   5  17        157.35        157.24         7.07 o                         
   3   5  17         93.07         91.29         3.79 o                         
   4   5  17         76.70         77.91         4.18 o                         
   5   5  17         14.41         13.70         3.22 o                         
  -5   6  17        219.56        208.74         9.41 o                         
  -4   6  17         26.33         23.57         2.67 o                         
  -3   6  17        127.97        148.81         6.84 o                         
  -2   6  17         20.96         36.54         3.85 o                         
  -1   6  17          9.52         17.60         3.57 o                         
   0   6  17        122.79        145.67        10.42 o                         
   1   6  17        116.32        108.82         6.81 o                         
   2   6  17         35.26         39.90         4.41 o                         
   3   6  17        118.24        123.87         5.96 o                         
   4   6  17        138.23        128.18         7.80 o                         
  -3   7  17        106.47        100.32         8.53 o                         
  -2   7  17         36.30         36.43         5.99 o                         
  -1   7  17         33.29         38.04         6.16 o                         
   0   7  17         13.09         10.65         7.32 o                         
   1   7  17        863.76        745.09        48.73 o                         
  -9   0  18         56.28         99.98        11.68 o                         
  -8   0  18        515.60        593.63        18.35 o                         
  -6   0  18        488.28        388.99        28.87 o                         
  -5   0  18          0.23          5.00         3.93 o                         
  -4   0  18       1016.13        942.98        37.03 o                         
  -3   0  18        204.06        197.46         8.05 o                         
  -2   0  18       1083.07       1126.68        34.80 o                         
  -1   0  18        354.30        262.66         7.93 o                         
  -1   0  18         36.29         32.73         5.97 o                         
   0   0  18          3.23          1.72         1.17 o                         
   1   0  18         65.89         61.44        11.38 o                         
   5   0  18         40.52         56.55        22.17 o                         
   6   0  18         32.49         11.14         5.40 o                         
   7   0  18        114.74         69.34        13.97 o                         
  -9   1  18         54.76        117.15        10.13 o                         
  -8   1  18        123.82         93.76         4.47 o                         
  -7   1  18         33.37         31.98         3.69 o                         
  -6   1  18        386.44        387.46        21.54 o                         
  -5   1  18        652.31        599.71        29.50 o                         
  -4   1  18        580.14        549.58        19.74 o                         
  -3   1  18        174.83        179.58         4.44 o                         
  -2   1  18         29.03         61.37         2.86 o                         
  -1   1  18        414.66        465.21        10.49 o                         
   0   1  18        178.30        183.97         4.36 o                         
   1   1  18        390.60        385.35         9.73 o                         
   2   1  18        169.68        141.19         4.75 o                         
   3   1  18         95.12        104.51         7.57 o                         
   4   1  18         14.48         29.28         5.60 o                         
   5   1  18         43.63         32.54         6.26 o                         
   6   1  18         67.21         47.08         6.70 o                         
   7   1  18         25.05         18.57         4.54 o                         
  -9   2  18        188.80        181.87        13.81 o                         
  -8   2  18        490.51        517.21        17.24 o                         
  -7   2  18        841.55        801.20        16.02 o                         
  -6   2  18        191.35        169.81         9.60 o                         
  -5   2  18         15.95          8.81         2.47 o                         
  -4   2  18        380.23        393.35        16.94 o                         
  -3   2  18        717.99        619.64        17.24 o                         
  -2   2  18        128.34        117.50         3.90 o                         
  -1   2  18        170.00        207.43         5.39 o                         
   0   2  18         37.63         50.28         2.35 o                         
   1   2  18         37.66         45.40         1.91 o                         
   2   2  18         27.48         37.75         1.82 o                         
   3   2  18         32.14         40.00         3.10 o                         
   4   2  18          2.10          6.11         2.71 o                         
   5   2  18        159.95        130.75         8.71 o                         
   6   2  18          2.89          0.17         3.84 o                         
   7   2  18        124.43         84.83         6.90 o                         
  -8   3  18        187.74        142.50         5.57 o                         
  -7   3  18         55.57          9.85         2.57 o                         
  -6   3  18       1175.27       1238.40        53.74 o                         
  -5   3  18       1031.88        908.26        52.28 o                         
  -4   3  18         27.58         15.02         2.71 o                         
  -3   3  18          3.95         12.84         2.37 o                         
  -2   3  18         79.36         65.57         3.04 o                         
  -1   3  18        259.53        243.68         6.91 o                         
   0   3  18          0.26          3.50         1.21 o                         
   1   3  18        165.60        177.22         8.48 o                         
   2   3  18        174.31        183.86         7.45 o                         
   3   3  18          7.96          7.92         2.48 o                         
   4   3  18          6.52          2.85         3.81 o                         
   5   3  18         52.65         91.30         5.29 o                         
   6   3  18        125.99        155.83        10.75 o                         
   7   3  18         38.97         58.90         6.48 o                         
  -7   4  18        468.83        410.26        11.75 o                         
  -6   4  18       1979.23       1954.58        50.80 o                         
  -5   4  18        543.06        598.69        17.62 o                         
  -4   4  18        859.87        768.14        35.09 o                         
  -3   4  18         14.90         12.02         2.44 o                         
  -2   4  18        137.00        140.35         7.46 o                         
  -1   4  18         16.32         11.67         2.29 o                         
   0   4  18        284.75        300.99        13.89 o                         
   1   4  18          0.31          3.29         2.18 o                         
   2   4  18        720.53        669.22        33.66 o                         
   3   4  18         17.65         27.72         4.26 o                         
   4   4  18         90.79        118.58         5.10 o                         
   5   4  18          5.15          6.25         3.05 o                         
   6   4  18         42.19         15.36         3.89 o                         
  -6   5  18        252.84        263.04        10.63 o                         
  -5   5  18        355.29        340.51        11.47 o                         
  -4   5  18        114.62         88.95         3.93 o                         
  -3   5  18        232.13        217.51         6.03 o                         
  -2   5  18        269.77        243.14        10.95 o                         
  -1   5  18         65.43         65.48         5.52 o                         
   0   5  18          0.03         -1.78         2.79 o                         
   1   5  18          8.39          4.86         2.68 o                         
   2   5  18         23.20         31.76         2.60 o                         
   3   5  18        130.67        130.89         4.60 o                         
   4   5  18         17.61         30.35         3.98 o                         
   5   5  18         21.62         33.16         4.13 o                         
  -5   6  18         12.82          4.69         2.94 o                         
  -4   6  18          6.28          8.14         2.33 o                         
  -3   6  18         58.73         38.92         4.20 o                         
  -2   6  18        153.06        146.68         6.43 o                         
  -1   6  18        162.28        187.74        10.46 o                         
   0   6  18        486.53        536.19        17.09 o                         
   1   6  18          8.81          7.75         2.98 o                         
   2   6  18        154.51        133.09         7.02 o                         
   3   6  18          1.32          6.44         2.93 o                         
   4   6  18        154.72        184.08        36.48 o                         
  -2   7  18         19.94         10.00         4.94 o                         
  -1   7  18        429.11        429.35        25.94 o                         
   0   7  18         23.67         25.08         8.04 o                         
   1   7  18        105.27        158.46        14.28 o                         
  -3   0  20         16.74          9.41         2.06 o                         
  -5   0  22         43.69          6.61         6.27 o                         
  -7   0  24          1.88          0.70         5.59 o                         
   7   0  14          2.90          1.84         2.63 o                         
   3   0  16         78.14         90.68         8.50 o                         
   5   0  16          1.03          3.44         4.47 o                         
   1   0  18          6.62         12.75         1.72 o                         
  -9   1  19        156.45        146.33         6.23 o                         
  -8   1  19         52.14         64.71         3.47 o                         
  -7   1  19        260.24        246.94         6.69 o                         
  -6   1  19          2.81         14.28         3.47 o                         
  -5   1  19          5.58          9.59         2.53 o                         
  -4   1  19        473.95        441.00        15.43 o                         
  -3   1  19          1.80         13.50         1.34 o                         
  -2   1  19        643.05        632.96        15.31 o                         
  -1   1  19        385.72        364.26         9.53 o                         
   0   1  19         26.18         25.84         1.36 o                         
   1   1  19        223.75        187.69         4.86 o                         
   2   1  19          3.78          3.63         1.27 o                         
   3   1  19         33.05         38.67         5.16 o                         
   5   1  19        128.52        116.50        37.30 o                         
   6   1  19         15.29         12.35         3.68 o                         
   7   1  19          1.10          2.95         4.11 o                         
  -8   2  19        248.51        241.52         6.54 o                         
  -7   2  19        510.75        530.32        11.08 o                         
  -6   2  19         75.21         80.13         6.89 o                         
  -5   2  19         10.71          3.39         2.62 o                         
  -4   2  19         16.04         25.95         2.84 o                         
  -3   2  19        147.79        135.86         5.95 o                         
  -2   2  19        270.99        226.25         5.93 o                         
  -1   2  19         49.71         60.00         2.28 o                         
   0   2  19          2.31          4.29         1.13 o                         
   1   2  19         51.88         45.50         1.98 o                         
   2   2  19        110.66        126.10         5.19 o                         
   3   2  19        471.74        433.70        19.61 o                         
   4   2  19        365.06        354.42        17.02 o                         
   5   2  19         56.59         61.01         5.38 o                         
   6   2  19         41.70         53.18         5.08 o                         
   7   2  19         17.44         12.25         4.32 o                         
  -8   3  19        139.42        109.62         4.69 o                         
  -7   3  19        136.82        151.96         5.84 o                         
  -6   3  19        472.02        540.93        14.06 o                         
  -5   3  19         13.73         23.80         3.47 o                         
  -4   3  19        678.51        577.90        29.62 o                         
  -3   3  19          7.63          6.09         2.20 o                         
  -2   3  19        739.74        721.70        25.43 o                         
  -1   3  19        198.63        230.89         9.68 o                         
   0   3  19         59.02         82.14         4.74 o                         
   1   3  19        364.05        425.79        19.15 o                         
   2   3  19         35.66         40.50         3.18 o                         
   3   3  19         16.51         14.85         3.10 o                         
   4   3  19         12.09          9.94         3.65 o                         
   5   3  19        233.33        285.75        14.12 o                         
   6   3  19         21.87         11.03         3.90 o                         
  -7   4  19         80.00        102.49         4.72 o                         
  -6   4  19        120.98        133.73         5.29 o                         
  -5   4  19         93.64        116.37         4.97 o                         
  -4   4  19        121.21        131.15         8.95 o                         
  -3   4  19          3.73          0.39         2.31 o                         
  -2   4  19         34.59         54.12         4.10 o                         
  -1   4  19          1.50          4.32         2.24 o                         
   0   4  19          1.36          7.94         2.42 o                         
   1   4  19         41.34         45.52         3.46 o                         
   2   4  19         53.97         90.60         6.31 o                         
   3   4  19         17.65         28.41         3.33 o                         
   4   4  19        215.26        213.50        10.08 o                         
   5   4  19          5.49         -2.30         2.94 o                         
   6   4  19        151.76        211.99        12.48 o                         
  -6   5  19          8.34          7.24         2.59 o                         
  -5   5  19       1305.14       1259.60        33.66 o                         
  -4   5  19        148.20        166.62         5.34 o                         
  -3   5  19        491.33        498.62        14.20 o                         
  -2   5  19         16.69         14.85         3.13 o                         
  -1   5  19         65.96         61.80         5.46 o                         
   0   5  19          3.54          2.33         2.79 o                         
   1   5  19          1.22          2.14         2.05 o                         
   2   5  19          0.94          2.63         2.30 o                         
   3   5  19         11.43          9.50         2.72 o                         
   4   5  19        172.38        181.71         7.73 o                         
   5   5  19          5.91          2.40         3.44 o                         
  -5   6  19          2.87          1.07         2.84 o                         
  -4   6  19        278.80        215.73         8.06 o                         
  -3   6  19        118.70        114.89         6.29 o                         
  -2   6  19        209.98        205.23         8.49 o                         
  -1   6  19         45.88         42.75         3.64 o                         
   0   6  19        264.60        304.11        11.78 o                         
   1   6  19          4.31          5.73         2.66 o                         
   2   6  19         95.28         86.47         5.54 o                         
   3   6  19        278.81        280.91        16.48 o                         
  -9   0  20         44.63         66.57         8.65 o                         
  -8   0  20        356.60        365.75        19.65 o                         
  -7   0  20        651.25        634.98        17.11 o                         
  -6   0  20          0.87         -0.10         4.06 o                         
  -5   0  20        676.56        745.60        65.39 o                         
  -4   0  20         21.06         12.00         3.08 o                         
  -3   0  20        162.30        178.38        11.76 o                         
  -2   0  20        804.06        789.40        26.90 o                         
  -1   0  20        340.72        327.14        12.27 o                         
  -1   0  20         34.79         35.74        12.60 o                         
   0   0  20         52.49         63.97         3.12 o                         
   1   0  20        414.10        337.51        32.69 o                         
   1   0  20         41.68         66.43         3.29 o                         
   2   0  20          8.47          7.32         2.18 o                         
   3   0  20        296.05        315.71        24.00 o                         
   4   0  20         34.69         17.51        14.05 o                         
   5   0  20          2.11          4.27         6.89 o                         
   6   0  20         18.48         13.07         5.47 o                         
   7   0  20          0.08         -1.14         4.87 o                         
  -9   1  20        409.30        428.47        11.33 o                         
  -8   1  20         75.11         68.85         3.56 o                         
  -7   1  20        343.60        353.79         8.48 o                         
  -6   1  20        779.68        706.94        36.56 o                         
  -5   1  20         59.95         55.30         4.49 o                         
  -4   1  20         14.55         19.34         2.77 o                         
  -3   1  20         22.43         31.13         1.77 o                         
  -2   1  20        108.43        119.09         3.93 o                         
  -1   1  20         22.93         31.54         1.86 o                         
   0   1  20         76.11         74.61         2.38 o                         
   1   1  20        221.05        201.86         6.95 o                         
   2   1  20         53.52         45.37         5.67 o                         
   3   1  20         89.74         56.83         8.36 o                         
   4   1  20        124.80        136.57        18.34 o                         
   5   1  20         11.51         13.35         3.65 o                         
   6   1  20        105.93        100.45        12.19 o                         
   7   1  20          5.08          1.12         3.99 o                         
  -8   2  20        106.48        122.08         4.64 o                         
  -7   2  20        257.92        248.21        10.06 o                         
  -6   2  20         75.55         71.99         6.77 o                         
  -5   2  20         52.69         34.34         3.96 o                         
  -4   2  20        160.79        163.37         9.90 o                         
  -3   2  20         23.35         14.59         2.31 o                         
  -2   2  20         75.17         67.61         2.67 o                         
  -1   2  20         25.81         28.61         1.78 o                         
   0   2  20         52.39         52.92         2.99 o                         
   1   2  20         12.91          9.99         1.42 o                         
   2   2  20        439.27        483.86        21.05 o                         
   3   2  20         50.54         23.76         3.21 o                         
   4   2  20        138.91        155.81         8.51 o                         
   5   2  20         28.28         22.81         3.69 o                         
   6   2  20         59.91         43.58         5.38 o                         
   7   2  20         11.27          4.92         5.18 o                         
  -8   3  20         23.53         23.43         3.16 o                         
  -7   3  20         26.86         26.88         2.89 o                         
  -6   3  20         44.70         20.09         2.55 o                         
  -5   3  20        309.02        275.72        13.56 o                         
  -4   3  20         24.86         16.53         3.07 o                         
  -3   3  20         29.77         14.08         2.65 o                         
  -2   3  20        185.62        181.66         9.26 o                         
  -1   3  20         49.33         68.63         4.30 o                         
   0   3  20         20.94         12.41         2.23 o                         
   1   3  20         33.94         34.75         3.39 o                         
   2   3  20          3.33          6.54         2.36 o                         
   3   3  20         47.88         36.16         3.95 o                         
   4   3  20        183.75        195.16         7.10 o                         
   5   3  20         16.56         11.84         3.26 o                         
   6   3  20         98.19        106.36         9.16 o                         
  -7   4  20         61.17         30.19         2.80 o                         
  -6   4  20         32.47         14.07         2.85 o                         
  -5   4  20         74.86         76.73         3.74 o                         
  -4   4  20        395.40        372.85        16.15 o                         
  -3   4  20        357.43        320.98        12.80 o                         
  -2   4  20        467.44        472.09        18.50 o                         
  -1   4  20        403.53        317.22        21.92 o                         
   0   4  20        303.41        247.72        11.64 o                         
   1   4  20          1.28          2.30         2.35 o                         
   2   4  20         93.92        101.81         6.82 o                         
   3   4  20         95.67        133.94         6.38 o                         
   4   4  20          0.50          3.09         2.69 o                         
   5   4  20        104.10         92.02         5.24 o                         
  -6   5  20         18.16         10.03         3.31 o                         
  -5   5  20        146.62         51.69         6.41 o                         
  -4   5  20        145.29        118.55         4.40 o                         
  -3   5  20          9.52         15.19         2.47 o                         
  -2   5  20         17.86         19.64         2.47 o                         
  -1   5  20         10.76         20.36         2.44 o                         
   0   5  20         10.35         13.36         2.23 o                         
   1   5  20         25.57         25.77         2.52 o                         
   2   5  20        131.11        146.42         6.05 o                         
   3   5  20          7.15          8.27         2.87 o                         
   4   5  20         12.95         12.64         3.48 o                         
  -4   6  20         36.98         40.50         3.79 o                         
  -3   6  20         26.98         17.01         3.46 o                         
  -2   6  20         66.28         63.87         4.01 o                         
  -1   6  20          4.95         13.11         3.25 o                         
   0   6  20         51.29         61.34         3.80 o                         
   1   6  20          1.97          3.64         3.62 o                         
   2   6  20         13.36         19.18         3.41 o                         
   3   6  20         21.16         17.15         3.60 o                         
  -8   1  21          1.50          3.55         2.21 o                         
  -7   1  21         77.48         78.56         4.00 o                         
  -6   1  21          0.51          5.30         3.51 o                         
  -5   1  21          3.35          1.86         2.29 o                         
  -4   1  21         67.74         52.60         4.06 o                         
  -3   1  21         23.69         22.66         2.21 o                         
  -2   1  21         32.10         29.88         1.73 o                         
  -1   1  21         25.53         35.04         2.46 o                         
   0   1  21          1.79          0.82         1.04 o                         
   1   1  21        282.38        254.95         8.68 o                         
   2   1  21         13.94          9.19         2.31 o                         
   3   1  21         97.84         86.45         6.40 o                         
   4   1  21         35.56         43.34         8.64 o                         
   5   1  21        119.18        124.38        12.99 o                         
   6   1  21          1.52          4.33         3.58 o                         
   7   1  21         35.42         30.35         6.66 o                         
  -8   2  21        198.00        192.25         7.92 o                         
  -7   2  21          6.03          0.91         2.35 o                         
  -6   2  21         27.44         31.15         2.84 o                         
  -5   2  21         68.74         55.21         4.91 o                         
  -4   2  21         60.70         57.04         3.84 o                         
  -3   2  21        117.35        126.51         6.43 o                         
  -2   2  21        352.51        289.23        11.47 o                         
  -1   2  21         43.47         49.70         3.27 o                         
   0   2  21        260.98        263.19         7.66 o                         
   1   2  21         33.33         37.80         2.75 o                         
   2   2  21        199.35        234.82        10.67 o                         
   3   2  21        140.12         89.01         6.96 o                         
   4   2  21        212.95        183.59        15.27 o                         
   5   2  21         13.06          7.22         3.88 o                         
   6   2  21        186.39        137.92        13.77 o                         
  -8   3  21         43.32         39.92         3.51 o                         
  -7   3  21        365.12        345.81         8.30 o                         
  -6   3  21        390.99        394.58        13.42 o                         
  -5   3  21        547.44        613.08        20.08 o                         
  -4   3  21        127.01         95.73         7.62 o                         
  -3   3  21         56.17         59.43         4.06 o                         
  -2   3  21         56.42         63.22         4.27 o                         
  -1   3  21        206.98        198.75         8.47 o                         
   0   3  21         13.38         15.02         2.38 o                         
   1   3  21         65.36         59.39         4.76 o                         
   2   3  21        180.58        150.18         6.45 o                         
   3   3  21         31.06         27.61         4.88 o                         
   4   3  21         26.02         14.95         2.76 o                         
   5   3  21        106.24         98.95         6.34 o                         
   6   3  21        181.46        241.00        18.66 o                         
  -7   4  21        150.09        124.23         5.26 o                         
  -6   4  21         10.70          3.19         2.63 o                         
  -5   4  21        212.69        200.21         7.91 o                         
  -4   4  21        294.45        345.27        11.73 o                         
  -3   4  21          9.26          4.53         3.34 o                         
  -2   4  21        197.72        217.63         9.81 o                         
  -1   4  21          0.97          0.80         2.30 o                         
   0   4  21        149.21        148.06         7.98 o                         
   1   4  21         22.98         20.39         4.03 o                         
   2   4  21          7.71          6.87         2.40 o                         
   3   4  21         88.16         79.84         4.19 o                         
   4   4  21        144.34        131.84         6.08 o                         
   5   4  21          6.80          6.97         3.46 o                         
  -6   5  21        202.42        163.73         7.07 o                         
  -5   5  21        486.80        440.22        12.28 o                         
  -4   5  21        234.93        209.70         6.83 o                         
  -3   5  21         47.81         40.07         3.06 o                         
  -2   5  21          3.06          1.76         2.37 o                         
  -1   5  21          3.91          5.89         2.28 o                         
   0   5  21         44.35         40.68         3.08 o                         
   1   5  21         63.41         61.82         3.30 o                         
   2   5  21        118.79        112.82         4.29 o                         
   3   5  21          9.63          6.94         2.57 o                         
   4   5  21         18.37         27.76         4.47 o                         
  -4   6  21        355.28        329.12        12.26 o                         
  -3   6  21          2.31          1.48         3.04 o                         
  -2   6  21         52.05         39.31         3.71 o                         
  -1   6  21         18.11         15.06         2.91 o                         
   0   6  21          6.23          8.62         3.36 o                         
   1   6  21          1.21          0.08         3.00 o                         
   2   6  21         26.00         25.46         4.43 o                         
  -8   0  22        605.56        616.08        18.24 o                         
  -7   0  22          0.46          4.60         2.92 o                         
  -6   0  22        483.77        418.97        33.83 o                         
  -5   0  22        423.51        448.95        46.92 o                         
  -4   0  22        616.92        566.59        47.59 o                         
  -3   0  22       1633.28       1614.00       125.31 o                         
  -2   0  22         61.48         59.71         6.18 o                         
  -1   0  22         42.22         47.33        12.16 o                         
  -1   0  22        412.09        394.53        13.58 o                         
   0   0  22       1048.57        997.62        50.74 o                         
   1   0  22        100.77         85.69         6.32 o                         
   2   0  22          6.13          8.43         3.41 o                         
   3   0  22          1.70          1.93         3.83 o                         
   4   0  22        113.09         93.89        32.80 o                         
   5   0  22         41.99         56.22        10.17 o                         
   6   0  22         66.21         76.84        15.06 o                         
  -8   1  22         33.42         33.01         3.09 o                         
  -7   1  22         49.03         36.56         2.48 o                         
  -6   1  22        119.39        135.77         5.42 o                         
  -5   1  22         41.12         13.08         2.80 o                         
  -4   1  22          2.81         10.53         2.55 o                         
  -3   1  22         42.74         64.71         4.11 o                         
  -2   1  22          7.05          8.52         1.81 o                         
  -1   1  22         54.46         61.67         2.70 o                         
   0   1  22          2.66          2.52         1.29 o                         
   1   1  22        165.00        153.67         6.31 o                         
   2   1  22        148.31        143.24         7.41 o                         
   3   1  22         88.96        111.50         9.45 o                         
   4   1  22        167.64        132.16        13.83 o                         
   5   1  22         10.84         10.98         3.95 o                         
   6   1  22          4.70          1.56         3.56 o                         
  -8   2  22         23.34          9.70         2.31 o                         
  -7   2  22          5.62          4.52         2.41 o                         
  -6   2  22         24.86         25.87         2.80 o                         
  -5   2  22         23.82         23.19         4.57 o                         
  -4   2  22          0.20          0.25         2.21 o                         
  -3   2  22         49.75         27.26         4.97 o                         
  -2   2  22        164.92        197.78         9.05 o                         
  -1   2  22        121.62        122.90         5.93 o                         
   0   2  22        335.23        386.75        13.42 o                         
   1   2  22         47.35         45.40         3.18 o                         
   2   2  22        389.03        378.07        17.56 o                         
   3   2  22        140.41        106.70         9.11 o                         
   4   2  22        105.35        120.84         7.17 o                         
   5   2  22         56.49         74.54         7.40 o                         
   6   2  22         58.42         63.23         8.31 o                         
  -7   3  22        183.21        194.05         5.66 o                         
  -6   3  22         55.61         56.58         3.27 o                         
  -5   3  22        336.16        335.96         9.18 o                         
  -4   3  22         59.52         52.15         6.14 o                         
  -3   3  22         35.12         21.21         2.91 o                         
  -2   3  22          1.87          3.50         2.41 o                         
  -1   3  22         13.55          9.86         2.04 o                         
   0   3  22          0.24          0.32         1.96 o                         
   1   3  22         88.38         78.26         5.46 o                         
   2   3  22         16.95          7.84         3.40 o                         
   3   3  22         30.71         21.67         2.97 o                         
   4   3  22         50.22         38.44         3.39 o                         
  -5   0  24         17.72         -0.61         6.88 o                         
  -3   0  24          0.58         -0.57         4.83 o                         
  -7   0  26          0.17         -0.98         4.99 o                         
  -5   0  26          0.23         -2.83         4.74 o                         
  -7   0  28          5.42         -6.33         6.33 o                         
   7   0  16          7.60          3.67         2.93 o                         
   5   0  18          4.16          6.21         4.77 o                         
   7   0  18         11.45         -2.59         2.71 o                         
   3   0  20         29.79         16.73         8.91 o                         
   5   0  20          0.21         -1.89         3.38 o                         
   7   0  20          0.01          0.89         3.08 o                         
   1   0  22         10.14         15.21         2.90 o                         
   3   0  22          0.17         -0.51         3.41 o                         
   5   0  22          4.24         -0.76         2.75 o                         
   5   3  22         77.80         42.54         3.91 o                         
   6   3  22         12.06          6.61         5.92 o                         
  -7   4  22        104.71        126.73         6.86 o                         
  -6   4  22         63.91         58.78         3.82 o                         
  -5   4  22        105.57        114.98         4.89 o                         
  -4   4  22        147.49        160.93         6.41 o                         
  -3   4  22         25.75         39.91         3.23 o                         
  -2   4  22        122.35        124.59         7.32 o                         
  -1   4  22         88.18         83.21         6.30 o                         
   0   4  22         45.12         46.49         5.07 o                         
   1   4  22         15.34         16.54         2.89 o                         
   2   4  22        182.24        189.52         7.63 o                         
   3   4  22          2.61         -1.77         2.77 o                         
   4   4  22         17.92         13.09         3.31 o                         
   5   4  22         56.02         55.30         5.01 o                         
  -5   5  22        129.11         96.72         6.15 o                         
  -4   5  22          9.29         15.10         2.42 o                         
  -3   5  22        100.79        100.43         3.93 o                         
  -2   5  22         44.82         50.47         3.33 o                         
  -1   5  22         21.17         23.72         2.76 o                         
   0   5  22         66.89         57.47         3.22 o                         
   1   5  22        330.11        304.95        10.45 o                         
   2   5  22         64.36         54.54         3.45 o                         
   3   5  22         17.93         26.44         3.26 o                         
   4   5  22         59.97         61.93         5.05 o                         
  -3   6  22         69.98         60.19         5.03 o                         
  -2   6  22         20.36         16.70         3.21 o                         
  -1   6  22          4.48          5.15         2.78 o                         
   0   6  22         41.29         43.17         3.37 o                         
   1   6  22          3.43          1.76         3.09 o                         
   2   6  22         23.49         20.47         9.85 o                         
  -8   1  23          9.16          1.81         2.35 o                         
  -7   1  23          8.94          1.72         1.87 o                         
  -6   1  23         25.62         28.97         2.47 o                         
  -5   1  23        134.62        112.93         6.93 o                         
  -4   1  23        431.53        412.83        17.56 o                         
  -3   1  23         15.36          8.92         2.23 o                         
  -2   1  23        106.31         99.42         6.14 o                         
  -1   1  23        372.93        360.08        14.32 o                         
   0   1  23        200.99        190.41        10.38 o                         
   1   1  23       1379.24       1262.43        44.41 o                         
   2   1  23        305.93        256.27        13.98 o                         
   3   1  23         61.07         54.60         6.91 o                         
   4   1  23        103.15        103.86         8.89 o                         
   5   1  23          4.55          2.28         3.81 o                         
   6   1  23         71.44         46.17         4.48 o                         
  -8   2  23         15.76          8.75         2.50 o                         
  -7   2  23          4.83          2.39         2.32 o                         
  -6   2  23          9.32          5.79         2.36 o                         
  -5   2  23         50.54         39.24         4.25 o                         
  -4   2  23         83.75         76.96         5.52 o                         
  -3   2  23        462.22        371.99        17.13 o                         
  -2   2  23         31.71         49.75         3.61 o                         
  -1   2  23        143.61        146.33         7.03 o                         
   0   2  23        264.03        307.44        12.29 o                         
   1   2  23          5.67          6.49         1.91 o                         
   2   2  23        234.19        231.61        11.91 o                         
   3   2  23         13.60         16.15         5.06 o                         
   4   2  23        214.75        257.42        11.78 o                         
   5   2  23        104.64        117.76         8.07 o                         
   6   2  23          2.53         14.50         6.07 o                         
  -7   3  23         23.18         13.80         2.29 o                         
  -6   3  23         40.03         13.29         2.70 o                         
  -5   3  23         54.04         45.92         2.99 o                         
  -4   3  23         51.77         53.31         4.36 o                         
  -3   3  23          5.43          0.69         3.10 o                         
  -2   3  23         52.41         59.94         4.32 o                         
  -1   3  23         20.67         21.92         2.44 o                         
   0   3  23         44.49         40.22         3.27 o                         
   1   3  23         77.23         60.58         5.00 o                         
   2   3  23         47.07         38.03         4.77 o                         
   3   3  23          5.77         12.32         2.48 o                         
   4   3  23        179.29        201.07         9.44 o                         
   5   3  23         35.08         27.52         3.73 o                         
  -6   4  23          3.35          5.78         2.34 o                         
  -5   4  23          0.69         -0.08         2.14 o                         
  -4   4  23         28.77         13.71         2.27 o                         
  -3   4  23         48.47         51.71         3.14 o                         
  -2   4  23         35.88         28.34         2.43 o                         
  -1   4  23         19.29         13.46         2.60 o                         
   0   4  23         28.59         50.84         3.00 o                         
   1   4  23        136.53        168.15         5.37 o                         
   2   4  23        168.97        163.21         6.94 o                         
   3   4  23          5.00          3.08         2.61 o                         
   4   4  23         40.67         28.30         3.07 o                         
  -5   5  23         10.23          0.70         3.07 o                         
  -4   5  23        103.79         78.47         3.52 o                         
  -3   5  23         26.41         24.39         2.54 o                         
  -2   5  23        340.19        320.54        10.63 o                         
  -1   5  23         38.10         43.62         3.43 o                         
   0   5  23         14.04          8.58         2.21 o                         
   1   5  23         22.55         29.15         2.55 o                         
   2   5  23         13.16          9.16         2.83 o                         
   3   5  23        280.04        296.16        10.87 o                         
  -3   6  23        114.88        119.46        13.89 o                         
  -2   6  23         69.47         56.45         4.89 o                         
  -1   6  23         33.63         27.65         3.54 o                         
   0   6  23         97.26         73.62         5.29 o                         
   1   6  23          6.40          3.30         3.11 o                         
  -8   0  24         86.17        100.14         6.43 o                         
  -7   0  24         17.61         20.52         3.29 o                         
  -6   0  24          6.45         11.33         3.04 o                         
  -5   0  24        172.33        183.15        25.00 o                         
  -4   0  24         51.80         42.48         6.33 o                         
  -3   0  24          5.58          7.31         4.26 o                         
  -2   0  24         19.81         19.78         3.62 o                         
  -1   0  24         64.86         62.98         5.01 o                         
  -1   0  24          6.65          8.05         3.42 o                         
   0   0  24        128.72        125.03         9.75 o                         
   1   0  24          1.40          3.27         2.70 o                         
   1   0  24         14.08         15.73         4.14 o                         
   2   0  24        235.49        171.93        12.64 o                         
   3   0  24         18.13          9.41         7.60 o                         
   3   0  24          1.77         -1.50         5.31 o                         
   4   0  24         11.30         -2.90         5.39 o                         
   5   0  24         23.56         14.72         5.23 o                         
   6   0  24         49.73         77.26        14.04 o                         
  -8   1  24         34.37         55.66         3.43 o                         
  -7   1  24        107.03        122.94         5.30 o                         
  -6   1  24         67.38         57.79         3.02 o                         
  -5   1  24        129.65         91.58         6.48 o                         
  -4   1  24         28.43         14.84         3.21 o                         
  -3   1  24          9.83          3.39         2.17 o                         
  -2   1  24         27.96         17.53         2.46 o                         
  -1   1  24        303.80        347.21        21.82 o                         
   0   1  24         18.03         28.93         2.93 o                         
   1   1  24        121.52        135.73         6.45 o                         
   2   1  24        106.42        106.85         6.72 o                         
   3   1  24         18.80          1.72         4.68 o                         
   4   1  24         19.42          8.85         3.92 o                         
   5   1  24         50.16         41.65         4.71 o                         
   6   1  24         78.76         47.20        10.57 o                         
  -7   2  24        132.17        137.14         7.59 o                         
  -6   2  24          0.40         -1.33         2.21 o                         
  -5   2  24         96.61         85.14         4.78 o                         
  -4   2  24        125.46        110.61         6.70 o                         
  -3   2  24        243.57        235.76        11.11 o                         
  -2   2  24        377.31        362.57        14.71 o                         
  -1   2  24         53.61         45.11         3.51 o                         
   0   2  24         28.77         31.13         2.64 o                         
   1   2  24         35.65         45.64         3.42 o                         
   2   2  24         33.93         10.83         6.35 o                         
   3   2  24        123.18        159.91         6.92 o                         
   4   2  24        971.49        853.95        38.54 o                         
   5   2  24         17.37         18.64         4.24 o                         
  -7   3  24        304.57        287.79        10.99 o                         
  -6   3  24         13.77          5.55         2.31 o                         
  -5   3  24         72.91         66.73         3.30 o                         
  -4   3  24         37.70         25.02         2.47 o                         
  -3   3  24         50.40         45.90         4.65 o                         
  -2   3  24         93.56         76.30         6.18 o                         
  -1   3  24         25.78         16.49         2.90 o                         
   0   3  24          3.30          1.61         3.09 o                         
   1   3  24          8.69         10.97         3.70 o                         
   2   3  24          8.91         10.37         2.60 o                         
   3   3  24         27.18         33.02         2.95 o                         
   4   3  24        179.90        170.01         8.88 o                         
   5   3  24        571.93        544.67        20.72 o                         
  -6   4  24        303.12        277.62         9.64 o                         
  -5   4  24         38.00         38.75         2.72 o                         
  -4   4  24          2.07          6.12         2.18 o                         
  -3   4  24         97.81        121.73         6.48 o                         
  -2   4  24         56.62         52.89         3.03 o                         
  -1   4  24        155.60        138.82         4.75 o                         
   0   4  24          8.10         13.29         2.40 o                         
   1   4  24         10.05          7.77         2.28 o                         
   2   4  24         78.17         95.05         3.64 o                         
   3   4  24        143.36        158.25         6.17 o                         
   4   4  24          2.59          0.60         3.92 o                         
  -5   5  24         19.99         14.62         3.16 o                         
  -4   5  24          2.18         -0.65         2.12 o                         
  -3   5  24          4.03          4.37         2.26 o                         
  -2   5  24         29.12         29.13         2.82 o                         
  -1   5  24        221.13        226.43         8.55 o                         
   0   5  24         74.62         58.97         3.21 o                         
   1   5  24         55.26         45.57         2.92 o                         
   2   5  24         28.87         26.03         3.09 o                         
   3   5  24         16.96         30.11         3.71 o                         
  -1   6  24         41.25         25.46         4.13 o                         
  -7   1  25         38.14         33.02         2.42 o                         
  -6   1  25         11.52         16.46         2.36 o                         
  -5   1  25         12.05         11.89         2.15 o                         
  -4   1  25         92.11        104.69         8.08 o                         
  -3   1  25         18.40         12.43         2.76 o                         
  -2   1  25         36.24         35.53         3.54 o                         
  -1   1  25        680.22        567.43        30.50 o                         
   0   1  25          0.25          0.36         2.15 o                         
   1   1  25         21.14         15.38         2.90 o                         
   2   1  25         52.11         56.75        10.56 o                         
   3   1  25        399.37        433.31        20.31 o                         
   4   1  25         29.64         21.62         4.25 o                         
   5   1  25        264.49        190.55        14.45 o                         
  -7   2  25        134.30        122.50         5.59 o                         
  -6   2  25         12.23          7.53         2.29 o                         
  -5   2  25          4.38          1.59         2.36 o                         
  -4   2  25        167.43        180.28         9.08 o                         
  -3   2  25        232.01        222.05         9.64 o                         
  -2   2  25         30.80         36.24         2.90 o                         
  -1   2  25         78.97         66.24         4.46 o                         
   0   2  25        337.62        342.97        12.81 o                         
   1   2  25         96.53        101.88         8.97 o                         
   2   2  25         17.01          8.07         4.93 o                         
   3   2  25         41.92         40.59         4.08 o                         
   4   2  25        522.66        541.49        18.13 o                         
   5   2  25         91.66         72.60         7.42 o                         
  -7   3  25        102.28         90.45         5.81 o                         
  -6   3  25        156.75        142.41         6.55 o                         
  -5   3  25          8.32         13.38         2.40 o                         
  -4   3  25        206.50        213.71         7.17 o                         
  -3   3  25        107.60        136.85         5.26 o                         
  -2   3  25          6.41          3.06         3.12 o                         
  -1   3  25         85.37         77.90         6.21 o                         
   0   3  25         11.89         10.84         3.04 o                         
   1   3  25         88.93        113.51         4.98 o                         
   2   3  25         71.48        103.38         4.92 o                         
   3   3  25        248.27        263.75         7.46 o                         
   4   3  25          5.84         23.90         3.29 o                         
  -6   4  25         31.65         30.15         3.61 o                         
  -5   4  25         94.91         87.64         4.55 o                         
  -4   4  25        193.04        176.04         6.47 o                         
  -3   4  25          3.78          5.13         2.27 o                         
  -2   4  25        120.68        109.99         4.92 o                         
  -1   4  25          1.66          4.36         2.16 o                         
   0   4  25        123.63        113.76         4.23 o                         
   1   4  25         25.42         25.53         2.60 o                         
   2   4  25         12.18         16.58         2.49 o                         
   3   4  25         52.72         56.11         3.63 o                         
   4   4  25         23.23         27.01         3.68 o                         
  -4   5  25         11.19         11.00         2.59 o                         
  -3   5  25         15.45         13.85         2.71 o                         
  -2   5  25          5.31          5.82         2.43 o                         
  -1   5  25         27.80         28.05         2.76 o                         
   0   5  25         60.14         51.17         3.19 o                         
   1   5  25         52.03         48.92         3.02 o                         
   2   5  25        203.38        214.81         7.89 o                         
  -7   0  26          1.58          3.07         2.93 o                         
  -6   0  26         64.18         97.46         7.17 o                         
  -5   0  26          2.19          2.29         2.88 o                         
  -4   0  26         63.78         50.84         8.42 o                         
  -3   0  26          7.80          9.96         4.00 o                         
  -3   0  26          0.83         -2.65         6.35 o                         
  -2   0  26        164.45        159.38        14.42 o                         
  -1   0  26         12.21         16.53         4.49 o                         
  -1   0  26        119.49        114.13        13.92 o                         
   1   0  26         46.50        104.22         9.92 o                         
   1   0  26        459.56        490.38        31.69 o                         
   2   0  26       3942.23       3679.20       297.84 o                         
   3   0  26        506.11        495.43        25.19 o                         
   4   0  26         12.89         10.08         5.41 o                         
   5   0  26         37.06         31.52         5.98 o                         
  -7   1  26          2.76          3.89         2.02 o                         
  -6   1  26         21.77          8.46         2.18 o                         
  -5   1  26        111.11        123.53         5.06 o                         
  -4   1  26         22.09         10.00         3.35 o                         
  -3   1  26          9.35          6.31         4.06 o                         
  -2   1  26        446.93        414.10        26.87 o                         
  -1   1  26         11.75          7.86         2.38 o                         
   0   1  26        123.07        127.12         7.43 o                         
   1   1  26       1656.65       1496.29        88.25 o                         
   2   1  26       1278.55       1195.77       102.16 o                         
   3   1  26        175.80        249.32        16.24 o                         
   4   1  26        238.72        252.86        14.12 o                         
   5   1  26         14.12          5.07         3.63 o                         
  -7   2  26         95.69         92.37         6.05 o                         
  -6   2  26         20.45         10.93         2.37 o                         
  -5   2  26        115.52        131.75         6.70 o                         
  -4   2  26         86.25        118.08         4.06 o                         
  -3   2  26          6.88          7.45         3.01 o                         
  -2   2  26         34.70         44.73         5.11 o                         
  -1   2  26         16.04         18.14         4.76 o                         
   0   2  26         14.16         15.37         5.53 o                         
   1   2  26        136.07        174.65        15.80 o                         
   2   2  26         95.92         73.50        10.54 o                         
   3   2  26       1106.39       1214.96        37.37 o                         
   4   2  26       1199.31       1040.32        35.68 o                         
   5   2  26         64.85         58.76         9.60 o                         
  -6   3  26         10.36          3.47         2.37 o                         
  -5   3  26        126.19        143.47         5.29 o                         
  -4   3  26        283.13        307.43         7.36 o                         
  -3   3  26          1.49          0.02         2.13 o                         
  -2   3  26         22.92         23.50         2.54 o                         
  -1   3  26         12.18         17.37         2.67 o                         
   0   3  26        120.67        140.88         4.94 o                         
   1   3  26        144.44        142.12         5.22 o                         
   2   3  26        558.33        533.94        12.16 o                         
   3   3  26        397.75        416.20        13.48 o                         
   4   3  26        163.43        154.91         7.32 o                         
  -5   4  26          5.28          9.65         2.62 o                         
  -4   4  26         62.44         54.05         2.98 o                         
  -3   4  26         10.30          8.52         2.31 o                         
  -2   4  26         20.02         20.63         2.67 o                         
  -1   4  26        208.71        213.55         7.48 o                         
   0   4  26         47.96         31.94         2.69 o                         
   1   4  26         18.62         27.00         2.58 o                         
   2   4  26        128.74         99.57         4.05 o                         
   3   4  26        464.24        448.18        11.43 o                         
  -3   5  26         46.22         32.94         3.56 o                         
  -2   5  26         13.52         11.61         2.43 o                         
  -1   5  26         17.15         16.48         2.62 o                         
   0   5  26        145.83        125.18         5.15 o                         
   1   5  26        312.20        289.90        10.16 o                         
  -7   1  27         26.72         26.69         2.70 o                         
  -6   1  27          1.48          1.42         2.10 o                         
  -5   1  27         21.34         14.31         2.20 o                         
  -4   1  27         10.53          2.07         2.28 o                         
  -3   1  27        167.56        160.86         7.94 o                         
  -2   1  27        134.76        141.68         9.15 o                         
  -1   1  27        232.25        314.11        15.70 o                         
   0   1  27        109.51        133.73        16.51 o                         
   1   1  27        157.33        182.58        18.13 o                         
   2   1  27        115.70        167.19         9.81 o                         
   3   1  27        441.59        464.81        20.09 o                         
   4   1  27         20.27          2.46         3.81 o                         
   5   1  27         46.76         51.98         5.68 o                         
  -5   0  28          0.24         -5.11         5.11 o                         
  -3   0  28          1.09         -5.73         5.73 o                         
  -1   0  28        377.18        530.32        37.31 o                         
  -5   0  30          1.36         -3.74         5.05 o                         
  -3   0  30         32.59         14.41         5.51 o                         
  -5   0  32          0.18         -3.32         6.28 o                         
   5   0  24          2.28          0.78         2.84 o                         
   3   0  26         50.87         25.83         4.11 o                         
   5   0  26          3.76         -2.76         2.76 o                         
  -6   2  27         20.03          4.35         2.23 o                         
  -5   2  27         31.87         26.04         2.76 o                         
  -4   2  27        279.41        352.09         7.83 o                         
  -3   2  27         47.14         81.35         3.39 o                         
  -2   2  27        152.98        196.06         5.68 o                         
  -1   2  27         19.60         29.73         4.34 o                         
   0   2  27        576.26        796.86        25.91 o                         
   1   2  27         49.51         72.24         4.71 o                         
   2   2  27         36.07         81.92         7.09 o                         
   3   2  27          6.74         20.03         3.42 o                         
   4   2  27          3.75         16.74         3.79 o                         
  -6   3  27         18.29          4.11         3.08 o                         
  -5   3  27        271.61        304.03         8.09 o                         
  -4   3  27         18.17          8.26         2.18 o                         
  -3   3  27         72.78         97.86         4.51 o                         
  -2   3  27        122.15        127.23         4.95 o                         
  -1   3  27         70.94         78.22         4.05 o                         
   0   3  27        314.85        352.46         9.56 o                         
   1   3  27        770.00        768.12        16.87 o                         
   2   3  27        174.09        248.91         7.57 o                         
   3   3  27         96.57         57.04         5.20 o                         
   4   3  27          4.95          9.88         4.06 o                         
  -5   4  27         56.35         66.11         3.56 o                         
  -4   4  27         10.47          2.40         2.08 o                         
  -3   4  27         18.60         12.63         2.42 o                         
  -2   4  27         12.58         15.54         2.62 o                         
  -1   4  27        144.57        139.40         5.52 o                         
   0   4  27        548.99        558.23        13.89 o                         
   1   4  27         51.15         41.88         2.99 o                         
   2   4  27        293.69        244.16         7.12 o                         
  -2   5  27         35.77         35.22         3.15 o                         
  -1   5  27        233.64        238.34         7.40 o                         
   0   5  27         25.37         21.93         2.95 o                         
  -7   0  28         52.49         54.85         4.66 o                         
  -6   0  28         11.35          5.16         2.59 o                         
  -5   0  28          2.21          0.60         2.84 o                         
  -4   0  28         60.01         94.17         5.49 o                         
  -3   0  28         10.28         15.17         4.02 o                         
  -2   0  28        400.93        154.29        21.92 o                         
   1   0  28        126.32        185.14        11.46 o                         
   1   0  28         12.80         57.95         7.27 o                         
   2   0  28       1218.00       1532.14        69.60 o                         
   3   0  28          2.92          0.49         4.98 o                         
   3   0  28          0.30         -3.49         3.49 o                         
   4   0  28         67.31         37.23         6.26 o                         
  -6   1  28         37.33         47.24         3.07 o                         
  -5   1  28          4.15          1.65         2.08 o                         
  -4   1  28         51.16         48.31         3.12 o                         
  -3   1  28         53.69         43.74         3.46 o                         
  -2   1  28       1066.36       1366.06        31.51 o                         
  -1   1  28        216.20        308.68         9.49 o                         
   0   1  28       1692.21       2196.11        56.77 o                         
   1   1  28       2590.19       2835.54        85.64 o                         
   2   1  28        143.17        158.56        10.48 o                         
   3   1  28        193.49        288.34        13.99 o                         
   4   1  28         66.27         49.68         4.80 o                         
  -6   2  28          9.98          5.66         2.19 o                         
  -5   2  28         30.86         17.63         2.61 o                         
  -4   2  28        100.18         32.03         7.32 o                         
  -3   2  28        359.05        424.82         9.58 o                         
  -2   2  28        932.42       1055.09        19.79 o                         
  -1   2  28        481.86        511.33        14.43 o                         
   0   2  28         78.58         83.39         4.28 o                         
   1   2  28        117.98        166.82         9.26 o                         
   2   2  28         70.77         67.11         6.43 o                         
   3   2  28         18.07         13.28         3.37 o                         
   4   2  28          7.05         14.96         4.55 o                         
  -5   3  28         47.73         41.63         2.81 o                         
  -4   3  28         23.27         10.92         2.22 o                         
  -3   3  28        247.81        258.51         7.94 o                         
  -2   3  28        115.42        136.00         5.69 o                         
  -1   3  28        257.66        297.19         8.45 o                         
   0   3  28         65.68         75.98         3.69 o                         
   1   3  28         32.77         36.08         2.91 o                         
   2   3  28        368.50        330.28        10.47 o                         
   3   3  28         28.74         43.35         4.32 o                         
  -4   4  28         21.01         17.21         2.71 o                         
  -3   4  28         98.08         95.47         4.00 o                         
  -2   4  28        205.77        208.55         8.74 o                         
  -1   4  28        303.14        257.76         9.59 o                         
   0   4  28        125.55        122.14         6.09 o                         
   1   4  28         39.83         45.67         3.00 o                         
   2   4  28         21.47         24.44         3.02 o                         
  -6   1  29          7.46          4.07         2.17 o                         
  -5   1  29         75.63         59.44         3.81 o                         
  -4   1  29        134.39        131.48         5.05 o                         
  -3   1  29        280.22        349.12         9.60 o                         
  -2   1  29        134.10        199.74         6.23 o                         
  -1   1  29        503.02        754.60        16.66 o                         
   0   1  29          1.70         20.23         3.59 o                         
   1   1  29         32.15         40.28         3.71 o                         
   2   1  29        241.96        285.43        11.32 o                         
   3   1  29        121.10        109.02         7.24 o                         
   4   1  29         43.79         28.51         5.27 o                         
  -6   2  29         22.77         31.14         2.61 o                         
  -5   2  29          3.31         11.58         2.53 o                         
  -4   2  29         70.70         96.55         9.41 o                         
  -3   2  29        385.23        463.32        11.54 o                         
  -2   2  29         93.43        157.24         4.93 o                         
  -1   2  29         78.25        111.53         4.31 o                         
   0   2  29          5.60          8.78         2.73 o                         
   1   2  29         34.99         55.80         5.58 o                         
   2   2  29        114.39        149.56         8.37 o                         
   3   2  29         25.67         27.61         3.68 o                         
  -5   3  29         66.52         15.38         2.88 o                         
  -4   3  29         10.98         13.10         2.22 o                         
  -3   3  29         44.10         54.44         3.12 o                         
  -2   3  29        380.85        400.95        10.96 o                         
  -1   3  29         79.03         94.67         4.78 o                         
   0   3  29        193.99        216.55         8.27 o                         
   1   3  29        169.62        202.90         9.03 o                         
   2   3  29         11.64          8.77         2.93 o                         
  -3   4  29         51.55         29.43         2.91 o                         
  -2   4  29         57.42         66.99         3.69 o                         
  -1   4  29        335.13        314.51         9.76 o                         
   0   4  29         96.82         95.58         4.68 o                         
   1   4  29         18.36         34.22         3.12 o                         
  -6   0  30          5.31          1.06         3.08 o                         
  -5   0  30         12.45         20.33         3.30 o                         
  -4   0  30         38.09         27.07         4.10 o                         
  -3   0  30        317.76        366.39        15.18 o                         
  -2   0  30        123.12        146.59        14.64 o                         
  -1   0  30         60.18         83.79         6.36 o                         
  -1   0  30        589.24        755.36        25.14 o                         
   0   0  30          1.98         -3.96         3.96 o                         
   1   0  30          8.94         14.77         5.01 o                         
   1   0  30         88.11        105.92         6.93 o                         
   2   0  30        528.22        565.21        23.57 o                         
   3   0  30          0.10         -2.25         3.74 o                         
   3   0  30          0.95         -1.55         4.90 o                         
  -6   1  30          8.09          5.47         2.37 o                         
  -5   1  30         40.91          7.37         2.22 o                         
  -4   1  30         27.46         11.22         2.60 o                         
  -3   1  30        489.04        574.48        12.47 o                         
  -2   1  30        363.71        401.17        10.74 o                         
  -1   1  30         19.58         22.61         3.11 o                         
   0   1  30         21.60         21.39         3.41 o                         
   1   1  30         33.67         46.36         4.07 o                         
   2   1  30         45.27         50.72         4.04 o                         
   3   1  30         43.78         32.56         4.52 o                         
  -5   2  30        384.56        366.47        10.61 o                         
  -4   2  30       1016.32        998.52        18.44 o                         
  -3   2  30         65.03         77.33         3.51 o                         
  -2   2  30        663.12        680.12        14.84 o                         
  -1   2  30        323.55        380.99         8.57 o                         
   0   2  30          0.24         -2.55         2.80 o                         
   1   2  30          8.60          7.82         3.38 o                         
   2   2  30         63.49         55.33         5.08 o                         
   3   2  30         62.35         64.54         5.27 o                         
  -4   3  30        320.66        314.23         7.25 o                         
  -3   3  30        721.36        658.58        12.92 o                         
  -2   3  30         75.98         62.93         3.11 o                         
  -1   3  30        129.39        125.19         5.95 o                         
   0   3  30         36.59         43.15         3.09 o                         
   1   3  30         20.36         18.86         3.21 o                         
   2   3  30          3.36          4.95         3.86 o                         
  -2   4  30        155.26        165.91         6.16 o                         
  -1   4  30         61.13         75.41         4.77 o                         
   0   4  30        102.18        130.14         8.05 o                         
  -5   1  31          2.88          2.15         2.09 o                         
  -4   1  31        145.58        141.80         6.26 o                         
  -3   1  31         98.37        104.90         4.29 o                         
  -2   1  31         51.15         55.87         3.46 o                         
  -1   1  31        229.34        248.53         8.63 o                         
   0   1  31        119.72        132.28         5.85 o                         
   1   1  31        573.31        637.53        16.52 o                         
   2   1  31         69.99         68.98         4.33 o                         
   3   1  31        113.50        113.21         7.17 o                         
  -4   2  31         15.03         22.39         2.63 o                         
  -3   2  31        140.87        174.69         5.34 o                         
  -2   2  31         19.91         30.76         2.91 o                         
  -1   2  31         32.01         35.38         2.90 o                         
   0   2  31        126.89        145.81         7.81 o                         
   1   2  31         46.87         47.06         4.15 o                         
   2   2  31         92.77        116.77         6.74 o                         
  -3   3  31          3.45         10.50         2.60 o                         
  -2   3  31         28.31         28.27         2.70 o                         
  -1   3  31         13.94         16.14         2.53 o                         
   0   3  31          0.48         -2.58         2.58 o                         
   1   3  31          0.17          0.14         2.92 o                         
  -5   0  32          1.88          3.48         3.16 o                         
  -4   0  32         74.10         66.52         4.04 o                         
  -3   0  32        225.81        233.11        12.77 o                         
  -3   0  32         23.19          6.20         5.21 o                         
  -2   0  32        118.47        127.95        10.30 o                         
  -1   0  32        460.33        517.66        18.80 o                         
  -1   0  32         46.99         50.86         6.18 o                         
   0   0  32         32.50         15.35         4.10 o                         
   1   0  32          5.37          2.16         4.33 o                         
   1   0  32          0.54         -2.04         4.27 o                         
   2   0  32          6.65         -1.97         5.47 o                         
  -4   1  32         91.81         68.99         3.74 o                         
  -3   1  32         17.07         10.06         2.45 o                         
  -2   1  32        326.81        427.92        10.73 o                         
  -1   1  32         72.40        104.16         6.56 o                         
   0   1  32         17.41         16.67         3.31 o                         
   1   1  32         28.96         34.57         3.70 o                         
   2   1  32          5.05          3.32         3.77 o                         
  -4   2  32          9.32          7.22         2.62 o                         
  -3   2  32         20.41         18.81         2.84 o                         
  -2   2  32         51.25         43.34         3.01 o                         
  -1   2  32         35.05         31.17         2.78 o                         
   0   2  32         98.73         93.28         5.94 o                         
   1   2  32         17.88         15.81         3.88 o                         
  -2   3  32         22.51         13.15         2.62 o                         
  -1   3  32          0.03         -2.59         2.59 o                         
  -4   1  33         53.30         48.55        10.55 o                         
  -3   1  33        183.57        199.03         6.04 o                         
  -2   1  33        129.83        126.39         5.32 o                         
  -1   1  33        183.91        192.67         6.95 o                         
   0   1  33         38.79         40.47         4.36 o                         
   1   1  33         28.76         36.43         4.30 o                         
  -2   2  33         79.71         70.52         3.72 o                         
  -1   2  33         41.08         44.63         3.44 o                         
   0   2  33        102.61        115.81         6.29 o                         
  -3   0  34         55.30         49.33         7.64 o                         
  -3   0  34          5.67         -5.60         5.60 o                         
  -2   0  34          6.24          6.84         5.31 o                         
  -1   0  34          1.12         -3.07         4.63 o                         
  -1   0  34         10.87         14.98         5.01 o                         
   0   0  34        111.34        119.34         7.41 o                         
  -2   1  34         22.77         22.05         3.48 o                         
  -1   1  34         37.56         39.70         4.00 o                         
                                                                                
